# Supplementary material for: Inborn errors of OAS–RNase L in SARS-CoV-2–related multisystem inflammatory syndrome in children
Source: Science. 2023 Feb 10;379(6632):eabo3627. doi: 10.1126/science.abo3627 (PMC10451000; doi:10.1126/science.abo3627)
Supplement: Supplementary file 4 — Data S1 and S2 [file science.abo3627_data_s1_and_s2.zip]

Archive with 3 entries (3 files):
- science.abo3627_data_captions.pdf
- science.abo3627_dataS1.xlsx
- science.abo3627_dataS2.xlsx
