# Supplementary material for: Inborn errors of OAS–RNase L in SARS-CoV-2–related multisystem inflammatory syndrome in children
Source: Science. 2023 Feb 10;379(6632):eabo3627. doi: 10.1126/science.abo3627 (PMC10451000; doi:10.1126/science.abo3627)
Supplement: Supplementary file 4 — Data S1 and S2 [file science.abo3627_data_s1_and_s2.zip › science.abo3627_dataS1.xlsx]

## Sheet: Data S1
Data S1. SARS-CoV-2-induced immune responses across all PBMC cell types
Symbol	ID	pval	FDR	logFC	celltype	condition
AL627309.5	ENSG00000241860	0.633611	0.747629	-0.00142149	Myeloid	COV
LINC01409	ENSG00000237491	0.00195464	0.0070308	-0.019883	Myeloid	COV
LINC01128	ENSG00000228794	0.0896465	0.17559	-0.0153848	Myeloid	COV
LINC00115	ENSG00000225880	0.11131	0.207923	-0.00450146	Myeloid	COV
NOC2L	ENSG00000188976	0.441315	0.581645	0.00820106	Myeloid	COV
KLHL17	ENSG00000187961	0.3699	0.51439	0.0023905	Myeloid	COV
PLEKHN1	ENSG00000187583	3.40486e-05	0.000184736	0.0268591	Myeloid	COV
HES4	ENSG00000188290	3.16599e-49	3.93909e-47	0.218687	Myeloid	COV
ISG15	ENSG00000187608	7.87018e-179	1.43208e-175	1.4363	Myeloid	COV
AGRN	ENSG00000188157	9.10389e-05	0.000453543	0.0389554	Myeloid	COV
C1orf159	ENSG00000131591	0.00385473	0.0126268	-0.0147789	Myeloid	COV
TNFRSF18	ENSG00000186891	6.24024e-12	8.7598e-11	0.111239	Myeloid	COV
TNFRSF4	ENSG00000186827	1.68763e-22	5.57071e-21	0.203479	Myeloid	COV
SDF4	ENSG00000078808	2.62038e-06	1.78581e-05	0.0852728	Myeloid	COV
B3GALT6	ENSG00000176022	0.584857	0.7083	-0.00532876	Myeloid	COV
UBE2J2	ENSG00000160087	0.808514	0.878052	-0.00293483	Myeloid	COV
ACAP3	ENSG00000131584	6.92016e-06	4.29383e-05	-0.0258534	Myeloid	COV
PUSL1	ENSG00000169972	0.0582214	0.124545	-0.00967696	Myeloid	COV
INTS11	ENSG00000127054	0.728663	0.819084	-0.00297877	Myeloid	COV
CPTP	ENSG00000224051	0.630526	0.745377	-0.00231481	Myeloid	COV
DVL1	ENSG00000107404	0.588847	0.711652	0.00340743	Myeloid	COV
AURKAIP1	ENSG00000175756	0.199033	0.324049	-0.021293	Myeloid	COV
CCNL2	ENSG00000221978	0.0107438	0.0304038	-0.0333571	Myeloid	COV
MRPL20-AS1	ENSG00000224870	0.256188	0.39227	-0.00683077	Myeloid	COV
MRPL20	ENSG00000242485	0.0167081	0.0444561	-0.0418302	Myeloid	COV
AL391244.2	ENSG00000272455	0.583903	0.707674	-0.00131462	Myeloid	COV
ATAD3B	ENSG00000160072	0.988624	0.993332	9.0327e-05	Myeloid	COV
ATAD3A	ENSG00000197785	0.75379	0.837628	0.00160852	Myeloid	COV
TMEM240	ENSG00000205090	0.102347	0.194924	-0.00101958	Myeloid	COV
SSU72	ENSG00000160075	0.00858389	0.0250462	-0.0453031	Myeloid	COV
AL645728.1	ENSG00000215014	0.915538	0.94898	-0.00057028	Myeloid	COV
AL691432.2	ENSG00000272106	0.0910761	0.17784	-0.00733049	Myeloid	COV
MIB2	ENSG00000197530	0.00220445	0.00780025	-0.0179354	Myeloid	COV
MMP23B	ENSG00000189409	0.31845	0.460294	0.00111484	Myeloid	COV
CDK11B	ENSG00000248333	5.74479e-06	3.64546e-05	-0.0540593	Myeloid	COV
SLC35E2B	ENSG00000189339	0.0763858	0.154566	-0.0121749	Myeloid	COV
CDK11A	ENSG00000008128	0.000418198	0.00179843	-0.0447808	Myeloid	COV
SLC35E2A	ENSG00000215790	0.855109	0.909663	0.000788342	Myeloid	COV
NADK	ENSG00000008130	2.22431e-12	3.24442e-11	0.105332	Myeloid	COV
GNB1	ENSG00000078369	0.00247346	0.00858514	-0.0554444	Myeloid	COV
PRKCZ	ENSG00000067606	0.0397171	0.0911639	0.0032628	Myeloid	COV
AL590822.2	ENSG00000271806	0.355865	0.50065	-0.0015142	Myeloid	COV
FAAP20	ENSG00000162585	0.713039	0.808199	-0.00358054	Myeloid	COV
SKI	ENSG00000157933	0.00190633	0.00688768	-0.0261101	Myeloid	COV
MORN1	ENSG00000116151	0.167304	0.284714	-0.00308682	Myeloid	COV
RER1	ENSG00000157916	0.181627	0.302858	0.0221155	Myeloid	COV
PEX10	ENSG00000157911	0.384988	0.529403	-0.0044468	Myeloid	COV
PLCH2	ENSG00000149527	0.692966	0.793354	0.000199875	Myeloid	COV
PANK4	ENSG00000157881	0.500557	0.634145	-0.00382542	Myeloid	COV
AL139246.5	ENSG00000272449	0.71556	0.810272	-0.00251283	Myeloid	COV
TNFRSF14-AS1	ENSG00000238164	0.622495	0.738374	0.00206829	Myeloid	COV
TNFRSF14	ENSG00000157873	4.21728e-05	0.000224957	-0.0776752	Myeloid	COV
AL139246.3	ENSG00000228037	0.357053	0.501759	0.00155509	Myeloid	COV
PRXL2B	ENSG00000157870	0.701452	0.799762	-0.00307518	Myeloid	COV
TTC34	ENSG00000215912	0.583287	0.707104	-0.00143124	Myeloid	COV
MEGF6	ENSG00000162591	0.198452	0.323305	0.00291398	Myeloid	COV
AL513320.1	ENSG00000238260	0.169309	0.287252	-0.000732745	Myeloid	COV
TPRG1L	ENSG00000158109	0.463018	0.602068	-0.00717114	Myeloid	COV
WRAP73	ENSG00000116213	0.786183	0.862302	0.00203729	Myeloid	COV
SMIM1	ENSG00000235169	0.885956	0.928708	-0.000173006	Myeloid	COV
LRRC47	ENSG00000130764	0.720002	0.812738	-0.00270879	Myeloid	COV
CEP104	ENSG00000116198	0.00246092	0.00854844	-0.0301268	Myeloid	COV
DFFB	ENSG00000169598	0.0170913	0.0453185	-0.0109749	Myeloid	COV
C1orf174	ENSG00000198912	0.602073	0.722238	-0.00472467	Myeloid	COV
NPHP4	ENSG00000131697	0.909407	0.944913	0.000389143	Myeloid	COV
KCNAB2	ENSG00000069424	1.18549e-13	1.99505e-12	-0.121231	Myeloid	COV
RPL22	ENSG00000116251	1.37225e-09	1.51792e-08	-0.145468	Myeloid	COV
ICMT	ENSG00000116237	0.00879802	0.0255685	-0.018374	Myeloid	COV
ACOT7	ENSG00000097021	0.705551	0.802776	-0.000942964	Myeloid	COV
AL031848.2	ENSG00000271746	0.299723	0.440137	0.00121282	Myeloid	COV
ESPN	ENSG00000187017	0.437488	0.578167	0.000324856	Myeloid	COV
TNFRSF25	ENSG00000215788	0.384372	0.528957	0.00357555	Myeloid	COV
NOL9	ENSG00000162408	0.783009	0.85993	-0.00250172	Myeloid	COV
ZBTB48	ENSG00000204859	0.000693008	0.00282977	-0.0227336	Myeloid	COV
KLHL21	ENSG00000162413	0.175114	0.29477	0.0134641	Myeloid	COV
PHF13	ENSG00000116273	0.160079	0.275186	-0.00990571	Myeloid	COV
THAP3	ENSG00000041988	0.00459582	0.0146875	0.017363	Myeloid	COV
DNAJC11	ENSG00000007923	0.110727	0.207063	-0.0121768	Myeloid	COV
CAMTA1	ENSG00000171735	0.0634378	0.133352	-0.0275432	Myeloid	COV
VAMP3	ENSG00000049245	0.0178475	0.0469981	-0.0352224	Myeloid	COV
PER3	ENSG00000049246	0.00197585	0.00709309	-0.0124086	Myeloid	COV
Z98884.1	ENSG00000236266	0.796278	0.869378	0.0003014	Myeloid	COV
UTS2	ENSG00000049247	0.593728	0.715412	-0.000419789	Myeloid	COV
TNFRSF9	ENSG00000049249	0.00070433	0.00286956	0.0400997	Myeloid	COV
PARK7	ENSG00000116288	0.262518	0.399274	-0.0225169	Myeloid	COV
AL034417.4	ENSG00000284747	0.203968	0.330164	-0.0034474	Myeloid	COV
AL034417.3	ENSG00000284716	0.993724	0.996943	1.13326e-05	Myeloid	COV
ERRFI1	ENSG00000116285	0.534304	0.663677	0.00283578	Myeloid	COV
RERE	ENSG00000142599	0.881812	0.926759	0.00161384	Myeloid	COV
RERE-AS1	ENSG00000232912	0.868996	0.918194	0.000217368	Myeloid	COV
ENO1	ENSG00000074800	6.13247e-05	0.00031589	-0.0917473	Myeloid	COV
ENO1-AS1	ENSG00000230679	0.272518	0.410368	-0.00202174	Myeloid	COV
CA6	ENSG00000131686	0.488955	0.624854	0.000659185	Myeloid	COV
SLC2A5	ENSG00000142583	0.481058	0.618128	-0.00121513	Myeloid	COV
GPR157	ENSG00000180758	0.150848	0.262993	0.0213752	Myeloid	COV
H6PD	ENSG00000049239	0.000681616	0.00278872	-0.0369645	Myeloid	COV
SPSB1	ENSG00000171621	3.237e-15	6.20831e-14	0.0648922	Myeloid	COV
SLC25A33	ENSG00000171612	0.417173	0.558725	0.00722559	Myeloid	COV
TMEM201	ENSG00000188807	0.0769497	0.155513	-0.00375381	Myeloid	COV
PIK3CD	ENSG00000171608	0.669185	0.774412	0.00296897	Myeloid	COV
PIK3CD-AS1	ENSG00000179840	0.281298	0.419855	0.000812127	Myeloid	COV
PIK3CD-AS2	ENSG00000231789	0.372971	0.517869	-0.00099163	Myeloid	COV
CLSTN1	ENSG00000171603	0.00799667	0.0235881	-0.0241167	Myeloid	COV
CTNNBIP1	ENSG00000178585	0.00181671	0.00659825	-0.019938	Myeloid	COV
LZIC	ENSG00000162441	0.000203046	0.000938663	-0.0484447	Myeloid	COV
NMNAT1	ENSG00000173614	0.0624341	0.131661	-0.0134846	Myeloid	COV
UBE4B	ENSG00000130939	0.14961	0.26145	-0.0164614	Myeloid	COV
KIF1B	ENSG00000054523	0.0102706	0.0292466	0.0589209	Myeloid	COV
PGD	ENSG00000142657	0.313339	0.455035	-0.0246042	Myeloid	COV
CENPS	ENSG00000175279	0.0206231	0.0530876	0.0138495	Myeloid	COV
DFFA	ENSG00000160049	0.0590551	0.125921	-0.0227268	Myeloid	COV
PEX14	ENSG00000142655	0.793065	0.867236	-0.00146422	Myeloid	COV
CASZ1	ENSG00000130940	0.00365299	0.0120582	0.0164735	Myeloid	COV
AL139423.1	ENSG00000272078	0.322414	0.463956	0.00114307	Myeloid	COV
TARDBP	ENSG00000120948	0.0109162	0.0308321	-0.0399151	Myeloid	COV
MASP2	ENSG00000009724	0.860834	0.912751	0.000161697	Myeloid	COV
AL109811.2	ENSG00000271895	0.0299355	0.0722073	0.0104637	Myeloid	COV
SRM	ENSG00000116649	0.0960259	0.185146	0.0178662	Myeloid	COV
EXOSC10	ENSG00000171824	0.0130551	0.0360887	-0.0273842	Myeloid	COV
AL109811.1	ENSG00000226849	0.622772	0.738585	0.000925724	Myeloid	COV
MTOR	ENSG00000198793	0.0638781	0.134113	0.0180374	Myeloid	COV
UBIAD1	ENSG00000120942	0.0103538	0.0294548	-0.0163552	Myeloid	COV
FBXO2	ENSG00000116661	0.220446	0.349773	0.0014389	Myeloid	COV
FBXO44	ENSG00000132879	0.0457197	0.102344	0.00545339	Myeloid	COV
FBXO6	ENSG00000116663	2.67196e-27	1.24268e-25	0.117181	Myeloid	COV
MAD2L2	ENSG00000116670	7.69865e-05	0.000388051	0.0445503	Myeloid	COV
DRAXIN	ENSG00000162490	0.499439	0.633525	0.00107353	Myeloid	COV
AGTRAP	ENSG00000177674	0.0574378	0.123158	0.0312602	Myeloid	COV
MTHFR	ENSG00000177000	3.3912e-11	4.42345e-10	-0.0795862	Myeloid	COV
CLCN6	ENSG00000011021	0.00069347	0.00283086	-0.0308977	Myeloid	COV
AL021155.5	ENSG00000285646	0.125871	0.228638	0.00949039	Myeloid	COV
KIAA2013	ENSG00000116685	6.76379e-05	0.000345149	-0.0442274	Myeloid	COV
PLOD1	ENSG00000083444	9.15367e-11	1.14182e-09	-0.039025	Myeloid	COV
MFN2	ENSG00000116688	1.08138e-07	9.32007e-07	-0.0511102	Myeloid	COV
MIIP	ENSG00000116691	0.939432	0.964001	-0.000612062	Myeloid	COV
TNFRSF1B	ENSG00000028137	2.54721e-30	1.3338e-28	0.444968	Myeloid	COV
VPS13D	ENSG00000048707	0.00521569	0.0163666	-0.0333613	Myeloid	COV
DHRS3	ENSG00000162496	0.390784	0.534948	0.00241815	Myeloid	COV
PDPN	ENSG00000162493	0.0847836	0.168192	-0.0331856	Myeloid	COV
PRDM2	ENSG00000116731	0.00395211	0.0128993	-0.0557407	Myeloid	COV
TMEM51	ENSG00000171729	3.17122e-05	0.000173091	-0.0607598	Myeloid	COV
FHAD1	ENSG00000142621	0.000284868	0.00127594	-0.0185148	Myeloid	COV
AL031283.1	ENSG00000228140	0.0597315	0.126862	0.00413847	Myeloid	COV
EFHD2	ENSG00000142634	0.220315	0.349665	0.0270417	Myeloid	COV
CASP9	ENSG00000132906	0.0779706	0.157248	-0.00686196	Myeloid	COV
DNAJC16	ENSG00000116138	0.0256264	0.0633815	-0.0200957	Myeloid	COV
AGMAT	ENSG00000116771	0.82971	0.892557	0.000407606	Myeloid	COV
AL121992.1	ENSG00000237301	0.152103	0.264504	-0.000452018	Myeloid	COV
DDI2	ENSG00000197312	8.04692e-11	1.01419e-09	-0.0895314	Myeloid	COV
PLEKHM2	ENSG00000116786	0.979944	0.988226	0.000489989	Myeloid	COV
FBLIM1	ENSG00000162458	0.129282	0.233477	0.00294088	Myeloid	COV
UQCRHL	ENSG00000233954	0.359404	0.504272	-0.00409876	Myeloid	COV
AL450998.2	ENSG00000179743	0.0366719	0.0854133	-0.0158828	Myeloid	COV
SPEN	ENSG00000065526	1.4586e-06	1.03524e-05	-0.10143	Myeloid	COV
ZBTB17	ENSG00000116809	0.00134969	0.00508211	0.035996	Myeloid	COV
ARHGEF19	ENSG00000142632	0.822331	0.887071	0.000414177	Myeloid	COV
AL109627.1	ENSG00000288398	0.795812	0.869	-0.000312541	Myeloid	COV
CPLANE2	ENSG00000132881	0.0756447	0.153472	-0.00226312	Myeloid	COV
FBXO42	ENSG00000037637	2.04246e-06	1.41446e-05	-0.058739	Myeloid	COV
SZRD1	ENSG00000055070	0.866233	0.916539	-0.00275362	Myeloid	COV
SPATA21	ENSG00000187144	0.461266	0.600595	-0.00177146	Myeloid	COV
NECAP2	ENSG00000157191	6.84321e-06	4.24805e-05	-0.0704633	Myeloid	COV
LINC01772	ENSG00000226029	0.055747	0.120135	-0.0107413	Myeloid	COV
AL137802.2	ENSG00000261135	0.406283	0.549091	0.000596371	Myeloid	COV
NBPF1	ENSG00000219481	0.0650621	0.136137	-0.00820923	Myeloid	COV
CROCC	ENSG00000058453	0.7451	0.830952	0.000809739	Myeloid	COV
BX284668.5	ENSG00000238142	8.77755e-10	9.88205e-09	-0.0440968	Myeloid	COV
BX284668.6	ENSG00000272426	0.147641	0.258972	-0.00185335	Myeloid	COV
ATP13A2	ENSG00000159363	0.0176951	0.0466559	-0.0130982	Myeloid	COV
SDHB	ENSG00000117118	0.967336	0.980333	-0.000580515	Myeloid	COV
PADI4	ENSG00000159339	0.593186	0.715114	-0.000705484	Myeloid	COV
RCC2	ENSG00000179051	2.97705e-06	2.00817e-05	-0.079774	Myeloid	COV
ARHGEF10L	ENSG00000074964	0.984791	0.990917	0.000293233	Myeloid	COV
IFFO2	ENSG00000169991	0.108353	0.203659	-0.00542381	Myeloid	COV
UBR4	ENSG00000127481	0.366731	0.51135	-0.0156396	Myeloid	COV
EMC1-AS1	ENSG00000230424	0.0180716	0.0474424	0.00554212	Myeloid	COV
EMC1	ENSG00000127463	0.36715	0.511689	-0.00827463	Myeloid	COV
MRTO4	ENSG00000053372	0.319809	0.46147	0.0107194	Myeloid	COV
AKR7A2	ENSG00000053371	0.193273	0.317226	-0.00931831	Myeloid	COV
SLC66A1	ENSG00000040487	0.0237156	0.0594912	-0.0148976	Myeloid	COV
CAPZB	ENSG00000077549	3.36871e-21	9.80767e-20	-0.200006	Myeloid	COV
MICOS10	ENSG00000173436	0.00105233	0.00408065	-0.0548233	Myeloid	COV
NBL1	ENSG00000158747	0.151375	0.263616	0.00333362	Myeloid	COV
TMCO4	ENSG00000162542	0.000297792	0.00132689	-0.015226	Myeloid	COV
OTUD3	ENSG00000169914	0.238472	0.371793	-0.00519038	Myeloid	COV
CAMK2N1	ENSG00000162545	0.25277	0.388345	-0.00185611	Myeloid	COV
MUL1	ENSG00000090432	0.00119564	0.00457663	-0.0214083	Myeloid	COV
PINK1	ENSG00000158828	2.25237e-09	2.42872e-08	-0.0549703	Myeloid	COV
PINK1-AS	ENSG00000117242	0.350668	0.495503	-0.00255241	Myeloid	COV
DDOST	ENSG00000244038	2.86452e-07	2.30763e-06	-0.0621844	Myeloid	COV
HP1BP3	ENSG00000127483	8.88808e-10	9.99875e-09	-0.116673	Myeloid	COV
EIF4G3	ENSG00000075151	4.91263e-10	5.70281e-09	-0.0868217	Myeloid	COV
ECE1	ENSG00000117298	1.75727e-21	5.25645e-20	0.0863228	Myeloid	COV
AL031728.1	ENSG00000231105	0.0390031	0.0898226	0.00158796	Myeloid	COV
NBPF3	ENSG00000142794	0.00778105	0.0230361	-0.0112136	Myeloid	COV
USP48	ENSG00000090686	4.13308e-08	3.78398e-07	-0.0749143	Myeloid	COV
LINC00339	ENSG00000218510	0.166316	0.283397	-0.00522701	Myeloid	COV
CDC42	ENSG00000070831	2.51417e-08	2.36732e-07	-0.0943614	Myeloid	COV
CDC42-AS1	ENSG00000285752	0.588674	0.711502	-0.000478768	Myeloid	COV
CDC42-IT1	ENSG00000230068	0.576693	0.701483	0.00301228	Myeloid	COV
ZBTB40	ENSG00000184677	0.352302	0.497221	-0.00920398	Myeloid	COV
C1QA	ENSG00000173372	0.00693669	0.0209366	-0.0247403	Myeloid	COV
C1QC	ENSG00000159189	0.0117652	0.0329358	-0.0217517	Myeloid	COV
C1QB	ENSG00000173369	0.397478	0.540958	-0.0119651	Myeloid	COV
EPHB2	ENSG00000133216	3.33517e-13	5.36465e-12	-0.0680379	Myeloid	COV
KDM1A	ENSG00000004487	0.029392	0.0711438	0.0241681	Myeloid	COV
LUZP1	ENSG00000169641	0.0270621	0.0663127	-0.0266137	Myeloid	COV
LINC01355	ENSG00000261326	0.410845	0.553389	-0.00428815	Myeloid	COV
HNRNPR	ENSG00000125944	1.84208e-06	1.28795e-05	-0.0964083	Myeloid	COV
ZNF436	ENSG00000125945	0.00598819	0.0184839	-0.00967093	Myeloid	COV
ZNF436-AS1	ENSG00000249087	0.431947	0.572508	-0.00158342	Myeloid	COV
TCEA3	ENSG00000204219	0.263467	0.400093	-0.000975381	Myeloid	COV
ID3	ENSG00000117318	1.05369e-05	6.30436e-05	-0.0327541	Myeloid	COV
MDS2	ENSG00000197880	0.770651	0.85007	0.000254995	Myeloid	COV
RPL11	ENSG00000142676	0.173294	0.292479	0.0312502	Myeloid	COV
ELOA-AS1	ENSG00000236810	0.163758	0.279923	-0.00422285	Myeloid	COV
ELOA	ENSG00000011007	0.0693032	0.143343	0.0310975	Myeloid	COV
PITHD1	ENSG00000057757	7.45699e-11	9.45569e-10	-0.0913369	Myeloid	COV
LYPLA2	ENSG00000011009	0.0517712	0.113162	-0.0199208	Myeloid	COV
GALE	ENSG00000117308	0.0798726	0.160307	-0.00968485	Myeloid	COV
HMGCL	ENSG00000117305	0.0041034	0.0133303	-0.0245102	Myeloid	COV
FUCA1	ENSG00000179163	1.91867e-50	2.56239e-48	-0.447613	Myeloid	COV
CNR2	ENSG00000188822	0.294965	0.434683	0.00158562	Myeloid	COV
PNRC2	ENSG00000189266	7.8882e-10	8.92912e-09	0.117205	Myeloid	COV
SRSF10	ENSG00000188529	0.0852389	0.168823	-0.0315411	Myeloid	COV
IFNLR1	ENSG00000185436	0.0432605	0.0977255	0.0042797	Myeloid	COV
STPG1	ENSG00000001460	0.270601	0.408116	-0.00232857	Myeloid	COV
NIPAL3	ENSG00000001461	0.961814	0.976779	-0.000212259	Myeloid	COV
RCAN3AS	ENSG00000286061	0.0518214	0.113204	0.00151017	Myeloid	COV
RCAN3	ENSG00000117602	0.436904	0.577657	0.00826462	Myeloid	COV
NCMAP-DT	ENSG00000264443	0.0135021	0.0371269	-0.00609015	Myeloid	COV
SRRM1	ENSG00000133226	1.00278e-10	1.24446e-09	-0.132245	Myeloid	COV
CLIC4	ENSG00000169504	0.00497202	0.0156899	0.059781	Myeloid	COV
RUNX3	ENSG00000020633	0.328259	0.470993	0.0222094	Myeloid	COV
SYF2	ENSG00000117614	0.079978	0.160402	-0.0308491	Myeloid	COV
AL031432.4	ENSG00000284602	0.234174	0.366743	0.00531622	Myeloid	COV
RSRP1	ENSG00000117616	7.37451e-12	1.02925e-10	-0.135639	Myeloid	COV
RHD	ENSG00000187010	0.174803	0.294446	-0.00286574	Myeloid	COV
TMEM50A	ENSG00000183726	1.17728e-08	1.15483e-07	0.117318	Myeloid	COV
RHCE	ENSG00000188672	0.36265	0.507315	-0.000803473	Myeloid	COV
MACO1	ENSG00000204178	0.105201	0.198988	-0.0179202	Myeloid	COV
LDLRAP1	ENSG00000157978	0.460819	0.600182	-0.00423025	Myeloid	COV
AL606491.1	ENSG00000225643	0.845966	0.903303	-9.48914e-05	Myeloid	COV
MAN1C1	ENSG00000117643	0.409392	0.552012	0.00248267	Myeloid	COV
AL031280.1	ENSG00000233478	0.667754	0.773603	0.000974137	Myeloid	COV
SELENON	ENSG00000162430	6.34091e-05	0.000325245	-0.027509	Myeloid	COV
AL020996.1	ENSG00000228172	0.496296	0.630479	-0.0017877	Myeloid	COV
MTFR1L	ENSG00000117640	0.0949608	0.183749	-0.013763	Myeloid	COV
STMN1	ENSG00000117632	0.200215	0.325307	-0.0101912	Myeloid	COV
PAFAH2	ENSG00000158006	5.02068e-06	3.22961e-05	-0.0245342	Myeloid	COV
PDIK1L	ENSG00000175087	0.000157969	0.000748796	-0.0193909	Myeloid	COV
ZNF593	ENSG00000142684	0.907398	0.943837	0.00109688	Myeloid	COV
CEP85	ENSG00000130695	0.204669	0.33082	-0.00764404	Myeloid	COV
SH3BGRL3	ENSG00000142669	2.78932e-17	6.38429e-16	-0.321443	Myeloid	COV
UBXN11	ENSG00000158062	4.72451e-08	4.26377e-07	-0.0381299	Myeloid	COV
CD52	ENSG00000169442	5.54529e-22	1.73597e-20	-0.21896	Myeloid	COV
CRYBG2	ENSG00000176092	0.643643	0.755425	0.000348749	Myeloid	COV
ZNF683	ENSG00000176083	0.0840196	0.166881	0.00344573	Myeloid	COV
DHDDS	ENSG00000117682	0.26702	0.403796	-0.0106082	Myeloid	COV
HMGN2	ENSG00000198830	4.01302e-35	2.5399e-33	-0.258696	Myeloid	COV
RPS6KA1	ENSG00000117676	2.87679e-20	8.0225e-19	-0.168615	Myeloid	COV
ARID1A	ENSG00000117713	3.87954e-17	8.75572e-16	-0.14881	Myeloid	COV
PIGV	ENSG00000060642	0.679314	0.782814	0.00214459	Myeloid	COV
ZDHHC18	ENSG00000204160	0.500264	0.634129	0.00536004	Myeloid	COV
GPN2	ENSG00000142751	0.894251	0.934569	0.00114852	Myeloid	COV
GPATCH3	ENSG00000198746	0.0863321	0.170498	-0.0119167	Myeloid	COV
NUDC	ENSG00000090273	0.10499	0.19872	-0.0256756	Myeloid	COV
SLC9A1	ENSG00000090020	0.998911	1	8.2509e-06	Myeloid	COV
WDTC1	ENSG00000142784	3.77203e-05	0.000203218	-0.0328421	Myeloid	COV
TMEM222	ENSG00000186501	0.716329	0.810582	-0.00263977	Myeloid	COV
SYTL1	ENSG00000142765	0.691986	0.792498	0.0010081	Myeloid	COV
MAP3K6	ENSG00000142733	0.000305418	0.00135879	0.00980504	Myeloid	COV
WASF2	ENSG00000158195	0.117213	0.21678	-0.0329081	Myeloid	COV
AHDC1	ENSG00000126705	0.0691954	0.14314	0.0107497	Myeloid	COV
FGR	ENSG00000000938	0.0798621	0.160307	0.0390121	Myeloid	COV
IFI6	ENSG00000126709	1.83777e-57	3.00589e-55	0.61165	Myeloid	COV
AL445490.1	ENSG00000225886	1.13522e-05	6.73954e-05	0.0050619	Myeloid	COV
FAM76A	ENSG00000009780	0.836761	0.897423	0.00148907	Myeloid	COV
STX12	ENSG00000117758	0.00389867	0.0127506	0.0452673	Myeloid	COV
PPP1R8	ENSG00000117751	0.91323	0.947601	-0.00115787	Myeloid	COV
THEMIS2	ENSG00000130775	1.94707e-05	0.000110372	0.080029	Myeloid	COV
RPA2	ENSG00000117748	0.798738	0.871149	-0.0031747	Myeloid	COV
XKR8	ENSG00000158156	0.72597	0.816814	-0.00142408	Myeloid	COV
EYA3	ENSG00000158161	0.0133956	0.0368827	-0.034753	Myeloid	COV
PTAFR	ENSG00000169403	3.96139e-05	0.000212554	-0.125651	Myeloid	COV
DNAJC8	ENSG00000126698	3.25651e-05	0.000177215	-0.0820019	Myeloid	COV
ATP5IF1	ENSG00000130770	7.23291e-13	1.11891e-11	-0.0940327	Myeloid	COV
AL353622.1	ENSG00000270605	0.144413	0.254721	-0.00248195	Myeloid	COV
SESN2	ENSG00000130766	0.551574	0.678778	0.00466207	Myeloid	COV
MED18	ENSG00000130772	0.0693548	0.143397	-0.0126569	Myeloid	COV
PHACTR4	ENSG00000204138	1.74041e-15	3.41443e-14	0.131062	Myeloid	COV
RCC1	ENSG00000180198	0.0309366	0.0741795	-0.0130573	Myeloid	COV
SNHG3	ENSG00000242125	0.0859778	0.169959	-0.0195719	Myeloid	COV
TRNAU1AP	ENSG00000180098	0.492383	0.627362	0.00764447	Myeloid	COV
SNHG12	ENSG00000197989	0.00716376	0.0215016	-0.023715	Myeloid	COV
TAF12	ENSG00000120656	0.115868	0.214691	-0.0175546	Myeloid	COV
AL360012.1	ENSG00000270103	0.391241	0.53532	-0.00522284	Myeloid	COV
GMEB1	ENSG00000162419	0.0485305	0.107316	-0.0263701	Myeloid	COV
YTHDF2	ENSG00000198492	0.00392389	0.0128244	-0.0424951	Myeloid	COV
EPB41	ENSG00000159023	0.000384094	0.00167053	-0.0417797	Myeloid	COV
TMEM200B	ENSG00000253304	0.36738	0.511765	0.000773211	Myeloid	COV
SRSF4	ENSG00000116350	0.00080328	0.00322042	0.0617217	Myeloid	COV
MECR	ENSG00000116353	0.550846	0.678283	-0.00173472	Myeloid	COV
MATN1-AS1	ENSG00000186056	0.767763	0.847654	-0.000341858	Myeloid	COV
LAPTM5	ENSG00000162511	1.90624e-21	5.65155e-20	-0.259184	Myeloid	COV
PUM1	ENSG00000134644	0.00832685	0.0244235	-0.0445624	Myeloid	COV
SNRNP40	ENSG00000060688	0.000770396	0.00310914	-0.0321603	Myeloid	COV
ZCCHC17	ENSG00000121766	0.248436	0.383386	-0.0138949	Myeloid	COV
PEF1	ENSG00000162517	0.162832	0.2787	0.0143954	Myeloid	COV
AL136115.2	ENSG00000269967	0.0384914	0.0888549	-0.00660545	Myeloid	COV
PTP4A2	ENSG00000184007	7.25423e-16	1.46463e-14	-0.170508	Myeloid	COV
KHDRBS1	ENSG00000121774	0.106621	0.201047	0.0306076	Myeloid	COV
AL445248.1	ENSG00000203325	0.214232	0.342174	0.00262141	Myeloid	COV
TMEM39B	ENSG00000121775	0.254037	0.389683	-0.00560822	Myeloid	COV
KPNA6	ENSG00000025800	0.00366217	0.0120802	-0.041471	Myeloid	COV
TXLNA	ENSG00000084652	0.000383975	0.00167051	-0.0534455	Myeloid	COV
CCDC28B	ENSG00000160050	0.0123048	0.0342515	-0.0124598	Myeloid	COV
IQCC	ENSG00000160051	0.757489	0.839495	-0.000648305	Myeloid	COV
TMEM234	ENSG00000160055	0.627873	0.743091	-0.00296628	Myeloid	COV
EIF3I	ENSG00000084623	0.0908199	0.177436	0.027741	Myeloid	COV
LCK	ENSG00000182866	0.0920762	0.179312	0.00870121	Myeloid	COV
HDAC1	ENSG00000116478	0.000388083	0.00168612	-0.0447978	Myeloid	COV
MARCKSL1	ENSG00000175130	0.815388	0.882116	0.00608375	Myeloid	COV
TSSK3	ENSG00000162526	0.308492	0.449656	0.00136487	Myeloid	COV
FAM229A	ENSG00000225828	0.952073	0.970949	-0.000169971	Myeloid	COV
BSDC1	ENSG00000160058	0.183831	0.305622	-0.0143967	Myeloid	COV
ZBTB8A	ENSG00000160062	0.349252	0.493886	0.00343089	Myeloid	COV
ZBTB8OS	ENSG00000176261	0.0017307	0.00632214	-0.0402451	Myeloid	COV
RBBP4	ENSG00000162521	2.07394e-09	2.2463e-08	-0.101507	Myeloid	COV
SYNC	ENSG00000162520	0.000160635	0.000760445	-0.0334014	Myeloid	COV
YARS	ENSG00000134684	0.628675	0.743732	0.00603745	Myeloid	COV
S100PBP	ENSG00000116497	0.386824	0.531025	-0.00688402	Myeloid	COV
FNDC5	ENSG00000160097	0.0815541	0.163007	0.00123396	Myeloid	COV
RNF19B	ENSG00000116514	4.71703e-60	8.47725e-58	0.443431	Myeloid	COV
AK2	ENSG00000004455	0.847317	0.904281	-0.00209383	Myeloid	COV
AZIN2	ENSG00000142920	0.00747424	0.0222728	0.00394598	Myeloid	COV
TRIM62	ENSG00000116525	0.905118	0.942135	-0.00035779	Myeloid	COV
ZNF362	ENSG00000160094	0.000168227	0.000793288	-0.0129321	Myeloid	COV
PHC2	ENSG00000134686	0.0363606	0.0848783	-0.0233006	Myeloid	COV
SMIM12	ENSG00000163866	0.260071	0.396648	-0.0148308	Myeloid	COV
DLGAP3	ENSG00000116544	0.587798	0.710955	-0.000212369	Myeloid	COV
TMEM35B	ENSG00000243749	0.444328	0.584342	0.00921225	Myeloid	COV
ZMYM6	ENSG00000163867	0.000226502	0.00103631	-0.040835	Myeloid	COV
ZMYM1	ENSG00000197056	0.0730155	0.149324	-0.0124942	Myeloid	COV
SFPQ	ENSG00000116560	0.280785	0.4195	-0.021265	Myeloid	COV
ZMYM4	ENSG00000146463	0.767143	0.847162	0.00394353	Myeloid	COV
KIAA0319L	ENSG00000142687	0.0533815	0.115843	0.0199313	Myeloid	COV
NCDN	ENSG00000020129	0.0772413	0.156037	0.00773967	Myeloid	COV
AC004865.2	ENSG00000239636	0.347277	0.491475	-0.00148979	Myeloid	COV
PSMB2	ENSG00000126067	2.25815e-06	1.55643e-05	0.0787253	Myeloid	COV
C1orf216	ENSG00000142686	0.195311	0.319526	0.00899668	Myeloid	COV
CLSPN	ENSG00000092853	0.629174	0.744125	-0.00188921	Myeloid	COV
AGO4	ENSG00000134698	1.87963e-05	0.000106757	-0.0500085	Myeloid	COV
AGO1	ENSG00000092847	1.19529e-11	1.63379e-10	-0.0794669	Myeloid	COV
AL139286.3	ENSG00000286899	0.889022	0.930708	-0.000259107	Myeloid	COV
AGO3	ENSG00000126070	1.1896e-10	1.46217e-09	-0.119996	Myeloid	COV
ADPRHL2	ENSG00000116863	2.06022e-19	5.47273e-18	0.102877	Myeloid	COV
TRAPPC3	ENSG00000054116	0.369883	0.51439	0.0123287	Myeloid	COV
MAP7D1	ENSG00000116871	1.16468e-10	1.43437e-09	-0.121319	Myeloid	COV
THRAP3	ENSG00000054118	0.368544	0.512897	-0.0171479	Myeloid	COV
SH3D21	ENSG00000214193	0.958129	0.975008	0.000315335	Myeloid	COV
EVA1B	ENSG00000142694	0.857082	0.910932	0.00266128	Myeloid	COV
STK40	ENSG00000196182	0.00383735	0.0125777	0.0401495	Myeloid	COV
LSM10	ENSG00000181817	0.870811	0.919198	0.0020894	Myeloid	COV
MRPS15	ENSG00000116898	0.551665	0.678832	-0.0071337	Myeloid	COV
CSF3R	ENSG00000119535	1.57538e-10	1.91746e-09	-0.0586189	Myeloid	COV
LINC01137	ENSG00000233621	0.000148124	0.00070766	0.0214986	Myeloid	COV
ZC3H12A	ENSG00000163874	1.76811e-22	5.82316e-21	0.206985	Myeloid	COV
MEAF6	ENSG00000163875	0.0218692	0.0557042	-0.0295483	Myeloid	COV
SNIP1	ENSG00000163877	0.200085	0.32518	-0.0144036	Myeloid	COV
GNL2	ENSG00000134697	0.0358732	0.083902	-0.0256808	Myeloid	COV
C1orf109	ENSG00000116922	0.0900374	0.176166	-0.00970969	Myeloid	COV
CDCA8	ENSG00000134690	0.468059	0.606834	-0.00137507	Myeloid	COV
YRDC	ENSG00000196449	0.0014749	0.00549249	0.0349418	Myeloid	COV
C1orf122	ENSG00000197982	1.76965e-24	6.83308e-23	0.259902	Myeloid	COV
MTF1	ENSG00000188786	0.0305369	0.0734268	0.0550781	Myeloid	COV
INPP5B	ENSG00000204084	0.0100427	0.0286932	-0.0217635	Myeloid	COV
SF3A3	ENSG00000183431	0.0332844	0.0788351	-0.0262264	Myeloid	COV
FHL3	ENSG00000183386	0.373241	0.518096	-0.00842632	Myeloid	COV
UTP11	ENSG00000183520	0.00190784	0.00689142	-0.0421792	Myeloid	COV
POU3F1	ENSG00000185668	0.0625587	0.13181	0.00151684	Myeloid	COV
RRAGC	ENSG00000116954	0.000413593	0.00178179	0.062717	Myeloid	COV
MYCBP	ENSG00000214114	1.478e-07	1.24078e-06	-0.0479032	Myeloid	COV
GJA9	ENSG00000131233	0.377171	0.522008	0.00194419	Myeloid	COV
AKIRIN1	ENSG00000174574	0.179786	0.300407	0.0221713	Myeloid	COV
NDUFS5	ENSG00000168653	3.67363e-17	8.30389e-16	-0.152562	Myeloid	COV
MACF1	ENSG00000127603	0.000481102	0.00203824	-0.0962761	Myeloid	COV
AL356055.1	ENSG00000270040	0.0155667	0.0419327	0.00342398	Myeloid	COV
BMP8A	ENSG00000183682	0.314691	0.456489	-0.00157982	Myeloid	COV
PABPC4	ENSG00000090621	4.58701e-09	4.71895e-08	-0.1148	Myeloid	COV
HPCAL4	ENSG00000116983	0.259776	0.396349	0.00166228	Myeloid	COV
PPIE	ENSG00000084072	0.0949077	0.183671	-0.0135537	Myeloid	COV
BMP8B	ENSG00000116985	0.0857563	0.169636	-0.00187949	Myeloid	COV
TRIT1	ENSG00000043514	7.37174e-05	0.000373904	-0.0186193	Myeloid	COV
MFSD2A	ENSG00000168389	0.00700058	0.0210945	0.0469123	Myeloid	COV
CAP1	ENSG00000131236	2.18899e-11	2.9074e-10	-0.142866	Myeloid	COV
PPT1	ENSG00000131238	5.27314e-48	6.29189e-46	-0.241885	Myeloid	COV
RLF	ENSG00000117000	0.00135663	0.00510426	-0.0463991	Myeloid	COV
AL050341.2	ENSG00000259943	0.84031	0.899838	0.000536105	Myeloid	COV
ZMPSTE24	ENSG00000084073	0.000461828	0.00196762	-0.0451824	Myeloid	COV
SMAP2	ENSG00000084070	0.00344361	0.0114449	0.0705107	Myeloid	COV
ZFP69B	ENSG00000187801	0.610118	0.728823	0.00163151	Myeloid	COV
AL031985.3	ENSG00000260920	0.338582	0.4825	0.00184815	Myeloid	COV
ZFP69	ENSG00000187815	0.00474374	0.0151005	-0.00559067	Myeloid	COV
AL603839.3	ENSG00000238287	0.0497819	0.109501	-0.00271108	Myeloid	COV
EXO5	ENSG00000164002	0.0223033	0.0565528	-0.0114045	Myeloid	COV
ZNF684	ENSG00000117010	0.000150498	0.000718023	0.0195877	Myeloid	COV
RIMS3	ENSG00000117016	0.879101	0.924844	-0.000184793	Myeloid	COV
NFYC-AS1	ENSG00000272145	0.679263	0.782814	-0.00161046	Myeloid	COV
NFYC	ENSG00000066136	0.00512213	0.0161061	-0.033751	Myeloid	COV
CITED4	ENSG00000179862	0.300747	0.441328	-0.00488097	Myeloid	COV
CTPS1	ENSG00000171793	0.58562	0.708929	-0.00300356	Myeloid	COV
SCMH1	ENSG00000010803	0.732993	0.822363	-0.000884831	Myeloid	COV
HIVEP3	ENSG00000127124	0.00292706	0.00992295	-0.0597953	Myeloid	COV
FOXJ3	ENSG00000198815	0.143292	0.253083	-0.0174796	Myeloid	COV
PPCS	ENSG00000127125	0.000924387	0.00364472	-0.0498173	Myeloid	COV
CCDC30	ENSG00000186409	0.389608	0.53393	-0.0047743	Myeloid	COV
PPIH	ENSG00000171960	0.000267346	0.00120488	-0.0227563	Myeloid	COV
AC098484.4	ENSG00000285728	0.909925	0.945047	0.000116574	Myeloid	COV
YBX1	ENSG00000065978	8.15142e-06	4.98154e-05	-0.101697	Myeloid	COV
P3H1	ENSG00000117385	6.54133e-05	0.0003347	-0.0260778	Myeloid	COV
C1orf50	ENSG00000164008	0.00493786	0.0156024	-0.0203564	Myeloid	COV
SVBP	ENSG00000177868	0.270033	0.407443	0.0148525	Myeloid	COV
ERMAP	ENSG00000164010	0.861408	0.913094	0.00125117	Myeloid	COV
AL512353.1	ENSG00000228192	4.37884e-06	2.85842e-05	0.0259117	Myeloid	COV
ZNF691	ENSG00000164011	0.739493	0.827234	-0.00130473	Myeloid	COV
SLC2A1	ENSG00000117394	0.0556618	0.120022	0.0079817	Myeloid	COV
SLC2A1-AS1	ENSG00000227533	0.653551	0.762686	0.000463971	Myeloid	COV
EBNA1BP2	ENSG00000117395	0.263386	0.400054	-0.0123867	Myeloid	COV
ELOVL1	ENSG00000066322	0.0224739	0.0568762	-0.0290583	Myeloid	COV
MED8	ENSG00000159479	0.0755115	0.153289	-0.0243656	Myeloid	COV
SZT2	ENSG00000198198	0.00233616	0.00818275	-0.0335383	Myeloid	COV
HYI	ENSG00000178922	0.0526109	0.114512	-0.0056308	Myeloid	COV
PTPRF	ENSG00000142949	0.688654	0.790532	0.000596816	Myeloid	COV
KDM4A	ENSG00000066135	0.880019	0.925609	0.0013634	Myeloid	COV
KDM4A-AS1	ENSG00000236200	0.133435	0.239423	-0.00654559	Myeloid	COV
ST3GAL3	ENSG00000126091	0.888344	0.930315	-0.000675543	Myeloid	COV
AL357079.1	ENSG00000237950	0.139491	0.247872	0.00232686	Myeloid	COV
IPO13	ENSG00000117408	0.0125517	0.0348411	-0.0125916	Myeloid	COV
DPH2	ENSG00000132768	0.0423349	0.0960158	-0.00941867	Myeloid	COV
ATP6V0B	ENSG00000117410	0.0307298	0.0738175	-0.0480144	Myeloid	COV
DMAP1	ENSG00000178028	0.648793	0.758778	0.00355263	Myeloid	COV
ERI3	ENSG00000117419	0.000200931	0.000930032	-0.0224772	Myeloid	COV
RNF220	ENSG00000187147	0.0130695	0.0361138	-0.0297078	Myeloid	COV
TMEM53	ENSG00000126106	9.65391e-06	5.82637e-05	-0.0171601	Myeloid	COV
ARMH1	ENSG00000198520	0.278242	0.416578	-0.00311651	Myeloid	COV
RPS8	ENSG00000142937	0.594556	0.716114	-0.0142108	Myeloid	COV
PLK3	ENSG00000173846	0.000173702	0.000815407	0.0618331	Myeloid	COV
BTBD19	ENSG00000222009	0.0889168	0.174466	0.0101432	Myeloid	COV
PTCH2	ENSG00000117425	0.105907	0.199985	-0.00442349	Myeloid	COV
EIF2B3	ENSG00000070785	0.49025	0.62596	-0.00467749	Myeloid	COV
HECTD3	ENSG00000126107	0.0668423	0.139165	-0.0138124	Myeloid	COV
UROD	ENSG00000126088	0.649363	0.759382	0.00427085	Myeloid	COV
MUTYH	ENSG00000132781	0.0722749	0.148163	-0.00684877	Myeloid	COV
TOE1	ENSG00000132773	0.0351725	0.0825682	-0.013838	Myeloid	COV
TESK2	ENSG00000070759	0.0279491	0.0681158	-0.0117202	Myeloid	COV
CCDC163	ENSG00000280670	0.704498	0.801861	0.00049894	Myeloid	COV
MMACHC	ENSG00000132763	0.0952107	0.184108	-0.00756026	Myeloid	COV
PRDX1	ENSG00000117450	3.60155e-09	3.75826e-08	-0.182664	Myeloid	COV
AKR1A1	ENSG00000117448	3.04012e-25	1.23273e-23	-0.201034	Myeloid	COV
NASP	ENSG00000132780	0.500581	0.634145	0.0108846	Myeloid	COV
GPBP1L1	ENSG00000159592	0.213403	0.341224	-0.0185509	Myeloid	COV
TMEM69	ENSG00000159596	0.694423	0.794273	-0.00308059	Myeloid	COV
IPP	ENSG00000197429	0.321855	0.463334	-0.0041413	Myeloid	COV
MAST2	ENSG00000086015	0.000479409	0.00203166	-0.0190767	Myeloid	COV
PIK3R3	ENSG00000117461	0.599394	0.720154	0.00186196	Myeloid	COV
POMGNT1	ENSG00000085998	0.159024	0.273792	0.00810647	Myeloid	COV
LRRC41	ENSG00000132128	0.169038	0.286894	-0.0113709	Myeloid	COV
UQCRH	ENSG00000173660	0.00413758	0.0134234	-0.051972	Myeloid	COV
NSUN4	ENSG00000117481	0.0249699	0.0620284	-0.0173227	Myeloid	COV
MKNK1	ENSG00000079277	6.56575e-22	2.02925e-20	-0.165368	Myeloid	COV
MOB3C	ENSG00000142961	0.256481	0.392596	0.012922	Myeloid	COV
ATPAF1	ENSG00000123472	0.000130358	0.000629921	-0.0218179	Myeloid	COV
EFCAB14	ENSG00000159658	0.0266205	0.0653924	-0.0375378	Myeloid	COV
STIL	ENSG00000123473	0.445697	0.585508	-0.0016197	Myeloid	COV
CMPK1	ENSG00000162368	0.00504871	0.0158988	-0.0414019	Myeloid	COV
FOXD2-AS1	ENSG00000237424	0.492181	0.627215	-0.00086648	Myeloid	COV
FOXD2	ENSG00000186564	0.998	0.999511	3.14638e-06	Myeloid	COV
SPATA6	ENSG00000132122	0.0928806	0.180488	0.00779444	Myeloid	COV
BEND5	ENSG00000162373	0.564783	0.690675	0.00067617	Myeloid	COV
FAF1	ENSG00000185104	0.0209939	0.0539373	-0.0130111	Myeloid	COV
CDKN2C	ENSG00000123080	0.034027	0.0802545	-0.00537499	Myeloid	COV
RNF11	ENSG00000123091	0.0759597	0.153983	0.0243169	Myeloid	COV
EPS15	ENSG00000085832	0.00931956	0.026875	-0.0443315	Myeloid	COV
AC104170.2	ENSG00000238140	0.913899	0.948024	-9.60007e-05	Myeloid	COV
OSBPL9	ENSG00000117859	0.227803	0.35885	0.0123696	Myeloid	COV
NRDC	ENSG00000078618	0.886411	0.928977	-0.00252041	Myeloid	COV
AL050343.2	ENSG00000266993	0.681108	0.78453	-0.00105535	Myeloid	COV
RAB3B	ENSG00000169213	0.796037	0.86918	-0.000291525	Myeloid	COV
TXNDC12	ENSG00000117862	1.41899e-06	1.01107e-05	-0.0695873	Myeloid	COV
KTI12	ENSG00000198841	0.821979	0.886871	0.00135435	Myeloid	COV
BTF3L4	ENSG00000134717	1.01868e-05	6.12515e-05	-0.0678956	Myeloid	COV
ZFYVE9	ENSG00000157077	0.0783043	0.157856	0.0032715	Myeloid	COV
CC2D1B	ENSG00000154222	0.757379	0.839495	-0.00282065	Myeloid	COV
PRPF38A	ENSG00000134748	0.00774917	0.0229558	-0.0356821	Myeloid	COV
TUT4	ENSG00000134744	0.237907	0.371065	-0.0166711	Myeloid	COV
GPX7	ENSG00000116157	0.172844	0.291924	0.00232305	Myeloid	COV
SHISAL2A	ENSG00000182183	0.160379	0.275604	-0.00251068	Myeloid	COV
COA7	ENSG00000162377	0.00833451	0.0244411	-0.0192462	Myeloid	COV
ZYG11B	ENSG00000162378	4.96763e-10	5.75747e-09	-0.0696597	Myeloid	COV
ECHDC2	ENSG00000121310	0.0132039	0.0364309	-0.00800492	Myeloid	COV
SCP2	ENSG00000116171	4.74932e-13	7.51477e-12	-0.0805643	Myeloid	COV
CPT2	ENSG00000157184	1.4529e-05	8.43633e-05	-0.0361129	Myeloid	COV
AL606760.2	ENSG00000236723	0.806833	0.876737	-0.000392845	Myeloid	COV
CZIB	ENSG00000162384	0.252823	0.388356	-0.00965744	Myeloid	COV
AL606760.3	ENSG00000259818	0.269158	0.406446	-0.00120615	Myeloid	COV
MAGOH	ENSG00000162385	0.104334	0.19799	0.0222324	Myeloid	COV
LRP8	ENSG00000157193	0.073117	0.149463	0.0149525	Myeloid	COV
NDC1	ENSG00000058804	0.0001686	0.000794534	-0.0160902	Myeloid	COV
YIPF1	ENSG00000058799	0.00340832	0.0113405	-0.0227806	Myeloid	COV
HSPB11	ENSG00000081870	0.0259672	0.0640565	-0.0231445	Myeloid	COV
LRRC42	ENSG00000116212	0.349704	0.494428	-0.00564068	Myeloid	COV
TMEM59	ENSG00000116209	0.00155753	0.00577804	-0.0575844	Myeloid	COV
TCEANC2	ENSG00000116205	0.252266	0.38788	-0.00842953	Myeloid	COV
CYB5RL	ENSG00000215883	0.240295	0.373749	-0.00305398	Myeloid	COV
MRPL37	ENSG00000116221	0.402457	0.546118	0.00699911	Myeloid	COV
SSBP3	ENSG00000157216	0.00152782	0.00567798	-0.0410185	Myeloid	COV
TTC4	ENSG00000243725	0.0314862	0.0752741	0.0245197	Myeloid	COV
PARS2	ENSG00000162396	0.308994	0.450344	-0.00252792	Myeloid	COV
TTC22	ENSG00000006555	0.451507	0.590502	0.000573517	Myeloid	COV
DHCR24	ENSG00000116133	0.203898	0.330124	-0.00373375	Myeloid	COV
USP24	ENSG00000162402	0.000710385	0.00289157	-0.045792	Myeloid	COV
PLPP3	ENSG00000162407	4.33987e-05	0.000230989	-0.0397523	Myeloid	COV
OMA1	ENSG00000162600	0.000896309	0.0035465	-0.0156553	Myeloid	COV
MYSM1	ENSG00000162601	0.000755793	0.00305783	-0.0417713	Myeloid	COV
JUN	ENSG00000177606	0.169399	0.287373	-0.0346869	Myeloid	COV
LINC01135	ENSG00000234807	0.051319	0.112354	0.0030643	Myeloid	COV
LINC01358	ENSG00000237352	0.145329	0.255811	0.00462724	Myeloid	COV
FGGY	ENSG00000172456	0.000967855	0.00379248	-0.0145498	Myeloid	COV
HOOK1	ENSG00000134709	0.244334	0.378581	-0.00154828	Myeloid	COV
CYP2J2	ENSG00000134716	0.123551	0.225267	0.00198696	Myeloid	COV
NFIA	ENSG00000162599	0.0324664	0.0772498	-0.00935068	Myeloid	COV
TM2D1	ENSG00000162604	0.271271	0.408915	-0.015293	Myeloid	COV
AC099791.2	ENSG00000271200	0.965091	0.978808	2.96257e-05	Myeloid	COV
PATJ	ENSG00000132849	0.153124	0.26593	0.00391957	Myeloid	COV
L1TD1	ENSG00000240563	0.148494	0.260061	-0.00723763	Myeloid	COV
USP1	ENSG00000162607	0.28163	0.420097	-0.0154194	Myeloid	COV
DOCK7	ENSG00000116641	0.983423	0.99002	-0.00021462	Myeloid	COV
ATG4C	ENSG00000125703	9.67565e-18	2.29599e-16	-0.0629992	Myeloid	COV
ALG6	ENSG00000088035	0.612458	0.730723	-0.00216696	Myeloid	COV
ITGB3BP	ENSG00000142856	0.209365	0.336245	-0.00581945	Myeloid	COV
EFCAB7	ENSG00000203965	0.172044	0.290809	-0.00228823	Myeloid	COV
DLEU2L	ENSG00000116652	0.935594	0.961214	-0.00011127	Myeloid	COV
PGM1	ENSG00000079739	0.348164	0.492634	0.00249947	Myeloid	COV
ROR1	ENSG00000185483	0.0159563	0.0427213	0.00216439	Myeloid	COV
CACHD1	ENSG00000158966	0.754087	0.837766	-0.000416453	Myeloid	COV
RAVER2	ENSG00000162437	0.143925	0.253924	0.00226712	Myeloid	COV
JAK1	ENSG00000162434	0.000133239	0.000642664	0.085215	Myeloid	COV
LINC01359	ENSG00000226891	0.254119	0.389708	0.00463167	Myeloid	COV
AK4	ENSG00000162433	2.67485e-29	1.33807e-27	0.209806	Myeloid	COV
LEPROT	ENSG00000213625	0.00397852	0.0129768	0.0588096	Myeloid	COV
LEPR	ENSG00000116678	0.000271937	0.0012233	-0.0160086	Myeloid	COV
PDE4B	ENSG00000184588	0.485183	0.621833	-0.0165607	Myeloid	COV
WDR78	ENSG00000152763	0.723403	0.815186	-0.000294943	Myeloid	COV
MIER1	ENSG00000198160	0.000807879	0.00323554	0.0592673	Myeloid	COV
SLC35D1	ENSG00000116704	0.586914	0.709964	-0.00262999	Myeloid	COV
IL12RB2	ENSG00000081985	0.0879045	0.172899	0.00325283	Myeloid	COV
SERBP1	ENSG00000142864	0.00201142	0.0072048	-0.0631284	Myeloid	COV
GADD45A	ENSG00000116717	3.25846e-05	0.000177255	0.053911	Myeloid	COV
LRRC7	ENSG00000033122	0.559475	0.686007	-0.00113002	Myeloid	COV
LRRC40	ENSG00000066557	0.115356	0.214024	-0.011409	Myeloid	COV
SRSF11	ENSG00000116754	0.646578	0.75722	0.00914826	Myeloid	COV
ANKRD13C	ENSG00000118454	0.516597	0.64834	-0.00557653	Myeloid	COV
HHLA3	ENSG00000197568	0.418146	0.559566	-0.00181762	Myeloid	COV
CTH	ENSG00000116761	0.2395	0.372837	0.0014784	Myeloid	COV
ZRANB2-AS1	ENSG00000235079	0.605677	0.725149	0.000521964	Myeloid	COV
ZRANB2	ENSG00000132485	1.76078e-06	1.23407e-05	-0.0842548	Myeloid	COV
LRRIQ3	ENSG00000162620	0.843603	0.901706	0.000351466	Myeloid	COV
FPGT	ENSG00000254685	0.000584654	0.0024275	-0.0226388	Myeloid	COV
ERICH3	ENSG00000178965	0.117311	0.216933	0.00160581	Myeloid	COV
CRYZ	ENSG00000116791	0.301481	0.44223	-0.00543813	Myeloid	COV
TYW3	ENSG00000162623	0.0625592	0.13181	-0.0215092	Myeloid	COV
SLC44A5	ENSG00000137968	0.406205	0.549036	-0.000152122	Myeloid	COV
ACADM	ENSG00000117054	0.000661375	0.00271583	-0.0338076	Myeloid	COV
RABGGTB	ENSG00000137955	0.699864	0.798676	0.00462228	Myeloid	COV
ST6GALNAC3	ENSG00000184005	0.706744	0.803569	0.000465937	Myeloid	COV
PIGK	ENSG00000142892	0.001225	0.00467425	-0.0125999	Myeloid	COV
AK5	ENSG00000154027	0.380661	0.52534	-0.00129109	Myeloid	COV
AC118549.1	ENSG00000036549	0.116328	0.215444	-0.0165435	Myeloid	COV
USP33	ENSG00000077254	0.682352	0.785155	0.00590798	Myeloid	COV
MIGA1	ENSG00000180488	0.00222918	0.00787243	-0.0332651	Myeloid	COV
NEXN	ENSG00000162614	2.44229e-12	3.54107e-11	0.0406501	Myeloid	COV
FUBP1	ENSG00000162613	0.699195	0.798102	-0.00642611	Myeloid	COV
DNAJB4	ENSG00000162616	0.35513	0.500013	-0.0119029	Myeloid	COV
AC103591.3	ENSG00000273338	0.417434	0.55887	-0.00500176	Myeloid	COV
IFI44L	ENSG00000137959	3.88574e-149	3.32734e-146	0.847021	Myeloid	COV
IFI44	ENSG00000137965	1.12302e-139	8.1739e-137	0.554843	Myeloid	COV
LINC01781	ENSG00000234184	0.992036	0.995867	-7.23215e-06	Myeloid	COV
LINC01725	ENSG00000233008	0.212201	0.339862	-0.00215936	Myeloid	COV
TTLL7	ENSG00000137941	0.96895	0.981218	-0.000153459	Myeloid	COV
AL359504.2	ENSG00000271576	0.208909	0.33566	-0.000944753	Myeloid	COV
PRKACB	ENSG00000142875	0.157665	0.272096	-0.00933546	Myeloid	COV
RPF1	ENSG00000117133	2.46207e-08	2.32277e-07	-0.073791	Myeloid	COV
GNG5	ENSG00000174021	0.1955	0.319737	0.0266898	Myeloid	COV
SPATA1	ENSG00000122432	0.0699456	0.144262	-0.00739426	Myeloid	COV
CTBS	ENSG00000117151	0.131245	0.236154	-0.0226618	Myeloid	COV
SSX2IP	ENSG00000117155	0.062699	0.132047	-0.00684152	Myeloid	COV
MCOLN2	ENSG00000153898	2.09017e-24	8.00699e-23	0.176171	Myeloid	COV
MCOLN3	ENSG00000055732	0.0162319	0.0433636	-0.0100621	Myeloid	COV
SYDE2	ENSG00000097096	0.175804	0.295552	0.00171901	Myeloid	COV
C1orf52	ENSG00000162642	0.00926708	0.0267448	0.0285109	Myeloid	COV
BCL10	ENSG00000142867	0.00469318	0.0149559	-0.0436283	Myeloid	COV
AL078459.1	ENSG00000223653	0.107568	0.202557	-0.00570266	Myeloid	COV
ZNHIT6	ENSG00000117174	0.293022	0.432785	-0.00820351	Myeloid	COV
ODF2L	ENSG00000122417	1.8349e-05	0.000104461	0.0444998	Myeloid	COV
AL049597.2	ENSG00000261737	0.630027	0.74486	0.000850871	Myeloid	COV
SH3GLB1	ENSG00000097033	1.44668e-06	1.02832e-05	0.100236	Myeloid	COV
SELENOF	ENSG00000183291	0.0585529	0.125063	-0.0333903	Myeloid	COV
HS2ST1	ENSG00000153936	0.398264	0.541775	0.00898022	Myeloid	COV
LMO4	ENSG00000143013	0.254191	0.389745	0.0163334	Myeloid	COV
PKN2	ENSG00000065243	0.0737619	0.150512	0.0253611	Myeloid	COV
GTF2B	ENSG00000137947	2.96166e-13	4.81708e-12	0.108428	Myeloid	COV
KYAT3	ENSG00000137944	0.105781	0.199851	0.0101886	Myeloid	COV
RBMXL1	ENSG00000213516	8.64247e-05	0.000432183	0.0413429	Myeloid	COV
GBP3	ENSG00000117226	1.7611e-08	1.6866e-07	0.0940856	Myeloid	COV
GBP1	ENSG00000117228	2.75078e-09	2.9186e-08	0.308988	Myeloid	COV
GBP2	ENSG00000162645	0.00120469	0.00460653	-0.0979505	Myeloid	COV
GBP7	ENSG00000213512	1.32328e-07	1.11864e-06	0.0188414	Myeloid	COV
GBP4	ENSG00000162654	3.89969e-26	1.67952e-24	0.35926	Myeloid	COV
AC099063.4	ENSG00000284734	0.408853	0.551438	0.00140055	Myeloid	COV
GBP5	ENSG00000154451	1.23458e-07	1.04975e-06	0.185626	Myeloid	COV
GBP6	ENSG00000183347	0.731853	0.821339	0.000344055	Myeloid	COV
LRRC8B	ENSG00000197147	0.000115343	0.00056344	-0.0367901	Myeloid	COV
LRRC8C-DT	ENSG00000231999	0.00424231	0.013699	-0.0157074	Myeloid	COV
LRRC8C	ENSG00000171488	2.67604e-06	1.82034e-05	-0.0653882	Myeloid	COV
AC099568.2	ENSG00000272931	0.956527	0.973581	-8.22187e-05	Myeloid	COV
LRRC8D	ENSG00000171492	0.000732516	0.00297191	-0.0396756	Myeloid	COV
ZNF326	ENSG00000162664	0.0663361	0.138247	-0.0292834	Myeloid	COV
ZNF644	ENSG00000122482	0.000169735	0.000799103	-0.0638222	Myeloid	COV
CDC7	ENSG00000097046	0.0153776	0.0415462	-0.00559608	Myeloid	COV
TGFBR3	ENSG00000069702	0.166914	0.284149	0.00406595	Myeloid	COV
EPHX4	ENSG00000172031	0.553649	0.680698	-2.29586e-05	Myeloid	COV
BTBD8	ENSG00000189195	0.585539	0.70889	0.00253287	Myeloid	COV
GLMN	ENSG00000174842	0.147779	0.25912	-0.00710667	Myeloid	COV
RPAP2	ENSG00000122484	0.216028	0.344326	-0.0133756	Myeloid	COV
GFI1	ENSG00000162676	0.037366	0.0867385	0.00385182	Myeloid	COV
EVI5	ENSG00000067208	8.9261e-09	8.86944e-08	-0.0897038	Myeloid	COV
RPL5	ENSG00000122406	0.0595094	0.126538	0.0483452	Myeloid	COV
DIPK1A	ENSG00000154511	0.000504627	0.00212738	0.0123405	Myeloid	COV
MTF2	ENSG00000143033	6.23748e-06	3.9222e-05	-0.0629411	Myeloid	COV
TMED5	ENSG00000117500	0.509892	0.642251	-0.0138374	Myeloid	COV
CCDC18	ENSG00000122483	0.0256216	0.0633815	-0.0218499	Myeloid	COV
CCDC18-AS1	ENSG00000223745	0.0682289	0.141644	-0.0140577	Myeloid	COV
DR1	ENSG00000117505	1.69611e-06	1.19161e-05	-0.0738159	Myeloid	COV
FNBP1L	ENSG00000137942	0.743466	0.829767	0.00126112	Myeloid	COV
BCAR3	ENSG00000137936	0.00120846	0.0046172	-0.0224412	Myeloid	COV
AL049796.1	ENSG00000260464	0.460362	0.599794	-0.00077376	Myeloid	COV
DNTTIP2	ENSG00000067334	0.222594	0.352474	0.0277911	Myeloid	COV
GCLM	ENSG00000023909	0.00297312	0.0100557	0.0697475	Myeloid	COV
ABCD3	ENSG00000117528	2.23616e-05	0.000125199	-0.0340011	Myeloid	COV
F3	ENSG00000117525	0.0111227	0.031342	0.0450392	Myeloid	COV
CNN3	ENSG00000117519	0.49996	0.63402	-0.00182433	Myeloid	COV
ALG14	ENSG00000172339	0.909709	0.944916	-0.000615704	Myeloid	COV
RWDD3	ENSG00000122481	0.130665	0.23532	-0.0101388	Myeloid	COV
PTBP2	ENSG00000117569	0.642194	0.754167	-0.00379229	Myeloid	COV
DPYD	ENSG00000188641	3.08165e-22	1.00133e-20	-0.165416	Myeloid	COV
DPYD-AS1	ENSG00000232878	0.203687	0.329928	0.00238637	Myeloid	COV
AGL	ENSG00000162688	0.0123481	0.0343496	-0.0177334	Myeloid	COV
SLC35A3	ENSG00000117620	0.000456537	0.00194721	-0.0379655	Myeloid	COV
MFSD14A	ENSG00000156875	0.136957	0.244264	-0.0182026	Myeloid	COV
SASS6	ENSG00000156876	0.140554	0.249476	-0.00796568	Myeloid	COV
TRMT13	ENSG00000122435	0.00811264	0.0238818	-0.0245545	Myeloid	COV
LRRC39	ENSG00000122477	0.212228	0.339869	-0.00227721	Myeloid	COV
DBT	ENSG00000137992	0.000249309	0.00113024	-0.0328411	Myeloid	COV
RTCA-AS1	ENSG00000224616	0.0105907	0.0300461	-0.00903965	Myeloid	COV
RTCA	ENSG00000137996	0.312798	0.454522	-0.0113678	Myeloid	COV
CDC14A	ENSG00000079335	0.593992	0.715612	-0.00368973	Myeloid	COV
EXTL2	ENSG00000162694	0.0179003	0.0471288	0.00635455	Myeloid	COV
AC104506.1	ENSG00000273204	0.776419	0.854942	0.000458895	Myeloid	COV
SLC30A7	ENSG00000162695	0.000420907	0.00180795	-0.0557067	Myeloid	COV
DPH5	ENSG00000117543	0.926619	0.956652	-0.0003134	Myeloid	COV
AC093157.1	ENSG00000233184	0.293654	0.433382	0.0041065	Myeloid	COV
AL109741.1	ENSG00000225938	0.615256	0.7331	0.000368717	Myeloid	COV
S1PR1	ENSG00000170989	0.415685	0.557193	0.00465205	Myeloid	COV
RNPC3	ENSG00000185946	0.00892301	0.0258904	-0.0299815	Myeloid	COV
AMY2B	ENSG00000240038	0.421573	0.563146	0.00154971	Myeloid	COV
PRMT6	ENSG00000198890	0.490296	0.625964	-0.00244547	Myeloid	COV
VAV3	ENSG00000134215	0.00944421	0.0271806	-0.0445917	Myeloid	COV
SLC25A24	ENSG00000085491	0.000256868	0.00115945	-0.0693761	Myeloid	COV
FAM102B	ENSG00000162636	0.00416956	0.0135151	-0.0254167	Myeloid	COV
HENMT1	ENSG00000162639	0.00176393	0.00642741	-0.00938217	Myeloid	COV
AL160171.1	ENSG00000285923	0.651259	0.76066	0.000241142	Myeloid	COV
PRPF38B	ENSG00000134186	8.07969e-07	6.03468e-06	-0.0925655	Myeloid	COV
STXBP3	ENSG00000116266	0.0106632	0.0302111	-0.0387365	Myeloid	COV
GPSM2	ENSG00000121957	0.00227807	0.00801024	-0.0199	Myeloid	COV
CLCC1	ENSG00000121940	0.00107829	0.00416688	-0.0295738	Myeloid	COV
WDR47	ENSG00000085433	0.270343	0.407825	-0.00856451	Myeloid	COV
TAF13	ENSG00000197780	0.406732	0.549545	-0.010772	Myeloid	COV
AL356488.3	ENSG00000273382	0.012267	0.0341696	-0.00985965	Myeloid	COV
TMEM167B	ENSG00000215717	0.320798	0.462362	-0.01468	Myeloid	COV
AL356488.2	ENSG00000270066	0.241064	0.374556	-0.00138273	Myeloid	COV
KIAA1324	ENSG00000116299	0.0104624	0.0297178	0.00332999	Myeloid	COV
SARS	ENSG00000031698	0.000559915	0.00233544	-0.0517293	Myeloid	COV
CELSR2	ENSG00000143126	0.564507	0.690548	-0.000439281	Myeloid	COV
SORT1	ENSG00000134243	2.86873e-24	1.0875e-22	-0.13925	Myeloid	COV
PSMA5	ENSG00000143106	1.19975e-16	2.58355e-15	0.166542	Myeloid	COV
ATXN7L2	ENSG00000162650	0.830547	0.89326	0.000670799	Myeloid	COV
CYB561D1	ENSG00000174151	0.000783041	0.00315143	-0.0237033	Myeloid	COV
AMIGO1	ENSG00000181754	0.709281	0.805697	0.000366027	Myeloid	COV
GNAI3	ENSG00000065135	0.412545	0.554926	-0.0149715	Myeloid	COV
AMPD2	ENSG00000116337	0.287729	0.426916	-0.0061114	Myeloid	COV
GSTM4	ENSG00000168765	0.216729	0.345215	-0.00363693	Myeloid	COV
GSTM2	ENSG00000213366	0.139298	0.247681	0.00113492	Myeloid	COV
GSTM3	ENSG00000134202	0.227102	0.357939	0.0113286	Myeloid	COV
CSF1	ENSG00000184371	2.16531e-16	4.54841e-15	0.182242	Myeloid	COV
AHCYL1	ENSG00000168710	0.0233599	0.0587408	-0.0442089	Myeloid	COV
STRIP1	ENSG00000143093	0.115877	0.214691	-0.0128054	Myeloid	COV
AL160006.1	ENSG00000258634	0.251005	0.38645	-0.00304483	Myeloid	COV
ALX3	ENSG00000156150	0.188284	0.311178	0.00141178	Myeloid	COV
KCNC4	ENSG00000116396	0.00535321	0.0167476	-0.0118732	Myeloid	COV
RBM15	ENSG00000162775	0.00099373	0.00388342	-0.0286552	Myeloid	COV
LAMTOR5-AS1	ENSG00000224699	0.702255	0.800005	-0.00089658	Myeloid	COV
SLC16A4	ENSG00000168679	0.580118	0.704201	-0.00168025	Myeloid	COV
AL355488.1	ENSG00000273373	0.00086305	0.00342982	-0.0116357	Myeloid	COV
LAMTOR5	ENSG00000134248	0.857129	0.910932	-0.00306201	Myeloid	COV
AL365361.1	ENSG00000259834	0.0501957	0.110278	0.0115515	Myeloid	COV
KCNA3	ENSG00000177272	0.0705901	0.145303	0.00490977	Myeloid	COV
CD53	ENSG00000143119	0.00211622	0.00752647	-0.0654477	Myeloid	COV
AL360270.2	ENSG00000261654	0.207192	0.33386	-0.00277346	Myeloid	COV
AL360270.1	ENSG00000232811	0.356274	0.50094	0.00157257	Myeloid	COV
LRIF1	ENSG00000121931	0.0615561	0.130054	-0.0237578	Myeloid	COV
AL360270.3	ENSG00000273010	0.422927	0.564344	-0.00130461	Myeloid	COV
DRAM2	ENSG00000156171	2.71027e-09	2.88192e-08	-0.07132	Myeloid	COV
CEPT1	ENSG00000134255	9.72452e-06	5.86412e-05	-0.0610899	Myeloid	COV
AL355816.1	ENSG00000272982	0.690379	0.7917	-0.000676523	Myeloid	COV
AL355816.2	ENSG00000273221	0.387041	0.531102	0.00300207	Myeloid	COV
DENND2D	ENSG00000162777	0.000700279	0.00285705	0.0336224	Myeloid	COV
CHI3L2	ENSG00000064886	2.52895e-05	0.000140458	0.0205474	Myeloid	COV
AL390195.2	ENSG00000260948	0.3443	0.488069	0.000943099	Myeloid	COV
WDR77	ENSG00000116455	0.20289	0.328874	-0.00653892	Myeloid	COV
ATP5PB	ENSG00000116459	8.77462e-12	1.21766e-10	-0.117673	Myeloid	COV
C1orf162	ENSG00000143110	5.93708e-50	7.64832e-48	-0.201189	Myeloid	COV
RAP1A	ENSG00000116473	3.49756e-17	7.93052e-16	-0.157306	Myeloid	COV
INKA2	ENSG00000197852	0.000757114	0.00306063	-0.0114572	Myeloid	COV
DDX20	ENSG00000064703	0.288429	0.427693	-0.00758935	Myeloid	COV
KCND3	ENSG00000171385	0.0576207	0.12347	-0.00129455	Myeloid	COV
CTTNBP2NL	ENSG00000143079	9.96416e-16	1.99242e-14	-0.111233	Myeloid	COV
WNT2B	ENSG00000134245	0.0504641	0.110717	-0.00730207	Myeloid	COV
ST7L	ENSG00000007341	0.0764179	0.154609	-0.0121501	Myeloid	COV
CAPZA1	ENSG00000116489	0.00034079	0.00149875	-0.0661064	Myeloid	COV
MOV10	ENSG00000155363	1.32018e-15	2.61468e-14	0.0687948	Myeloid	COV
AL603832.1	ENSG00000225075	0.000215126	0.000989758	0.00652951	Myeloid	COV
RHOC	ENSG00000155366	4.66371e-10	5.43117e-09	0.105437	Myeloid	COV
SLC16A1	ENSG00000155380	2.60877e-09	2.78212e-08	-0.0451631	Myeloid	COV
SLC16A1-AS1	ENSG00000226419	5.84527e-08	5.20745e-07	-0.0455014	Myeloid	COV
LRIG2-DT	ENSG00000238198	0.283662	0.422302	-0.00108008	Myeloid	COV
LRIG2	ENSG00000198799	0.192678	0.316499	-0.00941195	Myeloid	COV
MAGI3	ENSG00000081026	0.0773086	0.156151	0.00531549	Myeloid	COV
PHTF1	ENSG00000116793	0.038892	0.0896092	0.0172208	Myeloid	COV
RSBN1	ENSG00000081019	0.0320085	0.0763099	-0.0279753	Myeloid	COV
PTPN22	ENSG00000134242	0.0212685	0.0544772	-0.013912	Myeloid	COV
AP4B1-AS1	ENSG00000226167	0.80062	0.872325	0.000661294	Myeloid	COV
BCL2L15	ENSG00000188761	0.667606	0.773526	-0.00108111	Myeloid	COV
AP4B1	ENSG00000134262	0.405694	0.548906	-0.00362022	Myeloid	COV
DCLRE1B	ENSG00000118655	1.69459e-08	1.62934e-07	-0.0387039	Myeloid	COV
HIPK1-AS1	ENSG00000235527	0.982054	0.988915	-4.859e-05	Myeloid	COV
HIPK1	ENSG00000163349	6.12419e-10	7.00312e-09	-0.0990088	Myeloid	COV
TRIM33	ENSG00000197323	0.127562	0.231018	-0.0273655	Myeloid	COV
BCAS2	ENSG00000116752	0.319392	0.461066	-0.0119278	Myeloid	COV
DENND2C	ENSG00000175984	0.615897	0.733618	-0.000607596	Myeloid	COV
NRAS	ENSG00000213281	0.0198367	0.0513905	-0.0357491	Myeloid	COV
CSDE1	ENSG00000009307	0.197742	0.322504	-0.0245374	Myeloid	COV
SIKE1	ENSG00000052723	0.36692	0.511448	-0.00971115	Myeloid	COV
TSPAN2	ENSG00000134198	0.252893	0.388411	-0.00154344	Myeloid	COV
VANGL1	ENSG00000173218	0.136191	0.243196	0.00272333	Myeloid	COV
ATP1A1	ENSG00000163399	0.00199655	0.00715857	-0.0725852	Myeloid	COV
ATP1A1-AS1	ENSG00000203865	0.700836	0.79941	0.00132773	Myeloid	COV
CD58	ENSG00000116815	0.119682	0.219893	-0.0291374	Myeloid	COV
CD2	ENSG00000116824	0.511001	0.643366	0.00579713	Myeloid	COV
CD101	ENSG00000134256	6.37899e-12	8.94595e-11	-0.0422679	Myeloid	COV
TTF2	ENSG00000116830	0.103372	0.196524	-0.0127638	Myeloid	COV
AL358072.1	ENSG00000271427	0.510273	0.642676	0.000558226	Myeloid	COV
MAN1A2	ENSG00000198162	0.000256073	0.0011573	-0.0582956	Myeloid	COV
TENT5C	ENSG00000183508	0.016668	0.0443657	0.00643635	Myeloid	COV
GDAP2	ENSG00000196505	4.0247e-06	2.63999e-05	-0.0500172	Myeloid	COV
WDR3	ENSG00000065183	0.00107175	0.0041438	-0.0218015	Myeloid	COV
SPAG17	ENSG00000155761	0.614358	0.73233	-0.000203298	Myeloid	COV
WARS2	ENSG00000116874	0.200922	0.326321	0.00725195	Myeloid	COV
WARS2-AS1	ENSG00000231365	0.00143174	0.00534544	-0.0135441	Myeloid	COV
ZNF697	ENSG00000143067	0.575445	0.700456	-0.00668848	Myeloid	COV
PHGDH	ENSG00000092621	0.241638	0.375203	0.00360365	Myeloid	COV
REG4	ENSG00000134193	0.218723	0.347631	0.00109189	Myeloid	COV
NOTCH2	ENSG00000134250	0.0029009	0.00984576	-0.0610438	Myeloid	COV
SEC22B	ENSG00000265808	3.23837e-06	2.1664e-05	-0.101261	Myeloid	COV
NBPF26	ENSG00000273136	8.80403e-14	1.49371e-12	-0.0978613	Myeloid	COV
AC253572.2	ENSG00000287979	0.107575	0.202557	0.00550674	Myeloid	COV
LINC00623	ENSG00000226067	0.00572715	0.0177761	0.0201046	Myeloid	COV
SRGAP2C	ENSG00000171943	1.11425e-28	5.37089e-27	0.146986	Myeloid	COV
AL592494.2	ENSG00000272583	0.362977	0.507477	0.000515056	Myeloid	COV
AC239800.2	ENSG00000232721	0.915642	0.949021	-0.000100262	Myeloid	COV
LINC02591	ENSG00000263590	0.00022743	0.00103914	0.0181368	Myeloid	COV
AC246785.3	ENSG00000237343	0.931713	0.958917	-0.00010052	Myeloid	COV
NBPF15	ENSG00000266338	0.0317865	0.0758923	-0.00832912	Myeloid	COV
SRGAP2B	ENSG00000196369	1.6999e-27	7.98239e-26	0.119821	Myeloid	COV
AC245014.3	ENSG00000276216	0.0271229	0.0664247	0.00541704	Myeloid	COV
AC245014.1	ENSG00000236140	0.678315	0.78218	-0.000436573	Myeloid	COV
NBPF20	ENSG00000162825	0.967293	0.980333	-0.000139307	Myeloid	COV
GPR89A	ENSG00000117262	0.362289	0.5071	0.00288891	Myeloid	COV
PDZK1	ENSG00000174827	0.910422	0.945226	-0.000124289	Myeloid	COV
CD160	ENSG00000117281	0.00208956	0.00744804	0.00768723	Myeloid	COV
RNF115	ENSG00000265491	0.766107	0.846565	0.00560828	Myeloid	COV
POLR3C	ENSG00000186141	0.137251	0.244699	-0.015857	Myeloid	COV
NUDT17	ENSG00000186364	0.141622	0.250869	-0.00315268	Myeloid	COV
PIAS3	ENSG00000131788	0.084866	0.16831	-0.00827011	Myeloid	COV
ITGA10	ENSG00000143127	0.682252	0.785103	-0.00112146	Myeloid	COV
PEX11B	ENSG00000131779	0.638119	0.751057	-0.00261616	Myeloid	COV
RBM8A	ENSG00000265241	0.00234137	0.00819901	0.0566633	Myeloid	COV
LIX1L-AS1	ENSG00000234222	0.797132	0.870113	-0.000671306	Myeloid	COV
LIX1L	ENSG00000271601	0.469524	0.608083	-0.0056162	Myeloid	COV
ANKRD34A	ENSG00000272031	0.394519	0.538289	-0.000540258	Myeloid	COV
POLR3GL	ENSG00000121851	6.02641e-08	5.35244e-07	-0.0517268	Myeloid	COV
TXNIP	ENSG00000265972	3.23222e-21	9.44809e-20	-0.355256	Myeloid	COV
AC239799.2	ENSG00000287190	0.0476276	0.105721	0.00459758	Myeloid	COV
LINC01719	ENSG00000233396	0.836268	0.897068	0.00187558	Myeloid	COV
NBPF10	ENSG00000271425	3.83204e-06	2.52412e-05	-0.0451936	Myeloid	COV
NOTCH2NLA	ENSG00000264343	3.8368e-07	3.02395e-06	-0.0691961	Myeloid	COV
AC245407.2	ENSG00000287978	0.426908	0.568001	-0.00180745	Myeloid	COV
NBPF12	ENSG00000268043	0.748588	0.834012	0.00191599	Myeloid	COV
PRKAB2	ENSG00000131791	0.341621	0.485548	0.0063145	Myeloid	COV
AC242426.2	ENSG00000237188	0.905496	0.942397	-0.000534745	Myeloid	COV
FMO5	ENSG00000131781	0.474198	0.612176	-0.00172091	Myeloid	COV
CHD1L	ENSG00000131778	0.459646	0.599128	-0.00196746	Myeloid	COV
LINC00624	ENSG00000278811	0.422958	0.564344	-0.00146279	Myeloid	COV
BCL9	ENSG00000116128	0.511126	0.643384	-0.00143284	Myeloid	COV
ACP6	ENSG00000162836	0.183293	0.304937	-0.0023611	Myeloid	COV
GPR89B	ENSG00000188092	0.10855	0.203893	-0.00472104	Myeloid	COV
NBPF11	ENSG00000263956	1.61782e-05	9.3122e-05	-0.0317874	Myeloid	COV
LINC01138	ENSG00000274020	0.41087	0.553389	-0.00442002	Myeloid	COV
PPIAL4G	ENSG00000236334	0.235739	0.368672	-0.00675111	Myeloid	COV
NBPF14	ENSG00000270629	0.0572389	0.122786	-0.0245535	Myeloid	COV
PDE4DIP	ENSG00000178104	0.0365355	0.0851637	0.0710461	Myeloid	COV
NBPF9	ENSG00000269713	0.0483931	0.107126	-0.0267901	Myeloid	COV
AC245297.3	ENSG00000274265	0.00545236	0.0170103	0.0314663	Myeloid	COV
AC245297.2	ENSG00000272755	0.961254	0.976779	9.85239e-05	Myeloid	COV
NOTCH2NLC	ENSG00000286219	0.257503	0.394037	-0.0168619	Myeloid	COV
NBPF19	ENSG00000271383	0.0263715	0.0648573	-0.0557795	Myeloid	COV
HIST2H2BF	ENSG00000203814	0.716839	0.810802	-0.000827948	Myeloid	COV
HIST2H2AA4	ENSG00000272196	1.65581e-08	1.5931e-07	-0.0561594	Myeloid	COV
HIST2H4B	ENSG00000270276	0.490652	0.626253	-0.000744462	Myeloid	COV
AC239868.1	ENSG00000264207	0.399921	0.543521	0.00112054	Myeloid	COV
HIST2H2BE	ENSG00000184678	0.0302627	0.072912	-0.0125353	Myeloid	COV
HIST2H2AC	ENSG00000184260	4.51571e-05	0.000239211	-0.0410619	Myeloid	COV
HIST2H2AB	ENSG00000184270	0.00184323	0.00668458	-0.0065032	Myeloid	COV
BOLA1	ENSG00000178096	0.414233	0.556261	-0.00261249	Myeloid	COV
SV2A	ENSG00000159164	0.883322	0.92718	-0.000193557	Myeloid	COV
SF3B4	ENSG00000143368	0.125939	0.228704	-0.0171841	Myeloid	COV
OTUD7B	ENSG00000264522	0.00397344	0.0129631	0.0138993	Myeloid	COV
AC244033.2	ENSG00000285184	0.274164	0.41238	-0.00182955	Myeloid	COV
VPS45	ENSG00000136631	4.35296e-05	0.00023139	-0.0335245	Myeloid	COV
PLEKHO1	ENSG00000023902	6.32862e-06	3.96923e-05	-0.120225	Myeloid	COV
ANP32E	ENSG00000143401	2.93619e-08	2.73462e-07	-0.0721872	Myeloid	COV
APH1A	ENSG00000117362	0.022256	0.0564722	-0.0314221	Myeloid	COV
C1orf54	ENSG00000118292	3.23761e-22	1.04501e-20	-0.09073	Myeloid	COV
CIART	ENSG00000159208	0.740887	0.828158	0.000380493	Myeloid	COV
MRPS21	ENSG00000266472	5.01049e-05	0.000263028	-0.0538189	Myeloid	COV
PRPF3	ENSG00000117360	0.0321202	0.0765385	0.0274385	Myeloid	COV
RPRD2	ENSG00000163125	1.95004e-06	1.35562e-05	-0.039843	Myeloid	COV
TARS2	ENSG00000143374	0.00115351	0.00443754	-0.018528	Myeloid	COV
FALEC	ENSG00000228126	0.971359	0.982427	-2.2742e-05	Myeloid	COV
ADAMTSL4	ENSG00000143382	0.0002323	0.00105973	-0.0246058	Myeloid	COV
ADAMTSL4-AS1	ENSG00000203804	0.0557214	0.120097	0.00806163	Myeloid	COV
MCL1	ENSG00000143384	1.289e-23	4.62167e-22	0.213023	Myeloid	COV
ENSA	ENSG00000143420	1.78782e-05	0.00010202	-0.0606411	Myeloid	COV
GOLPH3L	ENSG00000143457	0.494387	0.628925	-0.00214054	Myeloid	COV
CTSS	ENSG00000163131	2.44608e-47	2.78184e-45	-0.443531	Myeloid	COV
ARNT	ENSG00000143437	7.66403e-05	0.00038644	-0.0389032	Myeloid	COV
SETDB1	ENSG00000143379	0.000840941	0.00334835	-0.0283216	Myeloid	COV
CERS2	ENSG00000143418	0.00221492	0.00783349	-0.0395785	Myeloid	COV
MINDY1	ENSG00000143409	0.794947	0.868381	0.000853722	Myeloid	COV
PRUNE1	ENSG00000143363	0.662876	0.769374	-0.00199437	Myeloid	COV
BNIPL	ENSG00000163141	0.275061	0.413345	0.00192337	Myeloid	COV
C1orf56	ENSG00000143443	0.291227	0.430877	0.00720278	Myeloid	COV
CDC42SE1	ENSG00000197622	3.38761e-13	5.43698e-12	-0.123631	Myeloid	COV
MLLT11	ENSG00000213190	0.598827	0.719722	0.00248793	Myeloid	COV
GABPB2	ENSG00000143458	2.88552e-05	0.000158988	-0.0379829	Myeloid	COV
SEMA6C	ENSG00000143434	0.0611709	0.129372	-0.00222304	Myeloid	COV
TNFAIP8L2	ENSG00000163154	2.05384e-05	0.000115748	-0.036278	Myeloid	COV
SCNM1	ENSG00000163156	0.0061316	0.0188387	-0.0290967	Myeloid	COV
LYSMD1	ENSG00000163155	0.443441	0.583598	-0.00139266	Myeloid	COV
VPS72	ENSG00000163159	0.73941	0.827205	-0.00259573	Myeloid	COV
PIP5K1A	ENSG00000143398	0.740832	0.828158	0.00330555	Myeloid	COV
PSMD4	ENSG00000159352	0.947468	0.968875	0.0011144	Myeloid	COV
ZNF687	ENSG00000143373	0.511969	0.644309	-0.00374306	Myeloid	COV
PI4KB	ENSG00000143393	0.012184	0.0339711	-0.0266343	Myeloid	COV
RFX5	ENSG00000143390	3.97075e-08	3.64683e-07	-0.0445436	Myeloid	COV
AL391069.2	ENSG00000237976	0.834712	0.895952	-0.000461095	Myeloid	COV
PSMB4	ENSG00000159377	0.283961	0.422617	0.018674	Myeloid	COV
POGZ	ENSG00000143442	0.0288813	0.0701292	-0.0313219	Myeloid	COV
TUFT1	ENSG00000143367	0.0857216	0.169611	-0.00305852	Myeloid	COV
AL365436.2	ENSG00000232536	0.0428356	0.0970064	0.00172782	Myeloid	COV
SNX27	ENSG00000143376	0.00422692	0.0136675	-0.0429661	Myeloid	COV
MRPL9	ENSG00000143436	0.272591	0.410395	0.00979744	Myeloid	COV
TDRKH	ENSG00000182134	0.209203	0.336059	-0.00293208	Myeloid	COV
TDRKH-AS1	ENSG00000203288	0.735121	0.823736	-0.000548384	Myeloid	COV
RORC	ENSG00000143365	0.72099	0.813474	-0.000464974	Myeloid	COV
THEM4	ENSG00000159445	0.475589	0.613373	-0.00370515	Myeloid	COV
AL450992.2	ENSG00000285651	0.316502	0.458485	-0.000554261	Myeloid	COV
S100A10	ENSG00000197747	0.000647509	0.00266491	-0.116887	Myeloid	COV
S100A11	ENSG00000163191	9.20303e-05	0.000458012	0.0975849	Myeloid	COV
S100A9	ENSG00000163220	0.0016399	0.00604356	0.168249	Myeloid	COV
S100A12	ENSG00000163221	0.148709	0.260313	-0.0365753	Myeloid	COV
S100A8	ENSG00000143546	2.95711e-11	3.87808e-10	-0.316907	Myeloid	COV
S100A6	ENSG00000197956	1.24485e-38	9.53753e-37	-0.497538	Myeloid	COV
S100A4	ENSG00000196154	3.84909e-25	1.54782e-23	-0.427939	Myeloid	COV
S100A13	ENSG00000189171	0.00279819	0.00954164	-0.00705778	Myeloid	COV
AL162258.2	ENSG00000272030	0.881975	0.926863	-0.000275769	Myeloid	COV
CHTOP	ENSG00000160679	0.00288891	0.00981879	-0.0430841	Myeloid	COV
SNAPIN	ENSG00000143553	0.455625	0.595059	0.00827102	Myeloid	COV
ILF2	ENSG00000143621	0.879921	0.925573	0.00229263	Myeloid	COV
INTS3	ENSG00000143624	0.929439	0.957865	-0.000775962	Myeloid	COV
SLC27A3	ENSG00000143554	0.661772	0.768582	0.00413883	Myeloid	COV
GATAD2B	ENSG00000143614	8.77086e-06	5.32877e-05	-0.0594677	Myeloid	COV
AL358472.5	ENSG00000284738	0.752436	0.836634	-0.000745074	Myeloid	COV
DENND4B	ENSG00000198837	0.00020507	0.000946757	-0.0395612	Myeloid	COV
CRTC2	ENSG00000160741	0.013838	0.0379431	-0.0262402	Myeloid	COV
SLC39A1	ENSG00000143570	0.71407	0.808927	0.00543376	Myeloid	COV
AL358472.4	ENSG00000282386	0.495798	0.630335	-0.00208724	Myeloid	COV
CREB3L4	ENSG00000143578	0.403312	0.546803	-0.00195941	Myeloid	COV
JTB	ENSG00000143543	0.000684741	0.00279915	-0.0621586	Myeloid	COV
AL358472.2	ENSG00000272654	0.704384	0.801824	0.000466541	Myeloid	COV
RAB13	ENSG00000143545	1.47765e-11	1.99353e-10	0.162561	Myeloid	COV
RPS27	ENSG00000177954	6.97369e-51	9.48747e-49	-0.407436	Myeloid	COV
TPM3	ENSG00000143549	0.0179073	0.0471346	-0.0478328	Myeloid	COV
C1orf43	ENSG00000143612	0.717147	0.811025	-0.00609426	Myeloid	COV
UBAP2L	ENSG00000143569	0.00287654	0.00978359	-0.0410982	Myeloid	COV
HAX1	ENSG00000143575	0.28253	0.421047	0.0149429	Myeloid	COV
ATP8B2	ENSG00000143515	0.473697	0.611801	-0.00341689	Myeloid	COV
IL6R-AS1	ENSG00000228013	0.882236	0.926883	-0.000326025	Myeloid	COV
IL6R	ENSG00000160712	0.124514	0.226739	0.0378705	Myeloid	COV
UBE2Q1	ENSG00000160714	0.524852	0.655423	0.0100316	Myeloid	COV
CHRNB2	ENSG00000160716	0.000169794	0.000799123	0.00472869	Myeloid	COV
ADAR	ENSG00000160710	1.34158e-59	2.35294e-57	0.359969	Myeloid	COV
PMVK	ENSG00000163344	8.33839e-07	6.20562e-06	-0.0360338	Myeloid	COV
AL451085.1	ENSG00000270361	0.0626898	0.132047	-0.00151489	Myeloid	COV
PBXIP1	ENSG00000163346	0.705776	0.802969	-0.00393597	Myeloid	COV
PYGO2	ENSG00000163348	0.0712483	0.146409	-0.0111591	Myeloid	COV
AL451085.2	ENSG00000271380	0.302774	0.443538	0.00188545	Myeloid	COV
SHC1	ENSG00000160691	0.00787423	0.0232836	-0.0279725	Myeloid	COV
CKS1B	ENSG00000173207	0.0211662	0.0542801	-0.0180664	Myeloid	COV
FLAD1	ENSG00000160688	0.076231	0.154328	-0.0142806	Myeloid	COV
ZBTB7B	ENSG00000160685	5.53713e-09	5.62877e-08	-0.0662969	Myeloid	COV
ADAM15	ENSG00000143537	1.17424e-17	2.75699e-16	-0.0433757	Myeloid	COV
EFNA4	ENSG00000243364	0.189129	0.312112	-0.00452248	Myeloid	COV
EFNA3	ENSG00000143590	0.847006	0.904081	0.000181143	Myeloid	COV
EFNA1	ENSG00000169242	0.980447	0.988267	1.23362e-05	Myeloid	COV
SLC50A1	ENSG00000169241	0.340442	0.484297	-0.0102913	Myeloid	COV
DPM3	ENSG00000179085	1.44136e-06	1.02551e-05	-0.0513909	Myeloid	COV
KRTCAP2	ENSG00000163463	1.66686e-06	1.17333e-05	-0.0822309	Myeloid	COV
TRIM46	ENSG00000163462	0.179025	0.29941	-0.00271255	Myeloid	COV
THBS3	ENSG00000169231	0.693884	0.794031	0.000771251	Myeloid	COV
MTX1	ENSG00000173171	0.806968	0.87675	0.00198251	Myeloid	COV
GBA	ENSG00000177628	1.58465e-08	1.52767e-07	-0.0657938	Myeloid	COV
FAM189B	ENSG00000160767	0.910353	0.945226	0.000558111	Myeloid	COV
SCAMP3	ENSG00000116521	0.114719	0.213142	-0.0173248	Myeloid	COV
CLK2	ENSG00000176444	0.19296	0.316855	-0.0107347	Myeloid	COV
HCN3	ENSG00000143630	0.460041	0.599536	-0.000734974	Myeloid	COV
FDPS	ENSG00000160752	0.986908	0.992531	0.000206829	Myeloid	COV
RUSC1-AS1	ENSG00000225855	0.473102	0.611249	0.00133412	Myeloid	COV
RUSC1	ENSG00000160753	0.140752	0.249686	-0.0068064	Myeloid	COV
ASH1L	ENSG00000116539	5.02451e-07	3.8802e-06	-0.101522	Myeloid	COV
ASH1L-AS1	ENSG00000235919	0.144672	0.255086	0.00556505	Myeloid	COV
MSTO1	ENSG00000125459	0.0114261	0.0320789	-0.013317	Myeloid	COV
AL353807.5	ENSG00000287839	4.02477e-07	3.16182e-06	-0.0247418	Myeloid	COV
YY1AP1	ENSG00000163374	0.0113832	0.0319771	-0.0297236	Myeloid	COV
DAP3	ENSG00000132676	0.816332	0.882774	-0.00328813	Myeloid	COV
GON4L	ENSG00000116580	0.0039238	0.0128244	-0.0394567	Myeloid	COV
SYT11	ENSG00000132718	2.00576e-06	1.39037e-05	-0.0327869	Myeloid	COV
RIT1	ENSG00000143622	0.00843175	0.0246864	-0.0597248	Myeloid	COV
KHDC4	ENSG00000132680	1.75487e-08	1.68174e-07	-0.0635816	Myeloid	COV
ARHGEF2	ENSG00000116584	1.18541e-07	1.01327e-06	-0.0909218	Myeloid	COV
AL355388.2	ENSG00000273002	0.56315	0.68941	-0.0018849	Myeloid	COV
SSR2	ENSG00000163479	0.0720305	0.147757	0.0356627	Myeloid	COV
UBQLN4	ENSG00000160803	0.0794494	0.159722	-0.0124861	Myeloid	COV
LAMTOR2	ENSG00000116586	4.81537e-08	4.3404e-07	-0.0745953	Myeloid	COV
LMNA	ENSG00000160789	2.12025e-14	3.82609e-13	-0.240491	Myeloid	COV
SEMA4A	ENSG00000196189	5.54316e-08	4.9626e-07	-0.0880234	Myeloid	COV
SLC25A44	ENSG00000160785	0.969349	0.981265	0.000348573	Myeloid	COV
PMF1	ENSG00000160783	0.0109761	0.030989	-0.0273409	Myeloid	COV
BGLAP	ENSG00000242252	0.930279	0.958264	-0.000240091	Myeloid	COV
SMG5	ENSG00000198952	0.346443	0.490534	-0.0102046	Myeloid	COV
TMEM79	ENSG00000163472	0.778848	0.856702	0.00117883	Myeloid	COV
GLMP	ENSG00000198715	8.46635e-15	1.57602e-13	-0.0901714	Myeloid	COV
CCT3	ENSG00000163468	0.706726	0.803569	-0.00668099	Myeloid	COV
C1orf61	ENSG00000125462	0.141301	0.250386	-0.00629137	Myeloid	COV
MEF2D	ENSG00000116604	1.45258e-11	1.96334e-10	-0.0838683	Myeloid	COV
TTC24	ENSG00000187862	0.693601	0.793832	-0.000419308	Myeloid	COV
NAXE	ENSG00000163382	0.00206007	0.0073572	-0.0198129	Myeloid	COV
GPATCH4	ENSG00000160818	0.488239	0.624038	-0.00890378	Myeloid	COV
ISG20L2	ENSG00000143319	0.118153	0.217964	-0.0182814	Myeloid	COV
RRNAD1	ENSG00000143303	0.125913	0.228685	-0.00800673	Myeloid	COV
MRPL24	ENSG00000143314	0.474654	0.612494	-0.00507357	Myeloid	COV
HDGF	ENSG00000143321	6.42494e-13	9.99229e-12	-0.147439	Myeloid	COV
PRCC	ENSG00000143294	0.020355	0.0525276	-0.0244922	Myeloid	COV
SH2D2A	ENSG00000027869	0.834627	0.895952	0.000654978	Myeloid	COV
ARHGEF11	ENSG00000132694	0.00120503	0.00460653	0.0400961	Myeloid	COV
ETV3L	ENSG00000253831	5.61318e-10	6.45427e-09	-0.0768479	Myeloid	COV
ETV3	ENSG00000117036	2.83662e-11	3.72678e-10	-0.162849	Myeloid	COV
FCRL5	ENSG00000143297	0.74341	0.829767	0.000618188	Myeloid	COV
FCRL3	ENSG00000160856	0.447763	0.586991	0.00198648	Myeloid	COV
AL356276.1	ENSG00000227217	0.24913	0.384132	0.000323064	Myeloid	COV
FCRL2	ENSG00000132704	0.265742	0.402383	0.00137672	Myeloid	COV
FCRL1	ENSG00000163534	0.908182	0.944315	0.00010936	Myeloid	COV
MNDA	ENSG00000163563	5.51972e-14	9.59984e-13	0.183455	Myeloid	COV
PYHIN1	ENSG00000163564	0.998268	0.99971	-8.99652e-06	Myeloid	COV
IFI16	ENSG00000163565	2.1847e-31	1.20713e-29	0.312701	Myeloid	COV
AIM2	ENSG00000163568	4.79373e-15	9.09809e-14	0.0589785	Myeloid	COV
DUSP23	ENSG00000158716	1.17559e-14	2.16074e-13	-0.0826273	Myeloid	COV
FCRL6	ENSG00000181036	0.491537	0.626898	-0.000972681	Myeloid	COV
SLAMF8	ENSG00000158714	1.80415e-40	1.50937e-38	-0.279378	Myeloid	COV
VSIG8	ENSG00000243284	0.185385	0.307453	-0.00155196	Myeloid	COV
AL590560.3	ENSG00000272668	0.503694	0.636814	-0.000641337	Myeloid	COV
TAGLN2	ENSG00000158710	0.12729	0.230697	-0.0375513	Myeloid	COV
SLAMF9	ENSG00000162723	0.104419	0.198042	0.0163658	Myeloid	COV
PIGM	ENSG00000143315	0.00128363	0.00487118	-0.0252762	Myeloid	COV
KCNJ9	ENSG00000162728	0.335273	0.479004	0.000624835	Myeloid	COV
IGSF8	ENSG00000162729	0.0683472	0.141788	0.00869836	Myeloid	COV
PEA15	ENSG00000162734	0.0914276	0.178296	-0.0377215	Myeloid	COV
DCAF8	ENSG00000132716	0.000298278	0.00132824	-0.0397859	Myeloid	COV
AL139011.1	ENSG00000228606	0.696077	0.79554	-0.00096572	Myeloid	COV
PEX19	ENSG00000162735	0.17494	0.294643	-0.0101424	Myeloid	COV
COPA	ENSG00000122218	2.32155e-13	3.82295e-12	-0.133073	Myeloid	COV
NCSTN	ENSG00000162736	5.80874e-09	5.88024e-08	-0.0659524	Myeloid	COV
SLAMF6	ENSG00000162739	0.431582	0.572129	-0.00272732	Myeloid	COV
CD84	ENSG00000066294	1.27363e-41	1.14446e-39	-0.509617	Myeloid	COV
SLAMF1	ENSG00000117090	2.21663e-23	7.70106e-22	0.216843	Myeloid	COV
AL121985.1	ENSG00000228863	3.93716e-07	3.09801e-06	0.0259541	Myeloid	COV
CD48	ENSG00000117091	4.98321e-32	2.85593e-30	0.381361	Myeloid	COV
SLAMF7	ENSG00000026751	1.10917e-36	7.61616e-35	0.632632	Myeloid	COV
LY9	ENSG00000122224	8.56446e-11	1.07384e-09	-0.044943	Myeloid	COV
CD244	ENSG00000122223	0.624459	0.740134	-0.000866996	Myeloid	COV
F11R	ENSG00000158769	0.0272891	0.0667372	-0.0201687	Myeloid	COV
TSTD1	ENSG00000215845	0.390215	0.53437	-0.00528337	Myeloid	COV
USF1	ENSG00000158773	0.0569231	0.122235	-0.0130888	Myeloid	COV
ARHGAP30	ENSG00000186517	1.78903e-23	6.3058e-22	-0.190232	Myeloid	COV
PFDN2	ENSG00000143256	0.871626	0.919793	-0.00256748	Myeloid	COV
NIT1	ENSG00000158793	0.0648184	0.135745	-0.0146875	Myeloid	COV
DEDD	ENSG00000158796	0.686125	0.788313	-0.00329149	Myeloid	COV
UFC1	ENSG00000143222	6.53871e-06	4.07291e-05	-0.0664806	Myeloid	COV
USP21	ENSG00000143258	0.0434424	0.0980907	-0.00658476	Myeloid	COV
PPOX	ENSG00000143224	0.691604	0.792498	-0.000886031	Myeloid	COV
B4GALT3	ENSG00000158850	0.38558	0.529917	0.00600855	Myeloid	COV
ADAMTS4	ENSG00000158859	0.136347	0.243354	-0.00209254	Myeloid	COV
NDUFS2	ENSG00000158864	2.06015e-05	0.000116014	-0.057483	Myeloid	COV
FCER1G	ENSG00000158869	6.74638e-09	6.78225e-08	-0.203235	Myeloid	COV
TOMM40L	ENSG00000158882	0.0160971	0.0430351	-0.0124119	Myeloid	COV
NR1I3	ENSG00000143257	0.481539	0.618635	0.00162236	Myeloid	COV
MPZ	ENSG00000158887	0.906598	0.943274	-0.000289244	Myeloid	COV
SDHC	ENSG00000143252	2.81505e-07	2.2728e-06	-0.0718152	Myeloid	COV
AL592295.4	ENSG00000283696	0.524404	0.655145	-0.00117232	Myeloid	COV
AL592295.5	ENSG00000288093	0.718565	0.811871	-0.00137298	Myeloid	COV
FCGR2A	ENSG00000143226	0.167346	0.284752	0.035233	Myeloid	COV
HSPA6	ENSG00000173110	0.0707723	0.145585	-0.0145124	Myeloid	COV
FCGR3A	ENSG00000203747	7.41618e-40	5.99763e-38	-0.342197	Myeloid	COV
FCGR2B	ENSG00000072694	1.03888e-11	1.42534e-10	-0.0804719	Myeloid	COV
FCRLA	ENSG00000132185	0.135686	0.242561	0.00444441	Myeloid	COV
DUSP12	ENSG00000081721	0.164713	0.281357	0.00944447	Myeloid	COV
ATF6	ENSG00000118217	1.29003e-05	7.55693e-05	-0.0731948	Myeloid	COV
OLFML2B	ENSG00000162745	1.57457e-09	1.72858e-08	-0.0575341	Myeloid	COV
SH2D1B	ENSG00000198574	0.336828	0.480565	0.00189413	Myeloid	COV
UHMK1	ENSG00000152332	0.262061	0.398707	-0.0191576	Myeloid	COV
UAP1	ENSG00000117143	0.175461	0.29518	-0.0114673	Myeloid	COV
DDR2	ENSG00000162733	0.702974	0.800594	-0.000657795	Myeloid	COV
HSD17B7	ENSG00000132196	0.0191023	0.0497534	-0.0144499	Myeloid	COV
AL592435.1	ENSG00000232995	0.704527	0.801861	-0.000794974	Myeloid	COV
NUF2	ENSG00000143228	0.355317	0.500179	-0.00142634	Myeloid	COV
PBX1	ENSG00000185630	0.437571	0.578224	-0.0017015	Myeloid	COV
MGST3	ENSG00000143198	1.70095e-12	2.52146e-11	-0.150381	Myeloid	COV
ALDH9A1	ENSG00000143149	0.0583157	0.124692	-0.02005	Myeloid	COV
TMCO1	ENSG00000143183	1.48967e-16	3.17963e-15	-0.15576	Myeloid	COV
TMCO1-AS1	ENSG00000224358	0.0362257	0.0846042	-0.00339433	Myeloid	COV
UCK2	ENSG00000143179	0.438588	0.579305	0.00344463	Myeloid	COV
POGK	ENSG00000143157	3.61333e-09	3.76785e-08	-0.073852	Myeloid	COV
TADA1	ENSG00000152382	0.12319	0.224885	-0.00450968	Myeloid	COV
GPA33	ENSG00000143167	0.811906	0.880235	-0.000188493	Myeloid	COV
POU2F1	ENSG00000143190	0.341235	0.485246	-0.017281	Myeloid	COV
CD247	ENSG00000198821	0.336861	0.480565	0.00543703	Myeloid	COV
AL359962.3	ENSG00000287218	0.00956665	0.0274786	0.00141326	Myeloid	COV
AL359962.2	ENSG00000273160	0.0979926	0.188214	-0.00189164	Myeloid	COV
CREG1	ENSG00000143162	0.103506	0.196702	-0.0478911	Myeloid	COV
AL031733.2	ENSG00000241666	0.37775	0.522561	0.00112496	Myeloid	COV
RCSD1	ENSG00000198771	0.00421478	0.0136343	-0.0521923	Myeloid	COV
MPZL1	ENSG00000197965	6.03458e-10	6.90609e-09	0.129938	Myeloid	COV
MPC2	ENSG00000143158	0.720722	0.813235	0.00434726	Myeloid	COV
DCAF6	ENSG00000143164	0.475205	0.613041	-0.00909189	Myeloid	COV
GPR161	ENSG00000143147	0.059151	0.126052	0.00663769	Myeloid	COV
TIPRL	ENSG00000143155	0.158584	0.273294	0.0207455	Myeloid	COV
SFT2D2	ENSG00000213064	0.513449	0.645614	-0.0139618	Myeloid	COV
TBX19	ENSG00000143178	0.00768827	0.0227893	0.0131429	Myeloid	COV
XCL2	ENSG00000143185	0.00753105	0.0224234	0.00821388	Myeloid	COV
XCL1	ENSG00000143184	0.00576192	0.0178764	0.0128363	Myeloid	COV
ATP1B1	ENSG00000143153	2.02928e-16	4.27499e-15	-0.133325	Myeloid	COV
NME7	ENSG00000143156	0.218125	0.34706	-0.00694903	Myeloid	COV
BLZF1	ENSG00000117475	1.55653e-16	3.31748e-15	0.111116	Myeloid	COV
SLC19A2	ENSG00000117479	0.801218	0.872677	0.00101291	Myeloid	COV
Z99572.1	ENSG00000213062	0.80664	0.876616	-0.000564542	Myeloid	COV
F5	ENSG00000198734	0.375521	0.520517	0.00405487	Myeloid	COV
C1orf112	ENSG00000000460	0.538499	0.667414	-0.00235771	Myeloid	COV
SELL	ENSG00000188404	0.000314844	0.00139774	0.031129	Myeloid	COV
METTL18	ENSG00000171806	0.860745	0.912723	0.000720084	Myeloid	COV
SCYL3	ENSG00000000457	0.305478	0.44638	0.00789501	Myeloid	COV
KIFAP3	ENSG00000075945	0.0666211	0.138761	-0.0149287	Myeloid	COV
GORAB	ENSG00000120370	0.0980509	0.188302	-0.0130221	Myeloid	COV
FMO4	ENSG00000076258	0.146847	0.257922	-0.0036626	Myeloid	COV
PRRC2C	ENSG00000117523	0.00515129	0.0161925	-0.0605762	Myeloid	COV
VAMP4	ENSG00000117533	0.184561	0.306521	-0.0149789	Myeloid	COV
EEF1AKNMT	ENSG00000010165	0.169031	0.286894	-0.0105459	Myeloid	COV
DNM3	ENSG00000197959	0.410832	0.553389	-0.0021758	Myeloid	COV
PIGC	ENSG00000135845	0.924797	0.955245	0.000753502	Myeloid	COV
SUCO	ENSG00000094975	0.0699331	0.144256	-0.0242459	Myeloid	COV
FASLG	ENSG00000117560	0.00394101	0.0128746	0.00661897	Myeloid	COV
TNFSF4	ENSG00000117586	0.293665	0.433382	0.00408637	Myeloid	COV
AL645568.1	ENSG00000203739	0.0585365	0.125054	-0.00599158	Myeloid	COV
PRDX6	ENSG00000117592	3.1009e-07	2.48294e-06	-0.082542	Myeloid	COV
KLHL20	ENSG00000076321	0.00104309	0.00405236	-0.0231465	Myeloid	COV
CENPL	ENSG00000120334	0.238927	0.372223	-0.00511156	Myeloid	COV
DARS2	ENSG00000117593	0.0100934	0.0287951	-0.0162287	Myeloid	COV
GAS5	ENSG00000234741	0.00627741	0.0192137	0.0475943	Myeloid	COV
ZBTB37	ENSG00000185278	0.000857058	0.0034088	-0.0315031	Myeloid	COV
RC3H1	ENSG00000135870	0.761796	0.843112	-0.00488646	Myeloid	COV
RC3H1-IT1	ENSG00000236535	0.160939	0.276306	0.00372064	Myeloid	COV
RABGAP1L-DT	ENSG00000227373	0.723345	0.815184	-0.000409367	Myeloid	COV
RABGAP1L	ENSG00000152061	2.35117e-23	8.11043e-22	0.170887	Myeloid	COV
RABGAP1L-IT1	ENSG00000223525	1.22557e-07	1.04454e-06	0.0171562	Myeloid	COV
Z99127.4	ENSG00000287697	0.668974	0.774307	-0.00240434	Myeloid	COV
CACYBP	ENSG00000116161	0.00322618	0.0108131	-0.0587402	Myeloid	COV
MRPS14	ENSG00000120333	0.218557	0.347481	-0.0120338	Myeloid	COV
KIAA0040	ENSG00000235750	4.17631e-35	2.6318e-33	0.188356	Myeloid	COV
COP1	ENSG00000143207	3.84526e-05	0.000206628	-0.0532562	Myeloid	COV
RASAL2	ENSG00000075391	0.129021	0.233108	-0.025018	Myeloid	COV
C1orf220	ENSG00000213057	0.104991	0.19872	-0.00238574	Myeloid	COV
RALGPS2	ENSG00000116191	0.915843	0.949094	-0.000604288	Myeloid	COV
ANGPTL1	ENSG00000116194	0.682874	0.785445	0.000337677	Myeloid	COV
FAM20B	ENSG00000116199	0.921552	0.952738	0.000913395	Myeloid	COV
TOR3A	ENSG00000186283	0.00623725	0.0191229	-0.0199116	Myeloid	COV
ABL2	ENSG00000143322	0.915921	0.949107	0.0026942	Myeloid	COV
SOAT1	ENSG00000057252	0.00266544	0.00915113	0.0564618	Myeloid	COV
TOR1AIP2	ENSG00000169905	0.0101754	0.0290039	-0.0422881	Myeloid	COV
AL353708.3	ENSG00000272906	0.752525	0.836669	0.000809623	Myeloid	COV
TOR1AIP1	ENSG00000143337	0.000389493	0.00169098	-0.0497097	Myeloid	COV
AL353708.1	ENSG00000260360	0.72425	0.815762	0.000753775	Myeloid	COV
CEP350	ENSG00000135837	0.0156866	0.042197	-0.0543018	Myeloid	COV
QSOX1	ENSG00000116260	0.555361	0.682342	-0.00775227	Myeloid	COV
LHX4	ENSG00000121454	0.129021	0.233108	-0.00401061	Myeloid	COV
ACBD6	ENSG00000230124	0.829073	0.89207	-0.00226027	Myeloid	COV
XPR1	ENSG00000143324	0.00744617	0.0222073	-0.026308	Myeloid	COV
STX6	ENSG00000135823	0.00087818	0.00348424	-0.0463957	Myeloid	COV
MR1	ENSG00000153029	0.00290403	0.00985406	-0.0402323	Myeloid	COV
IER5	ENSG00000162783	0.00493655	0.0156017	-0.0646778	Myeloid	COV
GLUL	ENSG00000135821	0.284032	0.422637	-0.0388301	Myeloid	COV
RNASEL	ENSG00000135828	0.0747992	0.152117	-0.0151074	Myeloid	COV
RGS16	ENSG00000143333	5.50188e-22	1.72982e-20	0.15985	Myeloid	COV
NPL	ENSG00000135838	5.12052e-54	7.92973e-52	-0.335488	Myeloid	COV
AL355999.1	ENSG00000287808	0.164828	0.281521	-0.00269881	Myeloid	COV
DHX9	ENSG00000135829	0.55919	0.685928	-0.00999231	Myeloid	COV
LAMC1	ENSG00000135862	0.767395	0.847348	0.00225297	Myeloid	COV
SMG7-AS1	ENSG00000232860	0.989943	0.994236	-2.49658e-05	Myeloid	COV
SMG7	ENSG00000116698	0.248514	0.383425	0.0182403	Myeloid	COV
NCF2	ENSG00000116701	0.0332534	0.0787747	-0.0677522	Myeloid	COV
ARPC5	ENSG00000162704	0.175272	0.294964	-0.0277313	Myeloid	COV
RGL1	ENSG00000143344	5.58078e-10	6.42208e-09	0.188728	Myeloid	COV
COLGALT2	ENSG00000198756	0.202834	0.328874	0.00500021	Myeloid	COV
TSEN15	ENSG00000198860	0.158215	0.27285	-0.00909847	Myeloid	COV
C1orf21	ENSG00000116667	0.00639003	0.0194969	-0.05117	Myeloid	COV
AL713852.1	ENSG00000285847	0.828436	0.891583	-0.000318908	Myeloid	COV
EDEM3	ENSG00000116406	1.31808e-09	1.46245e-08	-0.0997588	Myeloid	COV
NIBAN1	ENSG00000135842	3.16221e-26	1.3741e-24	0.364527	Myeloid	COV
RNF2	ENSG00000121481	0.702368	0.800029	0.00372932	Myeloid	COV
TRMT1L	ENSG00000121486	0.00191703	0.00691776	-0.0322362	Myeloid	COV
SWT1	ENSG00000116668	0.233507	0.365934	0.0104458	Myeloid	COV
IVNS1ABP	ENSG00000116679	1.24032e-11	1.69216e-10	-0.13194	Myeloid	COV
PRG4	ENSG00000116690	0.828383	0.891583	-0.000200392	Myeloid	COV
TPR	ENSG00000047410	0.00104854	0.00407031	-0.071072	Myeloid	COV
ODR4	ENSG00000157181	0.0176381	0.0465395	-0.0300994	Myeloid	COV
AL096803.2	ENSG00000229739	0.518669	0.650104	-0.00231251	Myeloid	COV
PTGS2	ENSG00000073756	0.515391	0.64733	-0.0280348	Myeloid	COV
PLA2G4A	ENSG00000116711	0.955509	0.972953	0.000598098	Myeloid	COV
ERVMER61-1	ENSG00000230426	0.654858	0.763416	0.000205677	Myeloid	COV
RGS18	ENSG00000150681	0.118365	0.218137	-0.00969002	Myeloid	COV
AL390957.1	ENSG00000285280	0.00210038	0.00747562	-0.00443835	Myeloid	COV
AL136987.1	ENSG00000236069	0.355892	0.50065	0.00102551	Myeloid	COV
RGS1	ENSG00000090104	1.21872e-05	7.18547e-05	0.0601265	Myeloid	COV
AL136454.1	ENSG00000231767	7.16579e-05	0.000364729	-0.0158928	Myeloid	COV
RGS2	ENSG00000116741	9.77537e-12	1.35138e-10	-0.0645341	Myeloid	COV
UCHL5	ENSG00000116750	0.00180898	0.00657183	-0.0322552	Myeloid	COV
RO60	ENSG00000116747	0.404968	0.548179	-0.0132719	Myeloid	COV
GLRX2	ENSG00000023572	0.00618873	0.0189822	-0.0330457	Myeloid	COV
CDC73	ENSG00000134371	8.01078e-06	4.90795e-05	0.0746934	Myeloid	COV
B3GALT2	ENSG00000162630	0.284743	0.423435	0.0023559	Myeloid	COV
AL138778.1	ENSG00000286285	0.921367	0.952738	8.20057e-05	Myeloid	COV
CFH	ENSG00000000971	0.000446861	0.00191154	0.00496962	Myeloid	COV
ASPM	ENSG00000066279	0.716715	0.810725	0.000771168	Myeloid	COV
ZBTB41	ENSG00000177888	0.0961198	0.185278	-0.017572	Myeloid	COV
DENND1B	ENSG00000213047	4.75493e-08	4.28857e-07	0.0902736	Myeloid	COV
NEK7	ENSG00000151414	0.181492	0.302771	0.018816	Myeloid	COV
PTPRC	ENSG00000081237	1.60118e-49	2.02682e-47	-0.450662	Myeloid	COV
AL157402.2	ENSG00000261573	0.359367	0.50427	-0.0018632	Myeloid	COV
MIR181A1HG	ENSG00000229989	8.03079e-07	6.00741e-06	-0.0494804	Myeloid	COV
ZNF281	ENSG00000162702	0.0216536	0.0552325	-0.0357555	Myeloid	COV
DDX59	ENSG00000118197	0.579384	0.703545	0.00671805	Myeloid	COV
CAMSAP2	ENSG00000118200	1.98842e-06	1.38033e-05	-0.0947173	Myeloid	COV
KIF21B	ENSG00000116852	0.0850355	0.168583	-0.00692888	Myeloid	COV
TMEM9	ENSG00000116857	0.242962	0.376977	0.00364844	Myeloid	COV
LAD1	ENSG00000159166	0.000678745	0.0027801	0.03611	Myeloid	COV
PHLDA3	ENSG00000174307	3.66991e-09	3.82137e-08	-0.0270779	Myeloid	COV
CSRP1	ENSG00000159176	2.77722e-06	1.88388e-05	-0.0408256	Myeloid	COV
NAV1	ENSG00000134369	0.00912439	0.0264011	-0.0430697	Myeloid	COV
IPO9	ENSG00000198700	0.000564252	0.00235083	-0.041635	Myeloid	COV
TIMM17A	ENSG00000134375	0.560156	0.686553	-0.00851164	Myeloid	COV
RNPEP	ENSG00000176393	1.15424e-09	1.28654e-08	-0.062676	Myeloid	COV
ELF3-AS1	ENSG00000234678	0.961553	0.976779	0.000195644	Myeloid	COV
ARL8A	ENSG00000143862	0.220565	0.349872	-0.018961	Myeloid	COV
PTPN7	ENSG00000143851	0.0381519	0.0882251	-0.0238877	Myeloid	COV
LGR6	ENSG00000133067	0.385739	0.530036	-0.000375252	Myeloid	COV
UBE2T	ENSG00000077152	0.36681	0.511387	-0.00192078	Myeloid	COV
PPP1R12B	ENSG00000077157	0.000526981	0.00221138	-0.0274142	Myeloid	COV
KDM5B	ENSG00000117139	0.163644	0.279794	-0.0241812	Myeloid	COV
RABIF	ENSG00000183155	0.190695	0.314001	0.0144529	Myeloid	COV
KLHL12	ENSG00000117153	0.613363	0.731563	0.00557324	Myeloid	COV
ADIPOR1	ENSG00000159346	0.00067946	0.00278225	0.070327	Myeloid	COV
CYB5R1	ENSG00000159348	0.300672	0.441263	0.0137338	Myeloid	COV
TMEM183A	ENSG00000163444	2.29895e-05	0.000128616	-0.051676	Myeloid	COV
CHI3L1	ENSG00000133048	8.55337e-08	7.45578e-07	0.0821554	Myeloid	COV
BTG2	ENSG00000159388	0.859837	0.912175	-0.00601015	Myeloid	COV
ATP2B4	ENSG00000058668	1.06283e-05	6.34864e-05	-0.0319019	Myeloid	COV
LAX1	ENSG00000122188	0.088449	0.173735	0.00407634	Myeloid	COV
ZC3H11A	ENSG00000058673	0.65392	0.76281	-0.00140411	Myeloid	COV
ZBED6	ENSG00000257315	0.34236	0.486164	0.00261717	Myeloid	COV
SNRPE	ENSG00000182004	0.027538	0.0673054	-0.0328215	Myeloid	COV
SOX13	ENSG00000143842	0.208401	0.335067	-0.00324718	Myeloid	COV
ETNK2	ENSG00000143845	0.123987	0.225948	-0.00213782	Myeloid	COV
PPP1R15B	ENSG00000158615	0.929575	0.957938	-0.0020674	Myeloid	COV
PIK3C2B	ENSG00000133056	0.986091	0.992088	3.43398e-05	Myeloid	COV
MDM4	ENSG00000198625	5.77835e-24	2.14034e-22	-0.195918	Myeloid	COV
AL512306.3	ENSG00000240710	0.447818	0.586991	0.00184658	Myeloid	COV
LRRN2	ENSG00000170382	0.808444	0.878051	-0.000302029	Myeloid	COV
AL512306.2	ENSG00000240219	0.0165265	0.0440373	0.00399725	Myeloid	COV
CNTN2	ENSG00000184144	0.0157782	0.0423926	-0.00368708	Myeloid	COV
TMEM81	ENSG00000174529	0.138989	0.247283	0.00316719	Myeloid	COV
RBBP5	ENSG00000117222	0.0721843	0.148019	-0.0212094	Myeloid	COV
DSTYK	ENSG00000133059	0.279065	0.417379	-0.0100311	Myeloid	COV
NUAK2	ENSG00000163545	0.494274	0.628883	-0.00323646	Myeloid	COV
MFSD4A	ENSG00000174514	0.309944	0.451366	0.00160001	Myeloid	COV
ELK4	ENSG00000158711	0.110812	0.207178	-0.02393	Myeloid	COV
NUCKS1	ENSG00000069275	2.02821e-19	5.39757e-18	-0.177189	Myeloid	COV
RAB29	ENSG00000117280	4.69239e-05	0.000247939	0.0617856	Myeloid	COV
SLC41A1	ENSG00000133065	0.362489	0.507233	-0.00355563	Myeloid	COV
AC119673.2	ENSG00000286619	0.475286	0.613091	-0.00158918	Myeloid	COV
RAB7B	ENSG00000276600	1.27599e-25	5.35291e-24	-0.245537	Myeloid	COV
SRGAP2	ENSG00000266028	1.99919e-59	3.42379e-57	0.27489	Myeloid	COV
IKBKE	ENSG00000263528	0.833231	0.895064	0.00244825	Myeloid	COV
C1orf147	ENSG00000162888	0.801624	0.872923	-0.000707809	Myeloid	COV
AC244034.2	ENSG00000261000	0.520379	0.651738	-0.00242736	Myeloid	COV
RASSF5	ENSG00000266094	3.86623e-06	2.54204e-05	-0.0927663	Myeloid	COV
EIF2D	ENSG00000143486	0.091921	0.179129	-0.00889229	Myeloid	COV
DYRK3	ENSG00000143479	1.17253e-07	1.00403e-06	0.0477403	Myeloid	COV
MAPKAPK2	ENSG00000162889	0.199504	0.324598	-0.0225629	Myeloid	COV
IL10	ENSG00000136634	1.35655e-17	3.15956e-16	0.212509	Myeloid	COV
IL19	ENSG00000142224	5.17619e-17	1.15745e-15	0.136907	Myeloid	COV
IL24	ENSG00000162892	1.83224e-07	1.51977e-06	0.0765576	Myeloid	COV
FCMR	ENSG00000162894	3.15586e-06	2.11998e-05	0.0484993	Myeloid	COV
YOD1	ENSG00000180667	0.000724793	0.00294386	-0.020433	Myeloid	COV
CD55	ENSG00000196352	0.261543	0.398168	-0.0208782	Myeloid	COV
CR2	ENSG00000117322	0.468793	0.607353	0.000774596	Myeloid	COV
CR1	ENSG00000203710	0.0120455	0.0336235	-0.00874739	Myeloid	COV
CD46	ENSG00000117335	0.0528959	0.115064	-0.0328117	Myeloid	COV
MIR29B2CHG	ENSG00000203709	0.0138434	0.037948	-0.0273071	Myeloid	COV
CD34	ENSG00000174059	0.313297	0.45502	-0.00328766	Myeloid	COV
LAMB3	ENSG00000196878	0.073662	0.150329	0.0174209	Myeloid	COV
HSD11B1-AS1	ENSG00000227591	9.16964e-10	1.02996e-08	0.0252372	Myeloid	COV
G0S2	ENSG00000123689	1.28047e-06	9.20938e-06	0.2406	Myeloid	COV
HSD11B1	ENSG00000117594	1.34061e-13	2.24831e-12	0.0831024	Myeloid	COV
TRAF3IP3	ENSG00000009790	0.0113155	0.0318421	0.0259067	Myeloid	COV
C1orf74	ENSG00000162757	0.01515	0.04103	-0.00496557	Myeloid	COV
UTP25	ENSG00000117597	0.983062	0.989725	0.000172993	Myeloid	COV
HHAT	ENSG00000054392	0.132136	0.237616	-0.00269311	Myeloid	COV
AL034351.4	ENSG00000287354	0.0673588	0.140057	0.000673472	Myeloid	COV
RCOR3	ENSG00000117625	0.000476744	0.00202154	-0.0328687	Myeloid	COV
TRAF5	ENSG00000082512	0.21774	0.346598	-0.0100903	Myeloid	COV
LINC00467	ENSG00000153363	5.30186e-05	0.000276826	-0.0208756	Myeloid	COV
SLC30A1	ENSG00000170385	0.635333	0.749052	0.0109495	Myeloid	COV
LPGAT1	ENSG00000123684	2.26551e-07	1.85692e-06	-0.0811446	Myeloid	COV
INTS7	ENSG00000143493	0.00174837	0.00637869	-0.0171528	Myeloid	COV
PPP2R5A	ENSG00000066027	0.0174391	0.0461062	-0.0315833	Myeloid	COV
AL360091.3	ENSG00000234915	0.811594	0.880099	-0.000647861	Myeloid	COV
PACC1	ENSG00000065600	0.679176	0.7828	-0.0053402	Myeloid	COV
NENF	ENSG00000117691	0.822364	0.887071	0.00443481	Myeloid	COV
AC092803.1	ENSG00000260805	0.519651	0.651162	0.00302526	Myeloid	COV
ATF3	ENSG00000162772	1.10898e-20	3.14074e-19	0.321605	Myeloid	COV
BATF3	ENSG00000123685	1.82886e-15	3.57833e-14	0.081565	Myeloid	COV
NSL1	ENSG00000117697	3.14948e-08	2.92019e-07	-0.0721086	Myeloid	COV
TATDN3	ENSG00000203705	0.00039622	0.00171558	-0.0233865	Myeloid	COV
FLVCR1-DT	ENSG00000198468	0.84338	0.901599	-0.000651692	Myeloid	COV
FLVCR1	ENSG00000162769	0.00261698	0.00901239	-0.0167951	Myeloid	COV
VASH2	ENSG00000143494	0.0684593	0.141981	0.00342654	Myeloid	COV
ANGEL2	ENSG00000174606	0.0122936	0.0342306	-0.0271521	Myeloid	COV
RPS6KC1	ENSG00000136643	0.88145	0.926579	-0.00167996	Myeloid	COV
SMYD2	ENSG00000143499	0.144788	0.255198	0.00638216	Myeloid	COV
PTPN14	ENSG00000152104	0.191665	0.315263	-0.00232571	Myeloid	COV
CENPF	ENSG00000117724	0.0291726	0.070703	-0.00721782	Myeloid	COV
GPATCH2	ENSG00000092978	0.0233968	0.0588132	-0.0221492	Myeloid	COV
RRP15	ENSG00000067533	0.519706	0.651175	-0.00642982	Myeloid	COV
LYPLAL1	ENSG00000143353	0.00527743	0.016539	-0.0217367	Myeloid	COV
AC096642.1	ENSG00000277007	0.0427543	0.0968526	-0.00394819	Myeloid	COV
LYPLAL1-AS1	ENSG00000228536	0.290199	0.429705	-0.00736992	Myeloid	COV
ZC3H11B	ENSG00000215817	0.298482	0.438933	-0.00365409	Myeloid	COV
EPRS	ENSG00000136628	0.0055145	0.0171784	-0.0456138	Myeloid	COV
BPNT1	ENSG00000162813	0.366272	0.510907	-0.00404363	Myeloid	COV
IARS2	ENSG00000067704	5.775e-06	3.66144e-05	-0.0521499	Myeloid	COV
RAB3GAP2	ENSG00000118873	0.00476221	0.015156	-0.0405119	Myeloid	COV
HLX	ENSG00000136630	1.16786e-05	6.91361e-05	0.0818382	Myeloid	COV
DUSP10	ENSG00000143507	0.0235369	0.0590939	-0.027018	Myeloid	COV
LINC01705	ENSG00000232679	0.00247727	0.00859633	0.0347639	Myeloid	COV
TAF1A	ENSG00000143498	0.521468	0.652709	0.00351207	Myeloid	COV
TAF1A-AS1	ENSG00000225265	0.365417	0.510007	-0.000723116	Myeloid	COV
MIA3	ENSG00000154305	0.0141369	0.0386608	0.040597	Myeloid	COV
AL592148.3	ENSG00000272750	0.00763139	0.0226391	0.00983336	Myeloid	COV
AIDA	ENSG00000186063	2.89376e-16	6.02639e-15	0.139088	Myeloid	COV
BROX	ENSG00000162819	0.184014	0.305815	-0.0216633	Myeloid	COV
FAM177B	ENSG00000197520	0.951523	0.970652	-7.1761e-05	Myeloid	COV
AL392172.1	ENSG00000228106	0.023122	0.0582632	-0.00973192	Myeloid	COV
DISP1	ENSG00000154309	0.0632322	0.132939	-0.00615286	Myeloid	COV
TLR5	ENSG00000187554	0.000175832	0.000824345	-0.0233508	Myeloid	COV
SUSD4	ENSG00000143502	0.236611	0.369604	-0.000393705	Myeloid	COV
CAPN2	ENSG00000162909	0.490152	0.625892	0.0148008	Myeloid	COV
TP53BP2	ENSG00000143514	9.46901e-23	3.15424e-21	0.170131	Myeloid	COV
FBXO28	ENSG00000143756	0.00486242	0.0154109	-0.0299852	Myeloid	COV
DEGS1	ENSG00000143753	0.0416532	0.0948056	-0.028519	Myeloid	COV
NVL	ENSG00000143748	2.2715e-09	2.44573e-08	-0.0376679	Myeloid	COV
CNIH4	ENSG00000143771	0.00215104	0.00763724	0.040855	Myeloid	COV
WDR26	ENSG00000162923	1.69399e-12	2.5137e-11	-0.118048	Myeloid	COV
CNIH3	ENSG00000143786	0.27499	0.413279	0.00103683	Myeloid	COV
DNAH14	ENSG00000185842	0.101344	0.193451	0.00281363	Myeloid	COV
LBR	ENSG00000143815	0.0828749	0.165058	-0.0250808	Myeloid	COV
SRP9	ENSG00000143742	0.0103105	0.029343	-0.0426573	Myeloid	COV
EPHX1	ENSG00000143819	0.150894	0.262993	-0.0107564	Myeloid	COV
AL591895.1	ENSG00000242861	0.448089	0.587167	0.0021898	Myeloid	COV
TMEM63A	ENSG00000196187	0.151238	0.263408	0.0130818	Myeloid	COV
PYCR2	ENSG00000143811	0.908689	0.944437	0.00103684	Myeloid	COV
SDE2	ENSG00000143751	0.606354	0.725641	-0.00545262	Myeloid	COV
AL512343.2	ENSG00000272562	0.482541	0.619486	-0.000818152	Myeloid	COV
H3F3A	ENSG00000163041	0.000240645	0.00109369	-0.0860797	Myeloid	COV
ACBD3	ENSG00000182827	0.00650953	0.01982	-0.0431016	Myeloid	COV
LIN9	ENSG00000183814	0.170235	0.288522	-0.00378329	Myeloid	COV
PARP1	ENSG00000143799	1.19252e-10	1.4637e-09	-0.0820943	Myeloid	COV
ITPKB	ENSG00000143772	3.3147e-09	3.47638e-08	-0.0497173	Myeloid	COV
ITPKB-IT1	ENSG00000228382	0.61785	0.735047	0.000563297	Myeloid	COV
ITPKB-AS1	ENSG00000228548	0.924268	0.954836	-9.71486e-05	Myeloid	COV
PSEN2	ENSG00000143801	0.411265	0.553767	-0.00468066	Myeloid	COV
COQ8A	ENSG00000163050	0.00520786	0.0163456	-0.0173128	Myeloid	COV
ZNF678	ENSG00000181450	0.348256	0.492708	-0.00428097	Myeloid	COV
SNAP47	ENSG00000143740	0.659255	0.76676	0.00246383	Myeloid	COV
JMJD4	ENSG00000081692	0.31002	0.451431	-0.00477867	Myeloid	COV
ARF1	ENSG00000143761	0.00278784	0.00951302	0.0557624	Myeloid	COV
C1orf35	ENSG00000143793	0.648418	0.75869	-0.00384438	Myeloid	COV
MRPL55	ENSG00000162910	0.00229567	0.00806226	-0.0218053	Myeloid	COV
GUK1	ENSG00000143774	9.84422e-14	1.66631e-12	-0.147294	Myeloid	COV
IBA57	ENSG00000181873	0.19458	0.318832	-0.00812294	Myeloid	COV
OBSCN-AS1	ENSG00000162913	0.477066	0.61458	-0.000493741	Myeloid	COV
OBSCN	ENSG00000154358	0.848311	0.904725	0.000473616	Myeloid	COV
AL353593.1	ENSG00000269934	0.314971	0.456722	-0.000987906	Myeloid	COV
TRIM11	ENSG00000154370	0.0354181	0.083011	-0.0163666	Myeloid	COV
TRIM17	ENSG00000162931	0.0232437	0.058499	-0.00256514	Myeloid	COV
HIST3H2A	ENSG00000181218	0.256214	0.39227	-0.00294696	Myeloid	COV
HIST3H2BB	ENSG00000196890	0.740332	0.82796	0.00033233	Myeloid	COV
RNF187	ENSG00000168159	4.81009e-09	4.93102e-08	-0.0510131	Myeloid	COV
RHOU	ENSG00000116574	0.000667873	0.00273866	-0.0780685	Myeloid	COV
AL162595.1	ENSG00000177788	0.46398	0.603137	-0.00126536	Myeloid	COV
RAB4A	ENSG00000168118	0.00162064	0.00598319	-0.0365578	Myeloid	COV
CCSAP	ENSG00000154429	8.39656e-18	2.00375e-16	-0.0837868	Myeloid	COV
NUP133	ENSG00000069248	5.64744e-06	3.59309e-05	-0.0362815	Myeloid	COV
ABCB10	ENSG00000135776	0.622303	0.738374	-0.0029297	Myeloid	COV
TAF5L	ENSG00000135801	0.0036933	0.0121692	-0.0241954	Myeloid	COV
URB2	ENSG00000135763	0.0760796	0.154132	-0.00838838	Myeloid	COV
GALNT2	ENSG00000143641	0.648746	0.758778	0.00447848	Myeloid	COV
COG2	ENSG00000135775	0.182464	0.303801	-0.0134646	Myeloid	COV
AL158214.2	ENSG00000286859	0.882593	0.927045	0.000215247	Myeloid	COV
C1orf198	ENSG00000119280	0.402826	0.546453	-0.00281532	Myeloid	COV
TTC13	ENSG00000143643	0.00830515	0.0243844	-0.0112915	Myeloid	COV
ARV1	ENSG00000173409	3.63378e-05	0.000196205	-0.0246796	Myeloid	COV
FAM89A	ENSG00000182118	0.868997	0.918194	0.000806101	Myeloid	COV
C1orf131	ENSG00000143633	1.65891e-05	9.52613e-05	-0.0514807	Myeloid	COV
GNPAT	ENSG00000116906	0.218258	0.347195	-0.0115626	Myeloid	COV
EXOC8	ENSG00000116903	0.697647	0.796885	-0.00417875	Myeloid	COV
SPRTN	ENSG00000010072	0.666434	0.772826	-0.00377655	Myeloid	COV
EGLN1	ENSG00000135766	0.0494241	0.108895	-0.0172631	Myeloid	COV
AL445524.1	ENSG00000233461	0.486194	0.62231	0.00510308	Myeloid	COV
TSNAX	ENSG00000116918	0.00100512	0.00392265	-0.0417081	Myeloid	COV
DISC1	ENSG00000162946	0.0104626	0.0297178	-0.0164572	Myeloid	COV
AL136171.2	ENSG00000286071	0.256189	0.39227	-0.00352749	Myeloid	COV
SIPA1L2	ENSG00000116991	0.0591351	0.126037	-0.0277207	Myeloid	COV
MAP10	ENSG00000212916	0.111603	0.208416	-0.00535116	Myeloid	COV
NTPCR	ENSG00000135778	0.00632449	0.0193293	-0.0183916	Myeloid	COV
PCNX2	ENSG00000135749	0.464114	0.603224	0.00261261	Myeloid	COV
MAP3K21	ENSG00000143674	0.621738	0.738225	0.0018065	Myeloid	COV
SLC35F3	ENSG00000183780	0.867559	0.917276	-0.000236325	Myeloid	COV
COA6-AS1	ENSG00000231663	0.423197	0.564508	0.00241531	Myeloid	COV
COA6	ENSG00000168275	0.00495847	0.0156506	-0.0490824	Myeloid	COV
TARBP1	ENSG00000059588	0.845351	0.902779	0.000928196	Myeloid	COV
IRF2BP2	ENSG00000168264	3.71025e-15	7.08794e-14	-0.170585	Myeloid	COV
TOMM20	ENSG00000173726	0.24191	0.375545	0.0202304	Myeloid	COV
RBM34	ENSG00000188739	0.462319	0.601428	-0.00319608	Myeloid	COV
ARID4B	ENSG00000054267	4.83763e-06	3.12567e-05	0.0965113	Myeloid	COV
GGPS1	ENSG00000152904	0.723601	0.815242	-0.00338503	Myeloid	COV
TBCE	ENSG00000285053	0.381531	0.526092	-0.00471765	Myeloid	COV
TBCE	ENSG00000284770	0.75524	0.838343	-0.00198143	Myeloid	COV
B3GALNT2	ENSG00000162885	0.00076526	0.00309133	-0.0273746	Myeloid	COV
GNG4	ENSG00000168243	0.0610561	0.129204	0.00606221	Myeloid	COV
LYST	ENSG00000143669	0.281631	0.420097	-0.0254658	Myeloid	COV
NID1	ENSG00000116962	0.0109502	0.0309219	-0.0313469	Myeloid	COV
GPR137B	ENSG00000077585	4.03482e-11	5.23484e-10	0.160757	Myeloid	COV
ERO1B	ENSG00000086619	0.00328696	0.010987	-0.0344844	Myeloid	COV
EDARADD	ENSG00000186197	0.00527076	0.0165265	0.00989175	Myeloid	COV
LGALS8	ENSG00000116977	0.401417	0.545147	0.0137004	Myeloid	COV
AL359921.2	ENSG00000273058	0.914259	0.948127	0.000170305	Myeloid	COV
HEATR1	ENSG00000119285	0.120155	0.220636	-0.0155391	Myeloid	COV
MTR	ENSG00000116984	0.106079	0.200239	-0.015858	Myeloid	COV
CHRM3-AS2	ENSG00000233355	0.262054	0.398707	-0.00164762	Myeloid	COV
GREM2	ENSG00000180875	0.122947	0.224644	-0.000891549	Myeloid	COV
FH	ENSG00000091483	0.00966355	0.0277406	-0.0220316	Myeloid	COV
KMO	ENSG00000117009	0.0514998	0.1127	-0.0410315	Myeloid	COV
OPN3	ENSG00000054277	0.00903912	0.0261908	-0.0320253	Myeloid	COV
CHML	ENSG00000203668	0.208711	0.335381	-0.0201057	Myeloid	COV
CEP170	ENSG00000143702	0.00360355	0.0119166	0.0687296	Myeloid	COV
SDCCAG8	ENSG00000054282	0.203251	0.329333	0.0180413	Myeloid	COV
AKT3	ENSG00000117020	0.0341121	0.0804292	0.035503	Myeloid	COV
AKT3-IT1	ENSG00000228939	0.221775	0.351292	-0.00407619	Myeloid	COV
ZBTB18	ENSG00000179456	0.0173581	0.0459255	-0.0164759	Myeloid	COV
ADSS	ENSG00000035687	5.77383e-07	4.43154e-06	0.104635	Myeloid	COV
CATSPERE	ENSG00000179397	0.298307	0.43872	0.00106202	Myeloid	COV
DESI2	ENSG00000121644	0.0320784	0.076464	0.026989	Myeloid	COV
BX323046.2	ENSG00000287601	0.0686673	0.14227	-0.0037425	Myeloid	COV
COX20	ENSG00000203667	0.00899252	0.0260661	-0.0459059	Myeloid	COV
HNRNPU	ENSG00000153187	2.89591e-06	1.95891e-05	-0.0974651	Myeloid	COV
AL356512.1	ENSG00000272195	0.508259	0.640749	-0.00117104	Myeloid	COV
EFCAB2	ENSG00000203666	0.0978329	0.187957	-0.00576865	Myeloid	COV
SMYD3	ENSG00000185420	0.736617	0.824714	-0.000674047	Myeloid	COV
TFB2M	ENSG00000162851	0.673039	0.777745	0.00226398	Myeloid	COV
CNST	ENSG00000162852	0.133698	0.239744	-0.0143925	Myeloid	COV
AL591623.1	ENSG00000225300	0.840524	0.899934	-0.000498615	Myeloid	COV
SCCPDH	ENSG00000143653	6.44993e-09	6.49319e-08	-0.0306443	Myeloid	COV
AHCTF1	ENSG00000153207	0.0120918	0.0337398	-0.0348146	Myeloid	COV
ZNF670	ENSG00000277462	0.0813243	0.16268	-0.00494197	Myeloid	COV
ZNF669	ENSG00000188295	0.403705	0.547117	-0.00422842	Myeloid	COV
ZNF124	ENSG00000196418	0.00202336	0.00724398	-0.0212613	Myeloid	COV
AL390728.6	ENSG00000259865	0.529978	0.659956	-0.00516715	Myeloid	COV
AL390728.5	ENSG00000232347	0.0542664	0.117553	-0.00929076	Myeloid	COV
ZNF496	ENSG00000162714	0.00313954	0.0105426	0.0164878	Myeloid	COV
NLRP3	ENSG00000162711	0.0830056	0.165228	-0.0197486	Myeloid	COV
OR2L2	ENSG00000203663	0.307811	0.448889	-0.00180076	Myeloid	COV
OR2G6	ENSG00000188558	0.110263	0.206311	0.0019437	Myeloid	COV
SH3BP5L	ENSG00000175137	0.000400085	0.00172974	-0.0200061	Myeloid	COV
ZNF672	ENSG00000171161	7.55428e-06	4.64783e-05	-0.0384546	Myeloid	COV
ZNF692	ENSG00000171163	0.146464	0.257311	-0.00573031	Myeloid	COV
PGBD2	ENSG00000185220	0.701825	0.799926	-0.0022582	Myeloid	COV
SH3YL1	ENSG00000035115	0.0757573	0.153636	-0.0092235	Myeloid	COV
ACP1	ENSG00000143727	0.0342526	0.0807083	-0.0302022	Myeloid	COV
ALKAL2	ENSG00000189292	0.872535	0.920331	-0.000174383	Myeloid	COV
TMEM18	ENSG00000151353	0.601684	0.721833	0.00567203	Myeloid	COV
EIPR1	ENSG00000032389	0.255168	0.390956	-0.0064978	Myeloid	COV
TRAPPC12	ENSG00000171853	0.0368409	0.085752	-0.0173154	Myeloid	COV
TRAPPC12-AS1	ENSG00000225234	0.721975	0.814081	-0.000372078	Myeloid	COV
ADI1	ENSG00000182551	3.18462e-10	3.77513e-09	-0.0962022	Myeloid	COV
AC231981.1	ENSG00000235078	0.627309	0.742538	-0.00101064	Myeloid	COV
AC108488.1	ENSG00000242282	0.36369	0.50823	-0.00208245	Myeloid	COV
RNASEH1	ENSG00000171865	0.036611	0.0852988	-0.0279206	Myeloid	COV
RNASEH1-AS1	ENSG00000234171	0.293397	0.433163	-0.0039873	Myeloid	COV
AC108488.3	ENSG00000287126	0.426687	0.567863	-0.00204485	Myeloid	COV
RPS7	ENSG00000171863	4.88992e-05	0.000257534	0.0947761	Myeloid	COV
NRIR	ENSG00000225964	3.8603e-09	4.01102e-08	0.0223222	Myeloid	COV
CMPK2	ENSG00000134326	4.39682e-150	4.00028e-147	0.675676	Myeloid	COV
RSAD2	ENSG00000134321	1.95971e-186	4.75459e-183	1.63676	Myeloid	COV
RNF144A-AS1	ENSG00000228203	3.30038e-08	3.05039e-07	0.011424	Myeloid	COV
RNF144A	ENSG00000151692	2.79689e-10	3.32633e-09	0.0277716	Myeloid	COV
AC013460.1	ENSG00000229727	0.236017	0.368875	-0.000816777	Myeloid	COV
LINC01871	ENSG00000235576	0.500063	0.634095	0.00223698	Myeloid	COV
LINC00299	ENSG00000236790	0.00143084	0.00534483	0.0338405	Myeloid	COV
ID2	ENSG00000115738	0.068095	0.141406	0.0641396	Myeloid	COV
KIDINS220	ENSG00000134313	1.81433e-15	3.55466e-14	-0.149232	Myeloid	COV
MBOAT2	ENSG00000143797	0.50408	0.637247	-0.00321694	Myeloid	COV
ASAP2	ENSG00000151693	1.57992e-07	1.32253e-06	0.0395872	Myeloid	COV
ITGB1BP1	ENSG00000119185	0.0735107	0.150041	0.0285193	Myeloid	COV
CPSF3	ENSG00000119203	0.021528	0.0549861	-0.0206951	Myeloid	COV
IAH1	ENSG00000134330	0.0773621	0.156216	0.0228128	Myeloid	COV
ADAM17	ENSG00000151694	0.12852	0.232406	0.0352435	Myeloid	COV
AC073195.1	ENSG00000271855	0.844328	0.902225	0.000259181	Myeloid	COV
YWHAQ	ENSG00000134308	2.5127e-09	2.68163e-08	0.11983	Myeloid	COV
TAF1B	ENSG00000115750	0.000225695	0.00103348	0.0383062	Myeloid	COV
AC010969.2	ENSG00000269973	0.594828	0.716322	0.00256667	Myeloid	COV
AC104794.3	ENSG00000260077	0.00247306	0.00858514	-0.0105397	Myeloid	COV
KLF11	ENSG00000172059	2.20494e-07	1.81034e-06	-0.0551418	Myeloid	COV
HPCAL1	ENSG00000115756	3.31832e-10	3.92403e-09	-0.101626	Myeloid	COV
ODC1	ENSG00000115758	0.101487	0.193674	0.016212	Myeloid	COV
ODC1-DT	ENSG00000257135	0.820346	0.885822	0.000313329	Myeloid	COV
NOL10	ENSG00000115761	0.100529	0.1922	-0.0154581	Myeloid	COV
RN7SL832P	ENSG00000243819	0.309315	0.450675	-0.00270934	Myeloid	COV
PDIA6	ENSG00000143870	0.109617	0.205473	-0.0414563	Myeloid	COV
SLC66A3	ENSG00000162976	5.52271e-22	1.73263e-20	-0.0967921	Myeloid	COV
ROCK2	ENSG00000134318	0.66929	0.774435	-0.00711798	Myeloid	COV
E2F6	ENSG00000169016	0.0293889	0.0711438	-0.0226669	Myeloid	COV
LPIN1	ENSG00000134324	0.782381	0.859426	0.00259991	Myeloid	COV
TRIB2	ENSG00000071575	0.000537495	0.0022516	0.0145963	Myeloid	COV
NBAS	ENSG00000151779	0.0399648	0.0916169	-0.0178443	Myeloid	COV
DDX1	ENSG00000079785	0.00139232	0.00522641	-0.0454707	Myeloid	COV
FAM49A	ENSG00000197872	0.213926	0.341789	0.028378	Myeloid	COV
SMC6	ENSG00000163029	0.611026	0.729433	-0.0058126	Myeloid	COV
GEN1	ENSG00000178295	0.115665	0.21445	-0.0127341	Myeloid	COV
RDH14	ENSG00000240857	0.00241179	0.00841771	0.0271539	Myeloid	COV
NT5C1B	ENSG00000185013	0.837321	0.897826	-7.5918e-05	Myeloid	COV
LINC01376	ENSG00000236204	0.867198	0.917184	9.71587e-05	Myeloid	COV
LINC00954	ENSG00000228784	0.328515	0.471245	-0.00569629	Myeloid	COV
TTC32	ENSG00000183891	0.00532871	0.0166889	-0.0367696	Myeloid	COV
WDR35	ENSG00000118965	0.162224	0.277908	-0.0051733	Myeloid	COV
LAPTM4A	ENSG00000068697	0.00133405	0.00503102	-0.0625992	Myeloid	COV
PUM2	ENSG00000055917	0.000527249	0.00221186	-0.0513543	Myeloid	COV
RHOB	ENSG00000143878	7.47184e-13	1.14976e-11	-0.054731	Myeloid	COV
HS1BP3	ENSG00000118960	0.00860883	0.0251039	-0.0225649	Myeloid	COV
GDF7	ENSG00000143869	0.851198	0.906992	0.00010956	Myeloid	COV
LDAH	ENSG00000118961	0.0379656	0.0878919	-0.011825	Myeloid	COV
TDRD15	ENSG00000218819	0.0786465	0.158375	-0.00110749	Myeloid	COV
KLHL29	ENSG00000119771	0.330645	0.473647	-0.00147072	Myeloid	COV
ATAD2B	ENSG00000119778	0.0036603	0.0120768	-0.0382272	Myeloid	COV
UBXN2A	ENSG00000173960	9.76157e-05	0.000483824	0.0439085	Myeloid	COV
WDCP	ENSG00000163026	0.00129805	0.00491755	-0.0140235	Myeloid	COV
FKBP1B	ENSG00000119782	0.220742	0.350037	-0.003078	Myeloid	COV
SF3B6	ENSG00000115128	0.261378	0.398041	0.0181639	Myeloid	COV
FAM228B	ENSG00000219626	0.321094	0.462605	-0.0066188	Myeloid	COV
ITSN2	ENSG00000198399	0.00179567	0.00652837	-0.0613426	Myeloid	COV
AC009228.1	ENSG00000242628	0.190523	0.313842	-0.00195852	Myeloid	COV
NCOA1	ENSG00000084676	0.0701158	0.14453	-0.0348124	Myeloid	COV
PTRHD1	ENSG00000184924	0.11499	0.213427	-0.0124232	Myeloid	COV
CENPO	ENSG00000138092	0.237087	0.370189	0.00277243	Myeloid	COV
ADCY3	ENSG00000138031	0.0628174	0.132232	-0.00971612	Myeloid	COV
DNAJC27	ENSG00000115137	0.622259	0.738374	-0.00234229	Myeloid	COV
DNAJC27-AS1	ENSG00000224165	0.0316007	0.0754859	-0.00534583	Myeloid	COV
POMC	ENSG00000115138	0.558327	0.685118	-0.00316507	Myeloid	COV
DNMT3A	ENSG00000119772	4.27853e-05	0.000228058	-0.0272512	Myeloid	COV
DTNB	ENSG00000138101	0.000364682	0.00159467	-0.0184481	Myeloid	COV
ASXL2	ENSG00000143970	0.00491342	0.0155464	-0.0431359	Myeloid	COV
KIF3C	ENSG00000084731	0.368118	0.512401	0.0017756	Myeloid	COV
RAB10	ENSG00000084733	0.0171935	0.0455563	0.0529269	Myeloid	COV
GAREM2	ENSG00000157833	0.8589	0.911651	-0.000174657	Myeloid	COV
HADHA	ENSG00000084754	0.00304958	0.0102805	-0.0539612	Myeloid	COV
HADHB	ENSG00000138029	1.5661e-06	1.10669e-05	-0.0661325	Myeloid	COV
AC010896.1	ENSG00000286707	0.568344	0.693735	-0.00107308	Myeloid	COV
ADGRF3	ENSG00000173567	0.40247	0.546118	0.00131441	Myeloid	COV
SELENOI	ENSG00000138018	0.0023759	0.00830595	0.0300708	Myeloid	COV
SLC35F6	ENSG00000213699	1.18832e-15	2.36317e-14	-0.0946926	Myeloid	COV
MAPRE3	ENSG00000084764	3.18988e-05	0.000173914	-0.018332	Myeloid	COV
TMEM214	ENSG00000119777	0.126449	0.229488	-0.0154494	Myeloid	COV
AGBL5	ENSG00000084693	0.642781	0.754654	0.00138927	Myeloid	COV
AC013403.2	ENSG00000272148	0.027147	0.0664612	-0.00498593	Myeloid	COV
OST4	ENSG00000228474	0.00245173	0.00852396	-0.0612408	Myeloid	COV
EMILIN1	ENSG00000138080	1.11788e-05	6.65019e-05	0.0531765	Myeloid	COV
KHK	ENSG00000138030	0.467499	0.606432	0.0016483	Myeloid	COV
ABHD1	ENSG00000143994	0.0373299	0.0866822	-0.00352161	Myeloid	COV
PREB	ENSG00000138073	0.0668531	0.139165	-0.014719	Myeloid	COV
TCF23	ENSG00000163792	0.690782	0.791913	-0.000347967	Myeloid	COV
SLC5A6	ENSG00000138074	0.438538	0.579292	0.00459554	Myeloid	COV
ATRAID	ENSG00000138085	0.000107823	0.000529725	-0.0480535	Myeloid	COV
CAD	ENSG00000084774	0.786969	0.862873	-0.00106054	Myeloid	COV
UCN	ENSG00000163794	0.136261	0.24329	-0.00281759	Myeloid	COV
MPV17	ENSG00000115204	0.00351453	0.0116566	-0.0297134	Myeloid	COV
GTF3C2	ENSG00000115207	0.000349934	0.00153508	-0.0314042	Myeloid	COV
GTF3C2-AS1	ENSG00000234945	0.440097	0.580561	-0.00106562	Myeloid	COV
AC074117.1	ENSG00000234072	0.716713	0.810725	0.00107333	Myeloid	COV
EIF2B4	ENSG00000115211	0.00127264	0.00483702	-0.0287824	Myeloid	COV
SNX17	ENSG00000115234	0.000275939	0.00123976	-0.0492353	Myeloid	COV
ZNF513	ENSG00000163795	0.0139734	0.0382351	-0.0183776	Myeloid	COV
PPM1G	ENSG00000115241	0.379514	0.524183	-0.0152243	Myeloid	COV
NRBP1	ENSG00000115216	0.440413	0.580873	0.012197	Myeloid	COV
KRTCAP3	ENSG00000157992	0.173235	0.292414	-0.00255438	Myeloid	COV
IFT172	ENSG00000138002	0.17643	0.296292	-0.0027328	Myeloid	COV
ZNF512	ENSG00000243943	0.00858193	0.0250456	-0.018403	Myeloid	COV
CCDC121	ENSG00000176714	0.15274	0.265358	-0.0023553	Myeloid	COV
GPN1	ENSG00000198522	0.313076	0.454836	0.00753636	Myeloid	COV
SUPT7L	ENSG00000119760	0.00334289	0.0111483	-0.023502	Myeloid	COV
SLC4A1AP	ENSG00000163798	0.0798263	0.160258	-0.0219188	Myeloid	COV
MRPL33	ENSG00000243147	6.56414e-06	4.08526e-05	-0.0654073	Myeloid	COV
RBKS	ENSG00000171174	0.502334	0.635813	0.000953351	Myeloid	COV
BABAM2	ENSG00000158019	0.81656	0.882848	0.00162728	Myeloid	COV
AC093690.1	ENSG00000223522	0.174634	0.294245	-0.00320739	Myeloid	COV
FOSL2	ENSG00000075426	1.2079e-05	7.13034e-05	0.0967108	Myeloid	COV
AC104695.4	ENSG00000270640	0.432692	0.57339	0.0054596	Myeloid	COV
AC092164.1	ENSG00000226833	0.0104321	0.0296485	-0.00784457	Myeloid	COV
PPP1CB	ENSG00000213639	2.67023e-11	3.52408e-10	-0.125568	Myeloid	COV
SPDYA	ENSG00000163806	0.0119059	0.0332592	-0.00591494	Myeloid	COV
TRMT61B	ENSG00000171103	0.041305	0.0941555	-0.0095429	Myeloid	COV
WDR43	ENSG00000163811	0.00363917	0.0120235	-0.0378589	Myeloid	COV
TOGARAM2	ENSG00000189350	0.837859	0.898138	-0.000182242	Myeloid	COV
CLIP4	ENSG00000115295	0.000111691	0.000547251	-0.039631	Myeloid	COV
ALK	ENSG00000171094	0.405118	0.548231	-0.00090793	Myeloid	COV
YPEL5	ENSG00000119801	0.0863798	0.170569	-0.0276602	Myeloid	COV
LBH	ENSG00000213626	0.102896	0.195722	0.013771	Myeloid	COV
LCLAT1	ENSG00000172954	0.0470924	0.104756	-0.00727247	Myeloid	COV
EHD3	ENSG00000013016	0.130512	0.235154	-0.00146632	Myeloid	COV
AL121652.1	ENSG00000273165	0.0100499	0.0287025	-0.00643619	Myeloid	COV
MEMO1	ENSG00000162959	0.668763	0.774231	0.00356838	Myeloid	COV
DPY30	ENSG00000162961	0.00180874	0.00657183	-0.0318592	Myeloid	COV
SPAST	ENSG00000021574	0.0861176	0.170205	-0.0228658	Myeloid	COV
AL121658.1	ENSG00000272716	0.0044583	0.014295	0.00750315	Myeloid	COV
SLC30A6	ENSG00000152683	0.00305878	0.0103071	-0.0260622	Myeloid	COV
NLRC4	ENSG00000091106	2.70378e-07	2.18904e-06	-0.0401559	Myeloid	COV
YIPF4	ENSG00000119820	4.59658e-12	6.50266e-11	-0.125793	Myeloid	COV
AL133245.1	ENSG00000272754	0.0082593	0.0242694	-0.0144237	Myeloid	COV
BIRC6	ENSG00000115760	1.03393e-06	7.56709e-06	-0.0897937	Myeloid	COV
AL133243.2	ENSG00000276334	0.629211	0.744125	0.00227234	Myeloid	COV
AL133243.3	ENSG00000276517	0.427763	0.568723	-0.0059418	Myeloid	COV
TTC27	ENSG00000018699	0.632442	0.746793	0.00239912	Myeloid	COV
RASGRP3	ENSG00000152689	0.025416	0.0629541	0.0240159	Myeloid	COV
FAM98A	ENSG00000119812	0.0685052	0.142047	-0.0168999	Myeloid	COV
CRIM1	ENSG00000150938	0.00060204	0.00249541	0.103932	Myeloid	COV
FEZ2	ENSG00000171055	0.586472	0.709606	-0.00821168	Myeloid	COV
STRN	ENSG00000115808	0.000206171	0.000951263	-0.0525354	Myeloid	COV
HEATR5B	ENSG00000008869	7.39523e-05	0.000374564	-0.0302144	Myeloid	COV
GPATCH11	ENSG00000152133	1.17173e-06	8.49871e-06	-0.0504094	Myeloid	COV
EIF2AK2	ENSG00000055332	1.01631e-200	7.39721e-197	0.937493	Myeloid	COV
CEBPZOS	ENSG00000218739	6.96176e-05	0.000354965	-0.0446342	Myeloid	COV
CEBPZ	ENSG00000115816	1.13988e-10	1.4074e-09	-0.118149	Myeloid	COV
AC007390.2	ENSG00000272054	0.572328	0.697897	-0.00232341	Myeloid	COV
NDUFAF7	ENSG00000003509	0.00574557	0.0178295	-0.020228	Myeloid	COV
PRKD3	ENSG00000115825	0.0484429	0.107203	-0.0232271	Myeloid	COV
QPCT	ENSG00000115828	0.107694	0.202703	0.016055	Myeloid	COV
AC006369.1	ENSG00000236213	0.114808	0.213225	-0.00314894	Myeloid	COV
CDC42EP3	ENSG00000163171	0.800968	0.872536	0.00642179	Myeloid	COV
RMDN2	ENSG00000115841	0.133927	0.240066	-0.00637998	Myeloid	COV
CYP1B1	ENSG00000138061	0.660332	0.767523	0.0247544	Myeloid	COV
CYP1B1-AS1	ENSG00000232973	0.391242	0.53532	-0.00621404	Myeloid	COV
ATL2	ENSG00000119787	0.0291914	0.0707172	-0.0181097	Myeloid	COV
HNRNPLL	ENSG00000143889	0.000224346	0.00102763	-0.0392616	Myeloid	COV
GALM	ENSG00000143891	2.957e-07	2.37818e-06	-0.0358149	Myeloid	COV
SRSF7	ENSG00000115875	3.88709e-06	2.55229e-05	-0.0909845	Myeloid	COV
GEMIN6	ENSG00000152147	6.39108e-05	0.000327588	-0.0266195	Myeloid	COV
DHX57	ENSG00000163214	5.2378e-10	6.05613e-09	-0.0468107	Myeloid	COV
MORN2	ENSG00000188010	0.00638281	0.0194789	-0.0126175	Myeloid	COV
SOS1	ENSG00000115904	4.15195e-06	2.7164e-05	0.104579	Myeloid	COV
SOS1-IT1	ENSG00000229692	0.0244511	0.0609477	0.00844436	Myeloid	COV
MAP4K3	ENSG00000011566	1.04402e-19	2.80403e-18	-0.120269	Myeloid	COV
MAP4K3-DT	ENSG00000231312	4.80001e-28	2.28345e-26	-0.135286	Myeloid	COV
THUMPD2	ENSG00000138050	0.070202	0.144626	-0.0118794	Myeloid	COV
SLC8A1	ENSG00000183023	2.6329e-51	3.65021e-49	-0.308793	Myeloid	COV
EML4	ENSG00000143924	0.0861413	0.170205	-0.0371597	Myeloid	COV
COX7A2L	ENSG00000115944	0.839773	0.899461	-0.00293841	Myeloid	COV
MTA3	ENSG00000057935	0.164506	0.281103	-0.00391932	Myeloid	COV
LINC02580	ENSG00000230587	0.29227	0.432024	-0.000920008	Myeloid	COV
AC010883.3	ENSG00000287387	0.000504875	0.00212781	-0.0100861	Myeloid	COV
ZFP36L2	ENSG00000152518	4.17937e-29	2.08353e-27	-0.293938	Myeloid	COV
LINC01126	ENSG00000279873	0.633019	0.747292	0.000814455	Myeloid	COV
AC010883.1	ENSG00000234936	0.546112	0.673594	-0.000646381	Myeloid	COV
THADA	ENSG00000115970	0.000394234	0.00170799	-0.0281732	Myeloid	COV
PLEKHH2	ENSG00000152527	0.865648	0.916377	0.00010537	Myeloid	COV
DYNC2LI1	ENSG00000138036	0.000702078	0.00286359	-0.0104245	Myeloid	COV
ABCG8	ENSG00000143921	0.795542	0.868836	-0.000316419	Myeloid	COV
LRPPRC	ENSG00000138095	0.00017345	0.000814489	-0.0522704	Myeloid	COV
AC019129.2	ENSG00000273106	0.717637	0.811393	0.000286757	Myeloid	COV
PPM1B	ENSG00000138032	0.0185478	0.0485003	-0.0309729	Myeloid	COV
SLC3A1	ENSG00000138079	0.950211	0.970081	0.000106187	Myeloid	COV
PREPL	ENSG00000138078	3.00037e-05	0.000165038	-0.0348891	Myeloid	COV
CAMKMT	ENSG00000143919	0.282075	0.420627	-0.0031861	Myeloid	COV
SRBD1	ENSG00000068784	0.00251858	0.00872304	-0.0241929	Myeloid	COV
PRKCE	ENSG00000171132	0.00132543	0.00500502	0.0173256	Myeloid	COV
EPAS1	ENSG00000116016	5.53144e-14	9.60874e-13	-0.0568551	Myeloid	COV
ATP6V1E2	ENSG00000250565	0.0456513	0.102206	-0.00973754	Myeloid	COV
RHOQ	ENSG00000119729	0.000117477	0.000572516	-0.112658	Myeloid	COV
PIGF	ENSG00000151665	0.0851514	0.168738	-0.0144905	Myeloid	COV
CRIPT	ENSG00000119878	0.000533549	0.00223592	-0.0404683	Myeloid	COV
SOCS5	ENSG00000171150	0.00235201	0.00823232	-0.0226986	Myeloid	COV
MCFD2	ENSG00000180398	0.054787	0.118451	0.0292637	Myeloid	COV
TTC7A	ENSG00000068724	0.00223398	0.00788558	-0.0250922	Myeloid	COV
CALM2	ENSG00000143933	1.651e-74	4.29172e-72	-0.549089	Myeloid	COV
MSH2	ENSG00000095002	0.000938927	0.00369105	-0.0169456	Myeloid	COV
KCNK12	ENSG00000184261	0.258507	0.395074	0.000885309	Myeloid	COV
MSH6	ENSG00000116062	0.0145316	0.0395618	-0.0248049	Myeloid	COV
FBXO11	ENSG00000138081	0.00271366	0.00929047	-0.0489198	Myeloid	COV
AC079807.1	ENSG00000233230	0.491876	0.626991	-0.00102094	Myeloid	COV
AC092650.1	ENSG00000230773	0.0515083	0.112702	-0.00413012	Myeloid	COV
FOXN2	ENSG00000170802	5.89467e-13	9.21684e-12	-0.107218	Myeloid	COV
AC093635.1	ENSG00000272663	0.440311	0.580791	0.0013414	Myeloid	COV
PPP1R21	ENSG00000162869	2.74018e-09	2.90947e-08	-0.0502134	Myeloid	COV
STON1	ENSG00000243244	0.024829	0.0617396	0.00379285	Myeloid	COV
ASB3	ENSG00000115239	0.292469	0.432187	-0.00767792	Myeloid	COV
CHAC2	ENSG00000143942	0.805451	0.87578	-0.000725722	Myeloid	COV
ERLEC1	ENSG00000068912	0.0195872	0.0508075	-0.0384794	Myeloid	COV
PSME4	ENSG00000068878	1.9285e-05	0.000109447	-0.0599699	Myeloid	COV
ACYP2	ENSG00000170634	0.07717	0.155915	-0.0101242	Myeloid	COV
AC008280.3	ENSG00000272156	0.701474	0.799762	0.000579296	Myeloid	COV
SPTBN1	ENSG00000115306	0.633274	0.747485	-0.00237205	Myeloid	COV
AC093110.1	ENSG00000238018	0.0788536	0.158699	0.000799854	Myeloid	COV
EML6	ENSG00000214595	0.101991	0.194533	0.00250503	Myeloid	COV
RTN4	ENSG00000115310	1.37559e-14	2.51248e-13	-0.166565	Myeloid	COV
CLHC1	ENSG00000162994	0.0430957	0.0974454	-0.00639049	Myeloid	COV
RPS27A	ENSG00000143947	0.95868	0.975228	0.00126833	Myeloid	COV
MTIF2	ENSG00000085760	0.00162517	0.00599685	-0.0340167	Myeloid	COV
AC012358.3	ENSG00000240401	0.00210984	0.00750562	-0.0100532	Myeloid	COV
CCDC88A	ENSG00000115355	2.54429e-23	8.71464e-22	-0.319843	Myeloid	COV
CFAP36	ENSG00000163001	0.089943	0.176029	-0.0150472	Myeloid	COV
PPP4R3B	ENSG00000275052	0.000800638	0.00321244	-0.0572694	Myeloid	COV
AC015982.2	ENSG00000272606	0.499338	0.633452	-0.0015155	Myeloid	COV
PNPT1	ENSG00000138035	2.09132e-177	3.38259e-174	0.578514	Myeloid	COV
VRK2	ENSG00000028116	0.232901	0.365316	-0.0193886	Myeloid	COV
AC068193.1	ENSG00000287875	0.260282	0.396709	0.00192025	Myeloid	COV
FANCL	ENSG00000115392	0.377466	0.522366	-0.00371452	Myeloid	COV
AC007381.1	ENSG00000228590	0.0269243	0.0660381	-0.00439089	Myeloid	COV
BCL11A	ENSG00000119866	0.865827	0.916377	-0.00283105	Myeloid	COV
PAPOLG	ENSG00000115421	0.0129164	0.0357324	-0.0263432	Myeloid	COV
REL	ENSG00000162924	4.71058e-09	4.83923e-08	0.185108	Myeloid	COV
PUS10	ENSG00000162927	0.0777249	0.15684	0.00815503	Myeloid	COV
PEX13	ENSG00000162928	0.205411	0.331725	-0.00983637	Myeloid	COV
KIAA1841	ENSG00000162929	0.0427475	0.0968522	-0.0123969	Myeloid	COV
AC016747.1	ENSG00000212978	0.0114824	0.0322185	-0.0130161	Myeloid	COV
C2orf74	ENSG00000237651	0.0157485	0.0423284	-0.0149142	Myeloid	COV
USP34	ENSG00000115464	0.0522824	0.113943	-0.0352062	Myeloid	COV
AC016727.1	ENSG00000270820	0.0957106	0.184756	-0.00535509	Myeloid	COV
XPO1	ENSG00000082898	0.191367	0.314843	-0.0243698	Myeloid	COV
AC016727.3	ENSG00000285857	0.907628	0.944008	0.000122655	Myeloid	COV
FAM161A	ENSG00000170264	0.483073	0.619889	0.0016431	Myeloid	COV
CCT4	ENSG00000115484	0.648603	0.758737	0.00781729	Myeloid	COV
COMMD1	ENSG00000173163	0.647891	0.758269	0.0046321	Myeloid	COV
B3GNT2	ENSG00000170340	0.0010295	0.00400491	0.0422528	Myeloid	COV
EHBP1	ENSG00000115504	0.040657	0.0929548	0.0108121	Myeloid	COV
AC007098.1	ENSG00000231609	0.591186	0.713874	-0.000509373	Myeloid	COV
WDPCP	ENSG00000143951	0.00183383	0.00665547	-0.017667	Myeloid	COV
MDH1	ENSG00000014641	3.3814e-08	3.1213e-07	-0.075735	Myeloid	COV
UGP2	ENSG00000169764	4.67308e-08	4.22887e-07	-0.116906	Myeloid	COV
VPS54	ENSG00000143952	0.0351291	0.0824931	-0.0202702	Myeloid	COV
PELI1	ENSG00000197329	2.09562e-05	0.000117966	0.0665044	Myeloid	COV
AC012368.1	ENSG00000225889	0.671721	0.776606	-0.00106686	Myeloid	COV
AC008074.2	ENSG00000260101	0.782006	0.859239	-0.00159205	Myeloid	COV
AFTPH	ENSG00000119844	0.00262976	0.00905297	-0.0522151	Myeloid	COV
SERTAD2	ENSG00000179833	0.0502643	0.110345	-0.0305656	Myeloid	COV
AC007365.1	ENSG00000226756	0.938982	0.963675	-0.000178288	Myeloid	COV
LINC02245	ENSG00000237638	0.00231953	0.0081284	-0.0106923	Myeloid	COV
SLC1A4	ENSG00000115902	0.0477299	0.105886	-0.0321105	Myeloid	COV
LINC02576	ENSG00000232613	0.206675	0.333323	0.000619947	Myeloid	COV
CEP68	ENSG00000011523	0.0359511	0.0840436	-0.0174972	Myeloid	COV
RAB1A	ENSG00000138069	0.48432	0.621087	-0.0134999	Myeloid	COV
ACTR2	ENSG00000138071	1.01103e-34	6.31654e-33	-0.220116	Myeloid	COV
SPRED2	ENSG00000198369	0.00628499	0.0192288	0.0226809	Myeloid	COV
LINC01873	ENSG00000232164	0.448671	0.587717	0.00090536	Myeloid	COV
ETAA1	ENSG00000143971	0.130089	0.234549	-0.00786316	Myeloid	COV
C1D	ENSG00000197223	0.0807687	0.161673	-0.0249675	Myeloid	COV
WDR92	ENSG00000243667	1.38109e-05	8.04502e-05	-0.0237396	Myeloid	COV
PNO1	ENSG00000115946	0.207379	0.334014	0.0136146	Myeloid	COV
PPP3R1	ENSG00000221823	5.93383e-05	0.000306743	-0.0521742	Myeloid	COV
AC017083.2	ENSG00000273275	0.439742	0.580356	0.00128962	Myeloid	COV
AC017083.1	ENSG00000273064	0.908406	0.944345	0.000348201	Myeloid	COV
PLEK	ENSG00000115956	1.46946e-08	1.42227e-07	0.208184	Myeloid	COV
FBXO48	ENSG00000204923	0.362943	0.507477	-0.0058185	Myeloid	COV
APLF	ENSG00000169621	0.0889315	0.174471	-0.00682945	Myeloid	COV
ARHGAP25	ENSG00000163219	0.351871	0.496866	0.0184022	Myeloid	COV
GFPT1	ENSG00000198380	0.226229	0.35695	-0.0173331	Myeloid	COV
NFU1	ENSG00000169599	0.490819	0.626412	-0.00508845	Myeloid	COV
AAK1	ENSG00000115977	6.96259e-19	1.78756e-17	-0.19393	Myeloid	COV
ANXA4	ENSG00000196975	1.21381e-41	1.09748e-39	-0.312163	Myeloid	COV
GMCL1	ENSG00000087338	0.0994438	0.190499	-0.0138293	Myeloid	COV
SNRNP27	ENSG00000124380	0.00743133	0.0221858	-0.0348777	Myeloid	COV
MXD1	ENSG00000059728	0.648795	0.758778	0.0140192	Myeloid	COV
PCBP1-AS1	ENSG00000179818	0.000864152	0.00343232	-0.0368481	Myeloid	COV
PCBP1	ENSG00000169564	4.40669e-22	1.40368e-20	-0.190468	Myeloid	COV
LINC01816	ENSG00000231327	0.502495	0.635905	-0.000893537	Myeloid	COV
C2orf42	ENSG00000115998	0.93844	0.963322	-0.000452422	Myeloid	COV
TIA1	ENSG00000116001	0.000424182	0.00182148	0.0502062	Myeloid	COV
PCYOX1	ENSG00000116005	0.00129334	0.00490162	-0.019448	Myeloid	COV
SNRPG	ENSG00000143977	3.01863e-10	3.58712e-09	-0.115572	Myeloid	COV
FAM136A	ENSG00000035141	0.050497	0.110772	-0.0178867	Myeloid	COV
TGFA	ENSG00000163235	0.260081	0.396648	-0.0124967	Myeloid	COV
ADD2	ENSG00000075340	0.00551336	0.0171784	-0.00949204	Myeloid	COV
CLEC4F	ENSG00000152672	0.341459	0.485412	0.00581224	Myeloid	COV
TEX261	ENSG00000144043	0.000178614	0.000836041	-0.0404226	Myeloid	COV
NAGK	ENSG00000124357	0.597651	0.718712	0.0109272	Myeloid	COV
AC007881.3	ENSG00000272735	0.205804	0.332249	-0.00191822	Myeloid	COV
MCEE	ENSG00000124370	9.98733e-05	0.000493671	-0.0172015	Myeloid	COV
AC007881.4	ENSG00000288065	0.505491	0.638365	0.000118685	Myeloid	COV
MPHOSPH10	ENSG00000124383	0.00791981	0.0233994	-0.0379494	Myeloid	COV
PAIP2B	ENSG00000124374	0.164853	0.28153	-0.00197269	Myeloid	COV
ZNF638	ENSG00000075292	2.65809e-06	1.80896e-05	-0.0897783	Myeloid	COV
AC007878.1	ENSG00000281195	0.0602403	0.127775	-0.00969898	Myeloid	COV
EXOC6B	ENSG00000144036	0.506873	0.639337	0.00324133	Myeloid	COV
SFXN5	ENSG00000144040	0.00196181	0.0070479	-0.0288909	Myeloid	COV
RAB11FIP5	ENSG00000135631	0.584373	0.707999	-0.000482218	Myeloid	COV
SMYD5	ENSG00000135632	0.444187	0.58421	-0.0023576	Myeloid	COV
PRADC1	ENSG00000135617	8.29892e-14	1.41461e-12	-0.0383382	Myeloid	COV
CCT7	ENSG00000135624	0.294373	0.434128	0.0147135	Myeloid	COV
FBXO41	ENSG00000163013	0.00818995	0.0240899	-0.00628249	Myeloid	COV
ALMS1	ENSG00000116127	0.16923	0.287152	-0.0074765	Myeloid	COV
ALMS1-IT1	ENSG00000230002	0.710172	0.806457	0.000900073	Myeloid	COV
AC074008.1	ENSG00000284902	0.672868	0.777623	0.000539953	Myeloid	COV
TPRKB	ENSG00000144034	0.00174503	0.00636812	-0.0366074	Myeloid	COV
DUSP11	ENSG00000144048	0.070625	0.145354	-0.0184934	Myeloid	COV
AC073046.4	ENSG00000287250	0.894242	0.934569	-0.000128435	Myeloid	COV
STAMBP	ENSG00000124356	0.000326856	0.00144334	-0.0347448	Myeloid	COV
DGUOK	ENSG00000114956	0.631864	0.746292	0.00627604	Myeloid	COV
DGUOK-AS1	ENSG00000237883	0.787087	0.862873	-0.000244168	Myeloid	COV
TET3	ENSG00000187605	0.00173729	0.00634463	-0.0452616	Myeloid	COV
BOLA3	ENSG00000163170	0.97369	0.983965	0.000249201	Myeloid	COV
BOLA3-AS1	ENSG00000225439	0.958477	0.975163	0.000149652	Myeloid	COV
MOB1A	ENSG00000114978	0.46758	0.60648	-0.0138304	Myeloid	COV
MTHFD2	ENSG00000065911	9.47141e-18	2.25622e-16	0.186973	Myeloid	COV
SLC4A5	ENSG00000188687	0.391446	0.535451	0.00209363	Myeloid	COV
DCTN1	ENSG00000204843	0.00378687	0.0124324	-0.0372775	Myeloid	COV
AC005041.4	ENSG00000286623	0.949374	0.969691	4.34206e-05	Myeloid	COV
WDR54	ENSG00000005448	0.530709	0.660527	-0.00189738	Myeloid	COV
INO80B	ENSG00000115274	0.48505	0.621775	-0.00467671	Myeloid	COV
WBP1	ENSG00000239779	0.00361159	0.0119405	-0.0198923	Myeloid	COV
MOGS	ENSG00000115275	1.6942e-06	1.19085e-05	-0.0435313	Myeloid	COV
MRPL53	ENSG00000204822	0.517229	0.648844	-0.00184577	Myeloid	COV
CCDC142	ENSG00000135637	0.000702948	0.00286634	-0.022617	Myeloid	COV
TTC31	ENSG00000115282	0.000447613	0.00191363	-0.0290512	Myeloid	COV
PCGF1	ENSG00000115289	0.0850718	0.168626	-0.00980976	Myeloid	COV
AUP1	ENSG00000115307	0.728365	0.818885	0.00542742	Myeloid	COV
HTRA2	ENSG00000115317	0.223325	0.35329	-0.00756925	Myeloid	COV
DOK1	ENSG00000115325	8.50544e-11	1.06736e-09	-0.0538277	Myeloid	COV
SEMA4F	ENSG00000135622	0.99337	0.996725	-1.01929e-05	Myeloid	COV
AC019069.1	ENSG00000272711	0.121528	0.222637	0.00498613	Myeloid	COV
HK2	ENSG00000159399	8.40927e-17	1.84358e-15	0.187876	Myeloid	COV
LINC01291	ENSG00000204792	0.0113826	0.0319771	-0.00244923	Myeloid	COV
POLE4	ENSG00000115350	0.0615202	0.129997	-0.0276538	Myeloid	COV
MRPL19	ENSG00000115364	0.00129158	0.00489623	-0.0312138	Myeloid	COV
GCFC2	ENSG00000005436	0.50542	0.638331	-0.00333165	Myeloid	COV
SUCLG1	ENSG00000163541	1.21202e-05	7.14887e-05	-0.0510314	Myeloid	COV
DNAH6	ENSG00000115423	0.70985	0.806217	0.000123959	Myeloid	COV
TRABD2A	ENSG00000186854	0.021641	0.05521	-0.00690462	Myeloid	COV
TMSB10	ENSG00000034510	1.61232e-07	1.34733e-06	-0.153795	Myeloid	COV
AC022210.2	ENSG00000287625	0.291741	0.431374	-0.00140132	Myeloid	COV
KCMF1	ENSG00000176407	0.839733	0.899461	0.00307917	Myeloid	COV
TGOLN2	ENSG00000152291	7.32773e-12	1.0237e-10	-0.1389	Myeloid	COV
RETSAT	ENSG00000042445	0.603249	0.723054	-0.00236544	Myeloid	COV
ELMOD3	ENSG00000115459	0.137204	0.244644	-0.01202	Myeloid	COV
CAPG	ENSG00000042493	5.02407e-10	5.81825e-09	-0.162969	Myeloid	COV
PARTICL	ENSG00000286532	0.6178	0.735047	0.00121003	Myeloid	COV
MAT2A	ENSG00000168906	0.00230988	0.00810045	-0.0503106	Myeloid	COV
GGCX	ENSG00000115486	0.000238256	0.00108418	-0.0355867	Myeloid	COV
VAMP8	ENSG00000118640	1.32602e-74	3.50961e-72	-0.397381	Myeloid	COV
VAMP5	ENSG00000168899	5.45349e-12	7.69248e-11	-0.124558	Myeloid	COV
RNF181	ENSG00000168894	2.14281e-12	3.13497e-11	-0.119821	Myeloid	COV
TMEM150A	ENSG00000168890	4.40175e-06	2.8708e-05	-0.0325513	Myeloid	COV
USP39	ENSG00000168883	3.001e-05	0.000165038	-0.0355371	Myeloid	COV
C2orf68	ENSG00000168887	0.000105617	0.000519413	-0.0416944	Myeloid	COV
GNLY	ENSG00000115523	0.724795	0.816186	0.0042414	Myeloid	COV
ST3GAL5	ENSG00000115525	0.0150395	0.0407994	-0.058256	Myeloid	COV
POLR1A	ENSG00000068654	0.493712	0.628397	-0.00520273	Myeloid	COV
PTCD3	ENSG00000132300	0.305803	0.446676	-0.0125249	Myeloid	COV
IMMT	ENSG00000132305	1.68124e-05	9.63537e-05	-0.064219	Myeloid	COV
AC009309.1	ENSG00000273080	0.784168	0.860765	0.000574029	Myeloid	COV
MRPL35	ENSG00000132313	6.06509e-06	3.82703e-05	-0.043146	Myeloid	COV
REEP1	ENSG00000068615	0.216887	0.345392	-0.000486462	Myeloid	COV
KDM3A	ENSG00000115548	0.0040865	0.0132873	-0.0339455	Myeloid	COV
CHMP3	ENSG00000115561	2.62402e-06	1.78746e-05	-0.086394	Myeloid	COV
AC015971.1	ENSG00000228363	0.563955	0.690106	-0.000741815	Myeloid	COV
RNF103	ENSG00000239305	0.177326	0.29755	-0.0110116	Myeloid	COV
RMND5A	ENSG00000153561	6.26323e-10	7.14528e-09	-0.073654	Myeloid	COV
CD8A	ENSG00000153563	0.222743	0.352672	0.00408848	Myeloid	COV
CD8B	ENSG00000172116	0.262325	0.399065	0.00346711	Myeloid	COV
PLGLB1	ENSG00000183281	0.356345	0.50094	0.00216049	Myeloid	COV
LINC01943	ENSG00000280721	0.0884438	0.173735	0.0147492	Myeloid	COV
CYTOR	ENSG00000222041	1.9284e-06	1.3425e-05	0.104331	Myeloid	COV
AC133644.2	ENSG00000273445	0.654808	0.763416	-0.000759807	Myeloid	COV
PLGLB2	ENSG00000125551	0.915213	0.948847	0.000359829	Myeloid	COV
RGPD2	ENSG00000185304	0.638191	0.751057	-0.000446544	Myeloid	COV
KRCC1	ENSG00000172086	0.0696437	0.143793	-0.0276107	Myeloid	COV
EIF2AK3	ENSG00000172071	1.31278e-06	9.41386e-06	-0.0331098	Myeloid	COV
EIF2AK3-DT	ENSG00000234028	0.875872	0.922647	0.000278384	Myeloid	COV
RPIA	ENSG00000153574	0.88412	0.927577	0.00101546	Myeloid	COV
IGKC	ENSG00000211592	0.000135615	0.000653473	0.0471289	Myeloid	COV
IGKV4-1	ENSG00000211598	0.264627	0.401253	-0.000329276	Myeloid	COV
IGKV1-5	ENSG00000243466	0.157015	0.271232	0.000343176	Myeloid	COV
IGKV3-11	ENSG00000241351	0.0351425	0.0825113	0.000422648	Myeloid	COV
IGKV3-15	ENSG00000244437	0.118334	0.218137	4.4023e-05	Myeloid	COV
IGKV3-20	ENSG00000239951	0.39545	0.539206	-0.000402978	Myeloid	COV
AC103563.7	ENSG00000233850	1	1	0	Myeloid	COV
MAL	ENSG00000172005	0.421673	0.563146	0.00223129	Myeloid	COV
MRPS5	ENSG00000144029	0.00634683	0.0193895	-0.0393969	Myeloid	COV
ZNF514	ENSG00000144026	0.206209	0.332644	-0.00656242	Myeloid	COV
ZNF2	ENSG00000275111	0.0591081	0.125998	-0.00503235	Myeloid	COV
AC092835.1	ENSG00000233757	0.0607118	0.128569	-0.00317946	Myeloid	COV
FAHD2A	ENSG00000115042	0.943348	0.966316	0.000272736	Myeloid	COV
LINC00342	ENSG00000232931	0.0655941	0.137014	0.0117977	Myeloid	COV
ANKRD36C	ENSG00000174501	0.367775	0.512124	0.00419049	Myeloid	COV
DUSP2	ENSG00000158050	1.74529e-06	1.22439e-05	0.100941	Myeloid	COV
STARD7	ENSG00000084090	1.72271e-08	1.6531e-07	-0.111899	Myeloid	COV
STARD7-AS1	ENSG00000204685	0.0264222	0.0649271	-0.00892249	Myeloid	COV
TMEM127	ENSG00000135956	4.24226e-06	2.77299e-05	-0.0763713	Myeloid	COV
CIAO1	ENSG00000144021	5.78159e-06	3.66402e-05	-0.0682514	Myeloid	COV
SNRNP200	ENSG00000144028	5.38319e-11	6.87395e-10	-0.103338	Myeloid	COV
AC021188.1	ENSG00000230747	0.343707	0.487512	0.000373456	Myeloid	COV
ITPRIPL1	ENSG00000198885	0.0551209	0.119032	-0.00355666	Myeloid	COV
NCAPH	ENSG00000121152	0.000441149	0.00188877	-0.0062581	Myeloid	COV
NEURL3	ENSG00000163121	1.298e-34	8.07477e-33	0.12483	Myeloid	COV
ARID5A	ENSG00000196843	6.45521e-07	4.89675e-06	0.0761905	Myeloid	COV
KANSL3	ENSG00000114982	0.0242376	0.0605747	-0.0224564	Myeloid	COV
LMAN2L	ENSG00000114988	0.00458033	0.0146508	-0.0134752	Myeloid	COV
CNNM4	ENSG00000158158	0.0770655	0.155725	-0.0104652	Myeloid	COV
CNNM3	ENSG00000168763	0.226417	0.357208	-0.00761408	Myeloid	COV
ANKRD23	ENSG00000163126	0.849833	0.90589	-0.000103648	Myeloid	COV
ANKRD39	ENSG00000213337	0.838323	0.898437	0.000904179	Myeloid	COV
SEMA4C	ENSG00000168758	0.941771	0.96572	-0.000185264	Myeloid	COV
FAHD2B	ENSG00000144199	0.997657	0.999235	2.57674e-06	Myeloid	COV
ANKRD36	ENSG00000135976	0.612584	0.730814	-0.00200837	Myeloid	COV
AC159540.2	ENSG00000277701	0.519922	0.651334	-0.000899137	Myeloid	COV
AC092683.1	ENSG00000230606	0.504754	0.637766	0.00279102	Myeloid	COV
ANKRD36B	ENSG00000196912	0.129896	0.234282	-0.00460522	Myeloid	COV
COX5B	ENSG00000135940	1.93692e-12	2.85731e-11	-0.134303	Myeloid	COV
ACTR1B	ENSG00000115073	0.496133	0.630479	-0.00445904	Myeloid	COV
C2orf92	ENSG00000228486	0.0154602	0.0416922	0.00606064	Myeloid	COV
ZAP70	ENSG00000115085	0.0012988	0.00491847	0.00824289	Myeloid	COV
TMEM131	ENSG00000075568	0.941928	0.965738	0.00126981	Myeloid	COV
INPP4A	ENSG00000040933	7.90395e-21	2.25603e-19	-0.0962467	Myeloid	COV
COA5	ENSG00000183513	0.00167288	0.00614678	-0.0246406	Myeloid	COV
UNC50	ENSG00000115446	0.579007	0.703372	-0.00619176	Myeloid	COV
MGAT4A	ENSG00000071073	2.80336e-07	2.26462e-06	0.0663319	Myeloid	COV
LINC02611	ENSG00000226791	0.000326884	0.00144334	0.0103773	Myeloid	COV
TSGA10	ENSG00000135951	0.766002	0.846565	-0.00100246	Myeloid	COV
C2orf15	ENSG00000273045	0.195692	0.319898	-0.00166484	Myeloid	COV
LIPT1	ENSG00000144182	0.0189813	0.0494648	-0.0112111	Myeloid	COV
MITD1	ENSG00000158411	3.68453e-12	5.26356e-11	-0.0936887	Myeloid	COV
MRPL30	ENSG00000185414	6.48703e-06	4.04939e-05	-0.0364105	Myeloid	COV
LYG2	ENSG00000185674	0.701948	0.799926	-0.000214056	Myeloid	COV
TXNDC9	ENSG00000115514	0.435591	0.576445	0.00943105	Myeloid	COV
EIF5B	ENSG00000158417	7.63762e-10	8.67245e-09	-0.141119	Myeloid	COV
REV1	ENSG00000135945	6.21822e-06	3.91178e-05	-0.0554087	Myeloid	COV
AFF3	ENSG00000144218	0.833936	0.895582	-0.000949911	Myeloid	COV
AC092667.1	ENSG00000230393	0.080722	0.16161	-0.000948506	Myeloid	COV
CHST10	ENSG00000115526	0.182571	0.303904	0.00118565	Myeloid	COV
PDCL3	ENSG00000115539	0.000405314	0.00174923	-0.0329417	Myeloid	COV
NPAS2	ENSG00000170485	0.403254	0.546774	-0.000383088	Myeloid	COV
RPL31	ENSG00000071082	2.27012e-06	1.5632e-05	-0.109286	Myeloid	COV
TBC1D8	ENSG00000204634	5.14877e-06	3.30179e-05	-0.0457685	Myeloid	COV
CNOT11	ENSG00000158435	0.227702	0.358763	-0.0126861	Myeloid	COV
RNF149	ENSG00000163162	9.48024e-07	6.99108e-06	0.09118	Myeloid	COV
MAP4K4	ENSG00000071054	0.266864	0.403651	0.0271547	Myeloid	COV
IL1R2	ENSG00000115590	6.55435e-32	3.72702e-30	-0.24262	Myeloid	COV
IL1R1	ENSG00000115594	0.00218336	0.00773877	-0.0608133	Myeloid	COV
IL18R1	ENSG00000115604	0.00135069	0.00508323	0.0171708	Myeloid	COV
IL18RAP	ENSG00000115607	0.153239	0.266098	0.00313949	Myeloid	COV
AC007278.2	ENSG00000236525	0.166495	0.283635	0.00143592	Myeloid	COV
AC007278.1	ENSG00000234389	0.22953	0.360919	0.00185787	Myeloid	COV
MFSD9	ENSG00000135953	0.224384	0.354807	-0.00529506	Myeloid	COV
TMEM182	ENSG00000170417	0.579049	0.703372	-0.000569225	Myeloid	COV
MRPS9	ENSG00000135972	0.225494	0.356215	0.00871779	Myeloid	COV
LINC01918	ENSG00000226508	0.0937845	0.181884	0.00047676	Myeloid	COV
TGFBRAP1	ENSG00000135966	2.28373e-07	1.87081e-06	-0.0429493	Myeloid	COV
AC012360.3	ENSG00000272994	0.305746	0.446638	-0.00427476	Myeloid	COV
C2orf49	ENSG00000135974	0.045129	0.10124	-0.0218153	Myeloid	COV
FHL2	ENSG00000115641	0.0939959	0.182197	-0.00307687	Myeloid	COV
NCK2	ENSG00000071051	7.15117e-06	4.42037e-05	0.0450373	Myeloid	COV
AC010978.1	ENSG00000235522	0.871604	0.919793	0.000233805	Myeloid	COV
ECRG4	ENSG00000119147	0.178178	0.298393	0.000290621	Myeloid	COV
UXS1	ENSG00000115652	0.00369323	0.0121692	0.0465504	Myeloid	COV
GCC2	ENSG00000135968	3.53057e-07	2.80079e-06	-0.104109	Myeloid	COV
LIMS1	ENSG00000169756	7.18021e-25	2.84028e-23	-0.324591	Myeloid	COV
RANBP2	ENSG00000153201	4.64707e-18	1.12746e-16	-0.189164	Myeloid	COV
CCDC138	ENSG00000163006	0.295863	0.435742	-0.00251058	Myeloid	COV
EDAR	ENSG00000135960	0.374467	0.519451	-0.000437813	Myeloid	COV
SH3RF3	ENSG00000172985	0.0141974	0.0387897	-0.00319812	Myeloid	COV
SEPTIN10	ENSG00000186522	0.00151679	0.00564127	-0.0357952	Myeloid	COV
SOWAHC	ENSG00000198142	0.000560782	0.00233839	-0.0386474	Myeloid	COV
RGPD5	ENSG00000015568	0.143115	0.252923	-0.0068453	Myeloid	COV
NPHP1	ENSG00000144061	0.489902	0.625735	-0.000411739	Myeloid	COV
MTLN	ENSG00000175701	7.42516e-10	8.44438e-09	-0.0480306	Myeloid	COV
BUB1	ENSG00000169679	0.662809	0.769357	-0.000639589	Myeloid	COV
MIR4435-2HG	ENSG00000172965	0.717724	0.811425	-0.00526465	Myeloid	COV
BCL2L11	ENSG00000153094	0.948214	0.96905	-0.000869578	Myeloid	COV
AC108463.3	ENSG00000271590	0.376475	0.521244	0.0025939	Myeloid	COV
ANAPC1	ENSG00000153107	0.198805	0.323751	-0.00967847	Myeloid	COV
MERTK	ENSG00000153208	0.430218	0.57084	-0.00741455	Myeloid	COV
TMEM87B	ENSG00000153214	0.0136773	0.0375449	-0.0257143	Myeloid	COV
FBLN7	ENSG00000144152	0.608048	0.727309	-0.000727101	Myeloid	COV
ZC3H8	ENSG00000144161	0.886665	0.929055	-0.00122171	Myeloid	COV
AC092645.2	ENSG00000286545	0.600297	0.720873	0.000940113	Myeloid	COV
ZC3H6	ENSG00000188177	0.0195797	0.050797	-0.0182996	Myeloid	COV
TTL	ENSG00000114999	3.09655e-05	0.000169652	-0.0694574	Myeloid	COV
POLR1B	ENSG00000125630	0.0571855	0.122708	-0.0109381	Myeloid	COV
CHCHD5	ENSG00000125611	0.00499944	0.0157594	-0.0270303	Myeloid	COV
AC079922.2	ENSG00000237753	0.308265	0.44937	-0.00266158	Myeloid	COV
SLC20A1	ENSG00000144136	0.00494452	0.0156167	-0.0389588	Myeloid	COV
IL1A	ENSG00000115008	0.00223917	0.00789815	0.0998929	Myeloid	COV
IL1B	ENSG00000125538	2.37088e-29	1.1901e-27	1.03409	Myeloid	COV
IL36G	ENSG00000136688	0.0171033	0.0453419	-0.0428015	Myeloid	COV
IL36RN	ENSG00000136695	7.65977e-06	4.70875e-05	0.0421007	Myeloid	COV
IL1RN	ENSG00000136689	2.14818e-60	3.95835e-58	1.0134	Myeloid	COV
PSD4	ENSG00000125637	0.80215	0.873365	-0.00199145	Myeloid	COV
PAX8-AS1	ENSG00000189223	1.74274e-10	2.11762e-09	-0.090996	Myeloid	COV
PAX8	ENSG00000125618	0.00426247	0.013758	-0.0221123	Myeloid	COV
AC016745.2	ENSG00000272563	5.40144e-06	3.45014e-05	0.0144985	Myeloid	COV
CBWD2	ENSG00000136682	4.93644e-06	3.18245e-05	0.046367	Myeloid	COV
RABL2A	ENSG00000144134	0.0799352	0.160366	-0.0066022	Myeloid	COV
SLC35F5	ENSG00000115084	0.119071	0.219157	-0.0245296	Myeloid	COV
AC104653.1	ENSG00000228857	0.387397	0.531512	-0.00111361	Myeloid	COV
AC110769.2	ENSG00000270019	0.150558	0.262633	0.0103522	Myeloid	COV
ACTR3	ENSG00000115091	0.571211	0.6967	-0.0101	Myeloid	COV
DDX18	ENSG00000088205	1.37886e-17	3.20641e-16	-0.162959	Myeloid	COV
AC009404.1	ENSG00000236255	0.382332	0.526811	-0.00294773	Myeloid	COV
CCDC93	ENSG00000125633	0.00359308	0.0118982	-0.0445246	Myeloid	COV
AC009303.2	ENSG00000235066	0.968868	0.981203	5.83541e-05	Myeloid	COV
INSIG2	ENSG00000125629	0.85343	0.908274	0.00211515	Myeloid	COV
C2orf76	ENSG00000186132	0.559869	0.686429	-0.00387077	Myeloid	COV
DBI	ENSG00000155368	2.59131e-11	3.42302e-10	-0.147908	Myeloid	COV
TMEM177	ENSG00000144120	0.403874	0.547207	0.00146387	Myeloid	COV
PTPN4	ENSG00000088179	0.00294018	0.00996047	-0.017341	Myeloid	COV
[truncated: 70,787 more rows]
