# Supplementary material for: Inborn errors of OAS–RNase L in SARS-CoV-2–related multisystem inflammatory syndrome in children
Source: Science. 2023 Feb 10;379(6632):eabo3627. doi: 10.1126/science.abo3627 (PMC10451000; doi:10.1126/science.abo3627)
Supplement: Supplementary file 4 — Data S1 and S2 [file science.abo3627_data_s1_and_s2.zip › science.abo3627_dataS2.xlsx]

## Sheet: Data S2
Data S2. OAS-RNase L-deficient myeloid cells display enhanced pro-inflammatory responses to SARS-CoV-2
ID	Symbol	celltype	pval__COV_NS_OAS	pval__COV_NS_CTL	pval__COV_NS_IFN	FDR__COV_NS_OAS	FDR__COV_NS_CTL	FDR__COV_NS_IFN	logFC__COV_NS_OAS	logFC__COV_NS_CTL	logFC__COV_NS_IFN	tval__COV_NS_OAS	tval__COV_NS_CTL	tval__COV_NS_IFN	se__COV_NS_OAS	se__COV_NS_CTL	se__COV_NS_IFN	pathway
ENSG00000000419	DPM1	Myeloid	0.102542	0.303566	0.418465	0.198948	0.534536	0.687443	-0.0480614	0.0149092	0.036878	-1.63525	1.02897	0.810527	0.0293909	0.0144894	0.0454988	Other
ENSG00000000419	DPM1	B	0.0458248	0.327509	0.38715	0.141689	0.56615	0.86873	-0.0493388	0.023701	0.0469666	-1.99878	0.979496	0.865969	0.0246845	0.0241972	0.0542359	Other
ENSG00000000419	DPM1	T.CD4	0.942268	0.665815	0.41139	0.961219	0.777559	0.677597	-0.000759805	-0.00432914	0.0147326	-0.0724217	-0.431912	0.821564	0.0104914	0.0100232	0.0179324	Other
ENSG00000000419	DPM1	T.CD8	0.194105	0.283668	0.00138471	0.317055	0.470153	0.0308214	0.0179794	-0.0127161	0.0802707	1.29873	-1.07221	3.20358	0.0138439	0.0118597	0.0250565	Other
ENSG00000000419	DPM1	NK	0.89726	0.917916	0.444418	0.976871	0.969252	0.912843	-0.00414357	0.00221963	-0.0445363	-0.129158	0.10307	-0.765708	0.0320815	0.0215352	0.0581635	Other
ENSG00000000457	SCYL3	Myeloid	0.683983	0.428618	0.555924	0.794189	0.653339	0.79388	0.00865855	0.00711008	-0.0169276	0.407239	0.791654	-0.589758	0.0212616	0.00898129	0.0287026	Other
ENSG00000000457	SCYL3	B	0.0246116	0.0292576	0.643045	0.0880488	0.120414	0.966384	0.0564918	0.0495594	-0.0202851	2.24987	2.1823	-0.463882	0.0251089	0.0227097	0.0437289	Other
ENSG00000000457	SCYL3	T.CD4	0.00219995	0.000124778	0.0290537	0.00523956	0.000595344	0.134521	0.0301993	0.0385393	0.0372132	3.06266	3.83821	2.1838	0.00986047	0.010041	0.0170406	Other
ENSG00000000457	SCYL3	T.CD8	0.000283769	0.732806	0.321537	0.00119561	0.847903	0.705442	0.0534098	-0.0042128	0.0244156	3.63258	-0.34141	0.99162	0.014703	0.0123394	0.0246219	Other
ENSG00000000457	SCYL3	NK	0.404681	0.154654	0.840398	0.650502	0.35623	1	0.0284901	0.0301975	-0.0124916	0.833659	1.42375	-0.20155	0.0341748	0.0212098	0.0619775	Other
ENSG00000000460	C1orf112	Myeloid	0.135789	0.992297	0.801412	0.246226	0.99828	0.942035	-0.0125435	4.58508e-05	0.00261848	-1.49374	0.00965501	0.251807	0.00839736	0.00474891	0.0103988	Other
ENSG00000000460	C1orf112	B	0.861803	0.542696	0.665702	0.941554	0.745567	0.973329	-0.00188805	-0.00731786	-0.0095985	-0.174112	-0.608894	-0.432451	0.0108439	0.0120183	0.0221956	Other
ENSG00000000460	C1orf112	T.CD4	0.271842	0.910224	0.313418	0.365561	0.945883	0.594517	-0.00385673	0.000382467	-0.00646515	-1.0989	0.11276	-1.00824	0.00350964	0.00339188	0.00641229	Other
ENSG00000000460	C1orf112	T.CD8	0.321126	0.837271	0.218903	0.460172	0.912388	0.616239	0.00578406	-0.00109167	0.0099425	0.992258	-0.205394	1.22995	0.00582919	0.005315	0.00808369	Other
ENSG00000000460	C1orf112	NK	0.399681	0.530034	0.359932	0.646031	0.730183	0.898269	0.0120886	-0.00656138	0.0181142	0.842567	-0.628049	0.91682	0.0143474	0.0104472	0.0197577	Other
ENSG00000000938	FGR	Myeloid	1.04123e-05	0.684812	0.481117	6.30759e-05	0.838466	0.740105	0.243423	-0.0105677	0.059327	4.4477	-0.405941	0.705641	0.0547302	0.0260326	0.0840754	Other
ENSG00000000938	FGR	B	0.0218566	0.945871	0.855899	0.0803045	0.982213	1	-0.0280445	0.00072863	-0.00368049	-2.29541	0.0679058	-0.181743	0.0122177	0.01073	0.0202511	Other
ENSG00000000938	FGR	T.CD4	0.05031	0.767092	0.0667695	0.0870306	0.849439	0.23811	0.00496761	-0.000738132	0.00608486	1.95757	-0.29619	1.83388	0.00253764	0.00249209	0.00331802	Other
ENSG00000000938	FGR	T.CD8	0.00612	0.000478942	0.106651	0.018507	0.00298164	0.455016	-0.0163335	-0.0257041	0.0114193	-2.7426	-3.49413	1.61436	0.00595549	0.00735637	0.00707355	Other
ENSG00000000938	FGR	NK	1.03152e-08	4.39496e-09	0.473893	2.97222e-07	1.09177e-07	0.925901	-0.155801	-0.126903	-0.0338901	-5.77643	-5.89129	-0.717011	0.0269718	0.0215408	0.0472658	Other
ENSG00000000971	CFH	Myeloid	0.0708438	0.00346846	0.690967	0.148001	0.0211699	0.880848	0.00786317	0.00489177	0.000936828	1.80981	2.9249	0.398037	0.00434474	0.00167246	0.00235362	IFN response
ENSG00000000971	CFH	B	1	1	1	1	1	1	0	0	0	1	1	1	1	1	1	IFN response
ENSG00000000971	CFH	T.CD4	1.02007e-10	0.0281481	0.465412	5.71563e-10	0.0701991	0.723705	0.01835	0.0101525	0.0026438	6.47126	2.19557	0.730057	0.00283561	0.0046241	0.00362136	IFN response
ENSG00000000971	CFH	T.CD8	1.10584e-05	0.00370158	0.996047	6.02232e-05	0.017294	1	0.0203185	0.023094	3.29436e-05	4.4004	2.90364	0.00495566	0.00461741	0.00795346	0.00664767	IFN response
ENSG00000000971	CFH	NK	0.0462282	0.00120854	0.418533	0.176163	0.00956122	0.898269	0.0217356	0.0306938	-0.0067525	1.9959	3.2409	-0.810022	0.0108901	0.00947075	0.0083362	IFN response
ENSG00000001036	FUCA2	Myeloid	2.8648e-09	0.00382638	2.30057e-05	3.14976e-08	0.0228495	0.000495405	-0.174865	-0.0396367	-0.180135	-6.03361	-2.89413	-4.32104	0.0289818	0.0136956	0.0416879	Other
ENSG00000001036	FUCA2	B	0.0526356	0.0778951	0.583701	0.157366	0.235	0.94906	-0.0203984	-0.0227019	-0.0105389	-1.93954	-1.76436	-0.548539	0.0105171	0.0128669	0.0192127	Other
ENSG00000001036	FUCA2	T.CD4	0.381991	0.0184784	0.470193	0.480899	0.0492385	0.726835	0.0036868	-0.0115341	-0.00521866	0.874275	-2.35632	-0.722255	0.00421698	0.00489498	0.0072255	Other
ENSG00000001036	FUCA2	T.CD8	0.745994	0.618492	0.510361	0.833802	0.769587	0.821145	-0.00207646	0.00322576	-0.00778652	-0.323946	0.498013	-0.658427	0.00640989	0.00647725	0.0118259	Other
ENSG00000001036	FUCA2	NK	0.227594	0.00135177	0.657564	0.476606	0.0104725	0.989473	-0.0290896	-0.0464235	-0.0221002	-1.20736	-3.20869	-0.443696	0.0240936	0.0144681	0.0498094	Other
ENSG00000001084	GCLC	Myeloid	1.89759e-15	2.90177e-08	1.63962e-06	4.13522e-14	6.90213e-07	4.91111e-05	-0.506879	-0.20156	-0.607378	-8.17374	-5.56026	-4.91955	0.0620131	0.0362501	0.123462	Other
ENSG00000001084	GCLC	B	0.0796485	0.0527444	0.271215	0.212859	0.182159	0.833103	-0.0335776	-0.0367612	-0.0410235	-1.754	-1.9387	-1.10216	0.0191435	0.0189618	0.0372212	Other
ENSG00000001084	GCLC	T.CD4	0.221174	0.681767	0.0346417	0.308867	0.790102	0.152304	-0.0102406	0.00330631	0.0329626	-1.22349	0.410066	2.11347	0.00836997	0.00806287	0.0155964	Other
ENSG00000001084	GCLC	T.CD8	0.00021346	0.594364	0.259123	0.000924526	0.752621	0.654415	-0.0493351	0.00590642	-0.0269725	-3.7056	0.53255	-1.12888	0.0133137	0.0110908	0.0238932	Other
ENSG00000001084	GCLC	NK	0.750053	0.369131	0.742514	0.899829	0.597474	1	0.0111093	-0.0200852	0.0197101	0.318661	-0.898279	0.328813	0.0348624	0.0223597	0.0599432	Other
ENSG00000001167	NFYA	Myeloid	0.657985	0.239337	0.483345	0.772629	0.462748	0.741886	-0.00909234	-0.0109207	0.0179258	-0.442927	-1.17685	0.702057	0.0205279	0.0092796	0.0255333	Other
ENSG00000001167	NFYA	B	0.0492489	0.0391234	0.662512	0.149732	0.148235	0.972474	0.0344072	0.03098	0.0147208	1.96814	2.06488	0.43685	0.0174821	0.0150033	0.0336975	Other
ENSG00000001167	NFYA	T.CD4	0.959492	0.708903	0.0731609	0.974215	0.808422	0.251714	0.000325946	0.00226	0.0202183	0.0507928	0.373342	1.79245	0.00641716	0.00605344	0.0112797	Other
ENSG00000001167	NFYA	T.CD8	0.798916	0.745018	0.0793392	0.871278	0.854358	0.395122	-0.00226545	0.0027918	0.0268039	-0.254766	0.32523	1.75568	0.00889226	0.00858407	0.015267	Other
ENSG00000001167	NFYA	NK	0.0587031	0.270706	0.48496	0.206315	0.50092	0.932466	-0.0448547	-0.0170461	-0.0338736	-1.89267	-1.1017	-0.699165	0.0236991	0.0154725	0.0484486	Other
ENSG00000001460	STPG1	Myeloid	0.201571	0.398557	0.835608	0.331518	0.626543	0.959302	-0.00550701	-0.0020191	-0.00264209	-1.27854	-0.844308	-0.207747	0.00430725	0.00239143	0.0127178	Other
ENSG00000001460	STPG1	B	0.0607982	0.477815	0.610587	0.175013	0.694444	0.957256	-0.0182666	-0.00682458	0.00912416	-1.87647	-0.710017	0.509733	0.00973454	0.00961185	0.0178999	Other
ENSG00000001460	STPG1	T.CD4	0.0327744	0.256842	0.125168	0.0599142	0.401379	0.353254	-0.00735666	-0.00398555	0.00971908	-2.13515	-1.13396	1.53386	0.0034455	0.00351472	0.00633634	Other
ENSG00000001460	STPG1	T.CD8	0.241381	0.295319	0.684811	0.372934	0.482195	0.905925	-0.00533919	0.00472566	0.00375716	-1.1717	1.04661	0.405983	0.00455679	0.0045152	0.0092545	Other
ENSG00000001460	STPG1	NK	0.367918	0.728279	0.219621	0.619165	0.866849	0.84386	0.00490267	0.0019933	0.00895919	0.900807	0.347458	1.22996	0.00544253	0.00573682	0.00728412	Other
ENSG00000001461	NIPAL3	Myeloid	0.336349	0.801745	0.924388	0.478919	0.903469	1	-0.00948821	-0.00134248	0.00174074	-0.962204	-0.251108	0.0950107	0.00986091	0.0053462	0.0183215	Other
ENSG00000001461	NIPAL3	B	0.258312	0.0243965	0.184247	0.471658	0.10602	0.81484	-0.0243305	-0.0551175	-0.065162	-1.13085	-2.25333	-1.33064	0.0215153	0.0244605	0.0489705	Other
ENSG00000001461	NIPAL3	T.CD4	2.86395e-20	4.99531e-14	0.00554411	2.68625e-19	6.49397e-13	0.0389416	-0.114388	-0.088748	-0.0608368	-9.24496	-7.54407	-2.77558	0.0123731	0.0117639	0.0219186	Other
ENSG00000001461	NIPAL3	T.CD8	4.09413e-09	0.000329453	0.542186	3.45697e-08	0.00216419	0.839371	-0.103181	-0.0513773	-0.0176153	-5.89215	-3.59299	-0.609645	0.0175116	0.0142993	0.0288944	Other
ENSG00000001461	NIPAL3	NK	0.197773	0.981318	0.876588	0.440548	0.998646	1	0.0436816	-0.000551811	-0.00985301	1.28882	-0.0234188	-0.155421	0.0338927	0.0235627	0.0633957	Other
ENSG00000001497	LAS1L	Myeloid	0.526312	0.744042	0.455824	0.661902	0.872744	0.719678	-0.0115463	-0.00288871	-0.0194727	-0.63403	-0.326532	-0.746988	0.018211	0.00884662	0.0260683	Other
ENSG00000001497	LAS1L	B	0.472393	0.0273481	0.191879	0.673189	0.114563	0.819776	0.0169255	-0.049351	-0.0554008	0.718784	-2.20889	-1.30778	0.0235474	0.022342	0.0423625	Other
ENSG00000001497	LAS1L	T.CD4	0.110139	0.00696852	0.0931553	0.171311	0.0215785	0.29352	0.0140064	0.0233288	0.0262967	1.59772	2.69896	1.67951	0.00876649	0.00864363	0.0156573	Other
ENSG00000001497	LAS1L	T.CD8	0.266338	0.652127	0.0256044	0.401064	0.793321	0.216213	0.01346	0.00493982	0.0469687	1.11167	0.450831	2.2343	0.0121078	0.0109571	0.0210216	Other
ENSG00000001497	LAS1L	NK	0.0780668	0.281639	0.473696	0.250037	0.510064	0.925901	-0.0495496	0.0205071	0.0332032	-1.76391	1.0769	0.717331	0.0280908	0.0190428	0.0462871	Other
ENSG00000001561	ENPP4	Myeloid	0.0419614	0.31433	0.00176694	0.0964828	0.547005	0.0189267	0.0473885	0.0104109	0.111595	2.03843	1.00633	3.16339	0.0232475	0.0103454	0.035277	Other
ENSG00000001561	ENPP4	B	0.477704	0.800322	0.396884	0.677162	0.908334	0.873516	-0.0136566	-0.00474635	-0.030615	-0.71019	-0.252979	-0.848328	0.0192295	0.0187618	0.0360887	Other
ENSG00000001561	ENPP4	T.CD4	0.79299	0.302699	0.877464	0.849592	0.450966	0.959673	-0.00158154	-0.00616608	0.00164436	-0.262438	-1.03072	0.154198	0.00602633	0.0059823	0.010664	Other
ENSG00000001561	ENPP4	T.CD8	0.515164	0.764621	0.655287	0.646988	0.866473	0.895279	-0.00878328	0.00398448	-0.00916146	-0.65087	0.299432	-0.446516	0.0134947	0.0133068	0.0205177	Other
ENSG00000001561	ENPP4	NK	0.0623712	0.993589	0.507056	0.214896	1	0.940283	0.0819949	-0.000234909	0.0460796	1.86583	-0.00803578	0.66418	0.0439456	0.0292329	0.0693781	Other
ENSG00000001629	ANKIB1	Myeloid	0.39241	0.539768	0.0408847	0.538796	0.741825	0.198651	0.0298295	0.00912137	-0.0937985	0.855895	0.613225	-2.05613	0.0348518	0.0148744	0.0456191	Other
ENSG00000001629	ANKIB1	B	0.0613591	0.00238289	0.453958	0.176244	0.0182184	0.903663	0.0646741	0.0956696	-0.0474915	1.8724	3.04353	-0.749739	0.0345408	0.0314337	0.0633441	Other
ENSG00000001629	ANKIB1	T.CD4	2.72244e-24	1.78345e-08	0.86541	2.95972e-23	1.48437e-07	0.954237	0.138235	0.0741214	-0.00358179	10.1973	5.63689	-0.169506	0.013556	0.0131493	0.0211308	Other
ENSG00000001629	ANKIB1	T.CD8	6.61822e-16	3.06645e-07	0.869846	9.21928e-15	3.83821e-06	0.970369	0.168822	0.0936755	-0.0053058	8.10759	5.12495	-0.163881	0.0208227	0.0182783	0.0323759	Other
ENSG00000001629	ANKIB1	NK	0.000118417	8.27877e-08	0.579621	0.00158292	1.6745e-06	0.968547	0.223381	0.191746	-0.0462113	3.86536	5.37833	-0.554508	0.0577904	0.0356515	0.0833375	Other
ENSG00000001630	CYP51A1	Myeloid	0.0444856	0.59529	0.27005	0.101292	0.780406	0.567339	-0.0678246	-0.0090936	-0.0763349	-2.01387	-0.531237	-1.10558	0.0336787	0.0171178	0.0690453	Other
ENSG00000001630	CYP51A1	B	0.178678	0.00872582	0.658274	0.372211	0.0493864	0.971232	-0.0503369	-0.103384	0.0376182	-1.34551	-2.62641	0.442706	0.037411	0.0393632	0.0849731	Other
ENSG00000001630	CYP51A1	T.CD4	0.314581	0.464959	0.13729	0.411479	0.609713	0.373487	-0.00820858	-0.00587063	0.0230616	-1.00571	-0.730736	1.48635	0.00816197	0.00803385	0.0155156	Other
ENSG00000001630	CYP51A1	T.CD8	0.443401	0.0887993	0.991459	0.581757	0.209574	1	-0.00947608	-0.0181291	0.000256859	-0.766531	-1.70203	0.0107063	0.0123623	0.0106514	0.0239915	Other
ENSG00000001630	CYP51A1	NK	0.946558	0.00166321	0.678704	0.999587	0.0124433	0.997107	0.0018326	-0.0614941	-0.0242662	0.0670468	-3.14831	-0.414614	0.0273331	0.0195324	0.0585272	Other
ENSG00000001631	KRIT1	Myeloid	0.00912053	0.959959	0.802345	0.026773	0.983604	0.942546	-0.0754033	-0.000696469	0.0100569	-2.61633	-0.0502082	0.250599	0.0288203	0.0138716	0.0401315	Other
ENSG00000001631	KRIT1	B	0.041681	0.200212	0.247933	0.13196	0.426282	0.833103	-0.0600528	0.0362363	0.0689575	-2.03856	1.28157	1.15748	0.0294584	0.028275	0.0595757	Other
ENSG00000001631	KRIT1	T.CD4	0.00049369	0.23723	0.569701	0.00133111	0.377953	0.796039	-0.0392544	-0.0131888	0.0113887	-3.48537	-1.18202	0.568555	0.0112626	0.0111578	0.020031	Other
ENSG00000001631	KRIT1	T.CD8	0.0133893	0.0063176	0.328047	0.0360006	0.0267808	0.709727	-0.0414047	-0.0414931	-0.0292295	-2.47424	-2.73176	-0.978362	0.0167343	0.0151891	0.0298759	Other
ENSG00000001631	KRIT1	NK	0.0330295	0.500424	0.823458	0.141498	0.707168	1	-0.0992744	-0.0197416	0.0179363	-2.13482	-0.673929	0.223284	0.0465024	0.0292932	0.0803295	Other
ENSG00000002016	RAD52	Myeloid	0.00244287	0.394307	0.202556	0.00852983	0.622011	0.514591	-0.0229362	-0.00373749	-0.0170444	-3.04373	-0.851942	-1.2779	0.00753555	0.00438702	0.0133378	Other
ENSG00000002016	RAD52	B	0.388438	0.600567	0.672585	0.597474	0.785301	0.974292	-0.0104999	0.00577604	-0.00931353	-0.862721	0.523708	-0.422989	0.0121707	0.0110291	0.0220184	Other
ENSG00000002016	RAD52	T.CD4	0.106689	0.661064	0.364706	0.166925	0.773873	0.640027	-0.00815612	-0.00211245	-0.00768591	-1.61341	-0.438459	-0.906571	0.00505521	0.00481789	0.008478	Other
ENSG00000002016	RAD52	T.CD8	0.472932	0.85237	0.226803	0.608545	0.920921	0.62436	-0.00522055	-0.00112914	-0.0146214	-0.717778	-0.186103	-1.20911	0.00727322	0.00606729	0.0120927	Other
ENSG00000002016	RAD52	NK	0.988856	0.983971	0.14683	1	1	0.842456	0.000179014	-0.000216955	0.0322128	0.0139712	-0.0200935	1.45437	0.0128131	0.0107973	0.022149	Other
ENSG00000002330	BAD	Myeloid	0.000829384	0.230358	0.970634	0.00329513	0.451565	1	-0.0633011	-0.010262	-0.000925193	-3.36048	-1.19965	-0.0368522	0.0188369	0.00855413	0.0251055	Other
ENSG00000002330	BAD	B	0.00996616	0.124546	0.806237	0.0430369	0.318869	1	-0.0365549	-0.0242991	0.00617259	-2.58051	-1.53692	0.245485	0.0141658	0.0158103	0.0251444	Other
ENSG00000002330	BAD	T.CD4	0.00363878	0.00125087	0.945094	0.00832726	0.00476648	0.986571	-0.0200343	-0.0243251	-0.000867786	-2.90862	-3.22804	-0.0688747	0.0068879	0.00753556	0.0125995	Other
ENSG00000002330	BAD	T.CD8	0.0458541	0.0187706	0.887183	0.10109	0.0642623	0.97553	-0.0203227	-0.023136	-0.00261688	-1.99729	-2.35068	-0.141893	0.0101751	0.00984226	0.0184427	Other
ENSG00000002330	BAD	NK	0.245116	0.0090749	0.0255886	0.49599	0.0486031	0.578982	-0.033971	-0.0469373	-0.104193	-1.16301	-2.61144	-2.24295	0.0292095	0.0179738	0.0464534	Other
ENSG00000002549	LAP3	Myeloid	9.52456e-09	6.82216e-16	4.24845e-16	9.74343e-08	4.3749e-14	8.35739e-14	0.375317	0.279787	-0.876638	5.8243	8.11316	-8.75423	0.0644399	0.0344856	0.100139	IFN response
ENSG00000002549	LAP3	B	1.2697e-113	7.67722e-78	0.358516	3.13271e-111	3.19306e-75	0.850542	1.09243	0.962229	0.0490183	24.8944	19.9408	0.919507	0.0438824	0.0482542	0.0533093	IFN response
ENSG00000002549	LAP3	T.CD4	0	1.2201e-275	6.55379e-05	0	2.69105e-273	0.00100214	0.871369	0.522472	0.0656642	61.1821	36.7452	3.99751	0.0142422	0.0142188	0.0164263	IFN response
ENSG00000002549	LAP3	T.CD8	0	7.5568e-172	0.963477	0	2.03712e-169	0.999736	0.890708	0.533771	0.00108596	42.2466	28.8521	0.0457981	0.0210836	0.0185003	0.0237119	IFN response
ENSG00000002549	LAP3	NK	4.00521e-76	1.15531e-110	0.723926	1.16608e-73	4.31228e-108	1	1.19547	0.916693	0.0222598	20.2457	23.626	0.35353	0.0590484	0.0388003	0.0629645	IFN response
ENSG00000002586	CD99	Myeloid	0.000239532	0.797388	0.747754	0.00108999	0.901349	0.912784	-0.209053	0.0072788	0.0263094	-3.69635	0.256749	0.321984	0.0565566	0.0283498	0.0817102	Other
ENSG00000002586	CD99	B	0.000241322	0.0223967	0.628907	0.00187057	0.0993292	0.962273	-0.132032	-0.0842422	-0.0365448	-3.68078	-2.28618	-0.483727	0.0358707	0.0368485	0.0755483	Other
ENSG00000002586	CD99	T.CD4	0.0146567	0.368518	0.198088	0.0291154	0.520473	0.46315	0.0386156	-0.0155223	-0.0370132	2.4412	-0.899298	-1.2873	0.0158183	0.0172605	0.0287526	Other
ENSG00000002586	CD99	T.CD8	0.0470166	0.004981	0.00274403	0.103075	0.0220323	0.0508851	-0.0550591	-0.0710744	-0.139238	-1.9867	-2.80927	-2.99984	0.0277138	0.0253	0.0464152	Other
ENSG00000002586	CD99	NK	0.0216986	0.00104296	0.050655	0.104044	0.00846283	0.698672	-0.155403	-0.138839	-0.211278	-2.29937	-3.28287	-1.96182	0.0675851	0.0422921	0.107695	Other
ENSG00000002587	HS3ST1	Myeloid	0.0790898	0.0138984	0.76622	0.161316	0.0638047	0.922948	-0.0770221	0.026479	-0.0131029	-1.7591	2.46116	-0.29767	0.043785	0.0107588	0.0440183	Other
ENSG00000002587	HS3ST1	B	0.0327116	0.202784	0.0468188	0.109694	0.429036	0.620712	-0.0465832	0.024542	-0.0593578	-2.13772	1.27427	-1.99558	0.0217911	0.0192596	0.0297446	Other
ENSG00000002587	HS3ST1	T.CD4	0.292387	0.751423	0.731618	0.388417	0.838805	0.890864	-0.00122206	-0.000316137	-0.00087326	-1.05296	-0.316773	-0.343006	0.00116059	0.000997991	0.0025459	Other
ENSG00000002587	HS3ST1	T.CD8	0.203385	0.36748	0.342886	0.328562	0.556064	0.724029	-0.00224899	0.00149686	-0.00340963	-1.27216	0.90127	-0.948767	0.00176786	0.00166084	0.00359375	Other
ENSG00000002587	HS3ST1	NK	0.354111	0.693989	0.246066	0.60555	0.844466	0.844454	0.00680033	-0.0013753	0.0203628	0.927095	-0.393497	1.1621	0.0073351	0.00349507	0.0175224	Other
ENSG00000002822	MAD1L1	Myeloid	1.69225e-10	0.339489	0.515789	2.16468e-09	0.571786	0.766954	-0.217448	-0.0148471	-0.0326908	-6.50421	-0.955311	-0.650844	0.0334318	0.0155416	0.0502283	Other
ENSG00000002822	MAD1L1	B	0.283507	0.12475	0.958334	0.494532	0.319267	1	-0.0278602	-0.0361091	0.00272979	-1.07289	-1.53608	0.0522851	0.0259676	0.0235073	0.0522097	Other
ENSG00000002822	MAD1L1	T.CD4	1.72266e-34	1.32374e-13	0.577409	2.52281e-33	1.68001e-12	0.801654	-0.136252	-0.0721256	0.010827	-12.297	-7.4152	0.557233	0.0110801	0.00972673	0.01943	Other
ENSG00000002822	MAD1L1	T.CD8	2.66574e-09	0.564079	0.890137	2.2846e-08	0.728986	0.976525	-0.0683027	-0.00571223	-0.00282622	-5.96318	-0.576824	-0.138154	0.0114541	0.00990289	0.020457	Other
ENSG00000002822	MAD1L1	NK	0.271278	0.0511654	0.29444	0.524029	0.171419	0.873834	-0.0227775	-0.0292211	-0.035399	-1.10076	-1.95111	-1.05017	0.0206925	0.0149767	0.033708	Other
ENSG00000002834	LASP1	Myeloid	3.39692e-38	3.20187e-07	2.08757e-07	3.31872e-36	6.25086e-06	7.50339e-06	-0.608503	-0.119656	-0.389822	-13.9203	-5.12138	-5.35118	0.0437134	0.023364	0.0728478	Other
ENSG00000002834	LASP1	B	0.302205	6.65186e-05	0.151246	0.514571	0.000912641	0.795408	-0.0278922	-0.103885	0.0816443	-1.03209	-4.0008	1.43855	0.0270249	0.0259662	0.0567545	Other
ENSG00000002834	LASP1	T.CD4	3.2262e-25	5.99835e-10	0.873572	3.63216e-24	5.82508e-09	0.95743	-0.104627	-0.0632603	0.00295187	-10.4047	-6.1972	0.159137	0.0100557	0.0102079	0.0185493	Other
ENSG00000002834	LASP1	T.CD8	6.24988e-18	1.52168e-07	0.425664	9.84627e-17	1.9992e-06	0.777159	-0.147745	-0.0842912	0.0233591	-8.66466	-5.25598	0.796842	0.0170514	0.0160372	0.0293145	Other
ENSG00000002834	LASP1	NK	4.01311e-10	1.39973e-05	0.874269	1.4145e-08	0.000194985	1	-0.348017	-0.150866	-0.0166816	-6.3197	-4.35331	-0.158365	0.0550686	0.0346555	0.105336	Other
ENSG00000002919	SNX11	Myeloid	0.00503385	0.560475	0.732999	0.0159751	0.755812	0.905656	-0.0799006	-0.00654944	0.0123735	-2.81566	-0.582193	0.341548	0.0283773	0.0112496	0.0362277	Other
ENSG00000002919	SNX11	B	0.425981	0.898157	0.482807	0.632027	0.957416	0.917858	-0.0146453	0.00226533	-0.0294969	-0.796319	0.128014	-0.702607	0.0183912	0.0176959	0.041982	Other
ENSG00000002919	SNX11	T.CD4	0.433942	0.975582	0.0408933	0.532621	0.986839	0.170662	-0.00459717	0.000166872	-0.0196854	-0.782498	0.0306092	-2.04548	0.00587499	0.00545168	0.00962385	Other
ENSG00000002919	SNX11	T.CD8	0.82987	0.730473	0.586536	0.893165	0.846683	0.861574	-0.0019492	-0.00256351	-0.00780957	-0.214881	-0.344512	-0.543976	0.00907107	0.00744099	0.0143565	Other
ENSG00000002919	SNX11	NK	0.110036	0.636909	0.16532	0.311998	0.806076	0.84386	0.0366178	-0.00728357	-0.0529148	1.59952	-0.472088	-1.3906	0.022893	0.0154284	0.0380519	Other
ENSG00000002933	TMEM176A	Myeloid	4.42669e-08	0.12018	0.655514	4.10442e-07	0.299514	0.859668	-0.250379	-0.0246191	0.0201791	-5.54705	-1.55441	0.44669	0.0451374	0.0158382	0.0451748	Other
ENSG00000002933	TMEM176A	B	0.319448	0.381839	1	0.532383	0.614326	1	-0.00290623	-0.00232439	0	-0.995946	-0.874797	1	0.00291806	0.00265706	1	Other
ENSG00000002933	TMEM176A	T.CD4	0.882439	0.777818	0.759577	0.917089	0.857065	0.906149	-0.000165602	-0.000325029	0.000533926	-0.147882	-0.282173	0.306064	0.00111983	0.00115188	0.00174449	Other
ENSG00000002933	TMEM176A	T.CD8	0.665149	0.718243	0.123775	0.772583	0.839575	0.491892	-0.000566341	-0.000495949	0.00484746	-0.432844	-0.360824	1.53995	0.00130842	0.00137449	0.00314781	Other
ENSG00000002933	TMEM176A	NK	1	0.967417	1	1	0.992018	1	0	0.000140392	0	1	0.0408523	1	1	0.00343658	1	Other
ENSG00000003056	M6PR	Myeloid	2.02752e-05	2.66942e-05	0.038182	0.000117029	0.000332694	0.190218	-0.238918	-0.110669	-0.170452	-4.29742	-4.20575	-2.08474	0.0555956	0.0263137	0.0817615	Other
ENSG00000003056	M6PR	B	0.584971	0.697325	0.108102	0.761919	0.849239	0.748778	-0.0207327	-0.0146599	-0.125637	-0.546265	-0.389016	-1.61125	0.0379536	0.0376845	0.0779745	Other
ENSG00000003056	M6PR	T.CD4	8.18366e-09	9.71369e-14	0.523244	3.96438e-08	1.24364e-12	0.764439	-0.0827182	-0.108824	0.0168596	-5.76985	-7.45636	0.638427	0.0143363	0.0145948	0.0264081	Other
ENSG00000003056	M6PR	T.CD8	0.682234	7.91004e-05	0.686014	0.785951	0.000618402	0.906468	-0.00877101	-0.0728514	0.0154604	-0.409443	-3.94976	0.404346	0.0214218	0.0184445	0.0382356	Other
ENSG00000003056	M6PR	NK	0.14452	0.000486753	0.539357	0.367996	0.00445467	0.954361	-0.0779403	-0.120256	-0.060228	-1.46036	-3.49294	-0.614451	0.0533706	0.0344283	0.0980192	Other
ENSG00000003393	ALS2	Myeloid	0.298225	0.376567	0.905323	0.44165	0.605444	0.993276	-0.0193456	-0.00761154	0.00324393	-1.04118	-0.884355	0.119069	0.0185804	0.00860688	0.0272441	Other
ENSG00000003393	ALS2	B	0.809547	0.857696	0.914249	0.911061	0.937421	1	-0.00241353	-0.00155763	0.00241059	-0.241056	-0.179342	0.107765	0.0100123	0.00868527	0.0223688	Other
ENSG00000003393	ALS2	T.CD4	0.000350209	0.000828876	0.107136	0.000969385	0.00329761	0.321364	-0.0144476	-0.0133151	-0.0128673	-3.57632	-3.34409	-1.61168	0.0040398	0.00398168	0.00798381	Other
ENSG00000003393	ALS2	T.CD8	0.115698	0.364643	0.422431	0.211081	0.552813	0.775507	-0.0101699	-0.00595888	-0.00890374	-1.5734	-0.90662	-0.802422	0.00646363	0.00657263	0.0110961	Other
ENSG00000003393	ALS2	NK	0.815167	0.503748	0.785742	0.936499	0.70988	1	-0.00444508	-0.00779724	-0.00927404	-0.23383	-0.668709	-0.272074	0.0190099	0.0116601	0.0340865	Other
ENSG00000003400	CASP10	Myeloid	0.0616767	0.182679	0.000482709	0.132316	0.391644	0.00651232	0.0648763	0.0138393	-0.104789	1.87225	1.33282	-3.54017	0.0346515	0.0103835	0.0296	Other
ENSG00000003400	CASP10	B	9.53531e-25	8.79846e-11	0.754313	4.83643e-23	3.49943e-09	1	0.293202	0.159712	-0.0170029	10.4686	6.53783	-0.313224	0.0280077	0.0244289	0.0542836	Other
ENSG00000003400	CASP10	T.CD4	1.1059e-115	5.13083e-37	0.0246937	4.53482e-114	1.57573e-35	0.120464	0.291147	0.13192	0.0408925	23.1823	12.7684	2.24728	0.012559	0.0103318	0.0181964	Other
ENSG00000003400	CASP10	T.CD8	2.17672e-47	2.31962e-17	0.869482	8.33856e-46	7.26166e-16	0.970262	0.243862	0.0983012	-0.00391183	14.6325	8.50158	-0.164344	0.0166658	0.0115627	0.0238028	Other
ENSG00000003400	CASP10	NK	4.74693e-11	5.99176e-17	0.804702	1.90361e-09	2.86914e-15	1	0.319734	0.22133	0.0146655	6.6556	8.43038	0.247473	0.0480399	0.0262538	0.0592609	Other
ENSG00000003402	CFLAR	Myeloid	7.93103e-22	5.33992e-12	0.0468791	2.90811e-20	2.32734e-10	0.217816	0.573544	0.20908	0.16872	10.0012	6.92096	1.998	0.0573473	0.0302097	0.0844442	Other
ENSG00000003402	CFLAR	B	5.59685e-46	1.64648e-10	0.909181	5.58037e-44	6.29076e-09	1	0.833189	0.347752	-0.0129108	14.7662	6.44049	-0.114161	0.0564253	0.0539946	0.113093	Other
ENSG00000003402	CFLAR	T.CD4	6.78198e-52	3.82618e-46	1.16154e-11	1.40235e-50	1.41724e-44	6.01729e-10	0.311931	0.292072	0.244936	15.2502	14.342	6.81133	0.0204543	0.0203649	0.0359601	Other
ENSG00000003402	CFLAR	T.CD8	2.27742e-31	4.06341e-20	6.06745e-07	5.899e-30	1.43571e-18	4.07023e-05	0.380933	0.258481	0.265298	11.7409	9.21816	5.00983	0.0324449	0.0280404	0.0529555	Other
ENSG00000003402	CFLAR	NK	1.50311e-21	5.89085e-16	0.000217546	1.34186e-19	2.6549e-14	0.0275887	0.697203	0.366208	0.471209	9.76859	8.1504	3.74082	0.0713719	0.0449312	0.125964	Other
ENSG00000003436	TFPI	Myeloid	0.829098	0.0137224	0.0971221	0.909578	0.063129	0.345083	-0.00791733	0.047602	0.130232	-0.215956	2.46573	1.66567	0.0366618	0.0193054	0.0781857	Other
ENSG00000003436	TFPI	B	0.118577	0.376178	1	0.283064	0.608989	1	-0.00135698	0.00314101	0	-1.56173	0.885249	1	0.000868896	0.00354817	1	Other
ENSG00000003436	TFPI	T.CD4	0.166094	0.244646	0.894809	0.242073	0.386889	0.967099	0.00167011	-0.00144704	-0.000248617	1.38497	-1.16353	-0.132233	0.00120588	0.00124367	0.00188015	Other
ENSG00000003436	TFPI	T.CD8	0.0794249	0.249569	0.650039	0.156814	0.431829	0.893233	-0.00294923	0.0019865	-0.00167346	-1.75444	1.15151	-0.453795	0.00168101	0.00172513	0.00368769	Other
ENSG00000003436	TFPI	NK	0.17797	0.082789	1	0.417925	0.238882	1	-0.0121365	-0.00841466	0	-1.34802	-1.73548	1	0.0090032	0.00484859	1	Other
ENSG00000003509	NDUFAF7	Myeloid	0.225047	0.0723571	0.106771	0.359369	0.211932	0.362893	-0.0210114	-0.0157518	-0.0447556	-1.21452	-1.79742	-1.61913	0.0173002	0.00876357	0.0276417	Other
ENSG00000003509	NDUFAF7	B	0.0168343	0.0480855	0.871215	0.0655582	0.170811	1	-0.0531615	-0.0412476	0.00733501	-2.39317	-1.97839	0.162244	0.0222139	0.0208491	0.0452097	Other
ENSG00000003509	NDUFAF7	T.CD4	1.14295e-06	7.33253e-06	0.882031	4.45579e-06	4.37637e-05	0.962078	-0.0416851	-0.0383722	-0.00228878	-4.86845	-4.48642	-0.148407	0.00856229	0.00855298	0.0154223	Other
ENSG00000003509	NDUFAF7	T.CD8	0.000627916	0.169373	0.380435	0.00245055	0.331304	0.752038	-0.0412706	-0.0147636	-0.0184313	-3.42171	-1.37438	-0.877344	0.0120614	0.010742	0.0210081	Other
ENSG00000003509	NDUFAF7	NK	0.0218262	0.00146353	0.02661	0.104411	0.0111835	0.580929	-0.0654945	-0.059982	-0.125455	-2.29714	-3.18567	-2.22755	0.0285113	0.0188287	0.0563197	Other
ENSG00000003756	RBM5	Myeloid	0.0344821	0.00059172	0.0857294	0.0820592	0.00498188	0.322138	-0.0892789	-0.0682189	-0.102878	-2.1194	-3.43862	-1.72569	0.0421246	0.019839	0.0596155	Other
ENSG00000003756	RBM5	B	2.23469e-07	0.170512	0.94675	3.29923e-06	0.386629	1	-0.223613	-0.0554422	0.00559114	-5.20442	-1.37128	0.0668404	0.0429661	0.0404309	0.0836491	Other
ENSG00000003756	RBM5	T.CD4	3.75414e-14	0.00143333	0.182765	2.63115e-13	0.00538175	0.441724	-0.122105	-0.0512509	-0.0374307	-7.58092	-3.18884	-1.3326	0.0161068	0.016072	0.0280886	Other
ENSG00000003756	RBM5	T.CD8	0.000100594	1.4169e-06	0.199667	0.0004634	1.5769e-05	0.591724	-0.0919412	-0.101126	-0.0521861	-3.89269	-4.82735	-1.28305	0.0236189	0.0209487	0.0406736	Other
ENSG00000003756	RBM5	NK	0.542737	0.000100099	0.175972	0.764158	0.0011375	0.84386	-0.0369262	-0.153214	-0.143838	-0.608897	-3.89719	-1.35628	0.0606444	0.039314	0.106053	Other
ENSG00000003987	MTMR7	Myeloid	0.574119	0.245188	0.90795	0.704497	0.468972	0.995102	-0.00187555	-0.00292284	-0.000383724	-0.562316	-1.16232	-0.11575	0.0033354	0.00251466	0.00331511	Other
ENSG00000003987	MTMR7	B	0.128204	0.353147	0.196182	0.297934	0.585239	0.820404	0.0131056	0.00790542	-0.0188864	1.52212	0.928819	-1.29518	0.0086101	0.00851126	0.014582	Other
ENSG00000003987	MTMR7	T.CD4	0.972157	0.110334	0.343211	0.982196	0.211027	0.621253	-0.000120405	-0.00530882	-0.00595875	-0.0349037	-1.59685	-0.947989	0.00344962	0.00332455	0.00628567	Other
ENSG00000003987	MTMR7	T.CD8	0.0347145	0.10369	0.201334	0.0803272	0.234127	0.593883	-0.0100949	-0.00717566	-0.0116406	-2.11232	-1.62746	-1.2783	0.00477904	0.00440911	0.00910627	Other
ENSG00000003987	MTMR7	NK	0.0721169	0.998879	0.681793	0.237084	1	0.997432	-0.0214449	-1.2467e-05	0.0125523	-1.80037	-0.00140538	0.410394	0.0119114	0.0088709	0.0305859	Other
ENSG00000004059	ARF5	Myeloid	5.59611e-08	5.12692e-11	0.00097408	5.09778e-07	1.95373e-09	0.0116823	-0.190923	-0.109164	-0.173518	-5.50372	-6.5886	-3.34042	0.0346898	0.0165686	0.0519449	Other
ENSG00000004059	ARF5	B	0.0370336	0.00103775	0.523128	0.120281	0.00937959	0.933352	-0.0641416	-0.0948022	0.0400183	-2.08738	-3.28717	0.639228	0.0307283	0.0288401	0.0626041	Other
ENSG00000004059	ARF5	T.CD4	0.777047	0.00951184	0.173838	0.836833	0.0281774	0.428624	-0.00315159	-0.0279778	0.0284319	-0.283178	-2.59364	1.36029	0.0111293	0.0107871	0.0209013	Other
ENSG00000004059	ARF5	T.CD8	0.480172	0.00915113	0.792294	0.615088	0.036204	0.946644	0.0120142	-0.0377447	-0.0079086	0.706085	-2.60718	-0.263378	0.0170153	0.0144772	0.0300275	Other
ENSG00000004059	ARF5	NK	0.198121	0.494152	0.410941	0.440987	0.702546	0.898269	0.0550043	0.0185022	-0.0714946	1.28782	0.683829	-0.823323	0.0427113	0.0270567	0.0868366	Other
ENSG00000004139	SARM1	Myeloid	0.156235	0.391543	0.0642488	0.274344	0.618792	0.268874	-0.00978009	0.00298851	-0.0153925	-1.4197	0.856932	-1.85928	0.00688885	0.00348745	0.00827878	Other
ENSG00000004139	SARM1	B	0.114119	0.292228	0.590103	0.275494	0.533346	0.950867	-0.0142098	-0.0123437	0.0145712	-1.58093	-1.05365	0.539225	0.00898825	0.0117152	0.0270226	Other
ENSG00000004139	SARM1	T.CD4	0.0336184	0.0962498	0.0173047	0.0612877	0.189416	0.0932637	-0.0111051	-0.00993971	-0.0238966	-2.12493	-1.66349	-2.38148	0.00522609	0.00597523	0.0100344	Other
ENSG00000004139	SARM1	T.CD8	0.0337253	0.612424	0.605151	0.0783498	0.765898	0.873441	-0.0169213	-0.00376392	-0.00694724	-2.124	-0.506642	-0.517113	0.00796671	0.00742914	0.0134347	Other
ENSG00000004139	SARM1	NK	0.851469	0.0321455	0.719221	0.955119	0.123522	1	-0.0029347	-0.0300151	-0.0118897	-0.187295	-2.1439	-0.35982	0.0156688	0.0140003	0.0330435	Other
ENSG00000004142	POLDIP2	Myeloid	0.970107	0.801469	0.310935	1	0.903434	0.609189	0.000983475	-0.00250109	-0.033515	0.0374909	-0.251466	-1.01547	0.0262323	0.00994604	0.0330044	Other
ENSG00000004142	POLDIP2	B	0.863661	0.38135	0.650932	0.942926	0.614015	0.969756	-0.00304857	-0.0140598	0.0171847	-0.171747	-0.875695	0.452889	0.0177503	0.0160555	0.0379446	Other
ENSG00000004142	POLDIP2	T.CD4	0.00111537	0.43456	0.063335	0.00282669	0.582637	0.229752	0.0205929	0.00496687	0.0215848	3.26068	0.781447	1.85751	0.00631553	0.00635599	0.0116203	Other
ENSG00000004142	POLDIP2	T.CD8	0.227526	0.133561	0.255457	0.356332	0.27995	0.651973	0.0115412	0.0118851	-0.0186162	1.20692	1.5004	-1.13761	0.00956254	0.0079213	0.0163643	Other
ENSG00000004142	POLDIP2	NK	0.844525	0.115868	0.705862	0.951065	0.297912	1	-0.00484408	-0.0255409	0.0158917	-0.196162	-1.57295	0.377758	0.0246943	0.0162376	0.0420685	Other
ENSG00000004399	PLXND1	Myeloid	5.93203e-14	0.00730174	0.544659	1.13027e-12	0.0383724	0.786243	-0.314161	-0.0534773	-0.0319629	-7.69999	-2.68438	-0.606672	0.0408002	0.0199217	0.0526856	Other
ENSG00000004399	PLXND1	B	0.000935936	0.206191	0.360546	0.00610961	0.433746	0.851509	-0.0314659	-0.0157905	-0.0238807	-3.31616	-1.26471	-0.915626	0.00948867	0.0124855	0.0260812	Other
ENSG00000004399	PLXND1	T.CD4	8.49604e-07	2.31072e-12	0.472518	3.35531e-06	2.69961e-11	0.728272	-0.0186994	-0.0374812	-0.00506014	-4.9269	-7.02406	-0.718478	0.00379536	0.00533612	0.00704286	Other
ENSG00000004399	PLXND1	T.CD8	5.56951e-06	7.63818e-05	0.0386576	3.22239e-05	0.000599401	0.272607	-0.0365493	-0.0433605	-0.0342642	-4.54764	-3.95814	-2.06956	0.00803697	0.0109548	0.0165563	Other
ENSG00000004399	PLXND1	NK	5.82664e-05	0.000817078	0.519483	0.000846491	0.0068872	0.946565	-0.0868608	-0.0623805	-0.0355814	-4.03783	-3.35139	-0.64486	0.0215117	0.0186133	0.0551769	Other
ENSG00000004455	AK2	Myeloid	0.516712	0.784609	0.176679	0.652592	0.895528	0.478586	0.0202945	-0.00341053	-0.0525366	0.64882	-0.273339	-1.35516	0.0312792	0.0124773	0.0387679	Other
ENSG00000004455	AK2	B	0.699417	0.702167	0.523705	0.843321	0.851858	0.933352	-0.0118108	0.010776	-0.0381877	-0.386186	0.382478	-0.638339	0.0305832	0.0281741	0.0598235	Other
ENSG00000004455	AK2	T.CD4	0.0549552	0.0365046	0.32686	0.0939609	0.0874585	0.605614	0.0190364	0.0202935	0.0169755	1.91947	2.09157	0.980616	0.00991754	0.00970252	0.0173111	Other
ENSG00000004455	AK2	T.CD8	0.89736	0.900114	0.00781161	0.937818	0.947841	0.105741	0.00175608	0.00143694	0.0643351	0.129005	0.125523	2.66355	0.0136125	0.0114476	0.0241539	Other
ENSG00000004455	AK2	NK	0.0232426	0.20739	0.0590918	0.10978	0.428407	0.721796	0.077974	0.02876	-0.118577	2.27308	1.26113	-1.8943	0.0343033	0.022805	0.0625966	Other
ENSG00000004468	CD38	Myeloid	3.92933e-24	5.70877e-26	0.109358	1.68729e-22	7.91453e-24	0.368075	0.556173	0.130825	0.0214047	10.6055	10.6266	1.60723	0.0524421	0.0123111	0.0133178	IFN response
ENSG00000004468	CD38	B	4.58165e-21	1.95961e-17	0.371224	1.92205e-19	1.29077e-15	0.859788	0.318544	0.25044	0.0175145	9.57075	8.61143	0.895429	0.0332831	0.0290823	0.0195599	IFN response
ENSG00000004468	CD38	T.CD4	5.70045e-83	1.40929e-20	0.190856	1.73965e-81	2.57403e-19	0.452712	0.167208	0.0541762	-0.00882705	19.4889	9.32215	-1.30834	0.00857964	0.00581155	0.00674674	IFN response
ENSG00000004468	CD38	T.CD8	2.10083e-31	9.32444e-19	0.905253	5.4513e-30	3.09919e-17	0.981877	0.127816	0.0745627	-0.000829095	11.748	8.87131	-0.119047	0.0108799	0.00840492	0.00696443	IFN response
ENSG00000004468	CD38	NK	3.71611e-82	1.5682e-116	0.0722786	1.17599e-79	6.91765e-114	0.74207	1.58856	1.12462	0.117347	21.2148	24.3291	1.80336	0.0748799	0.0462251	0.0650716	IFN response
ENSG00000004478	FKBP4	Myeloid	1.48976e-05	0.872809	0.450942	8.7906e-05	0.941984	0.715852	-0.142783	0.0027947	0.0391505	-4.36747	0.160103	0.755116	0.0326923	0.0174556	0.0518469	Other
ENSG00000004478	FKBP4	B	0.0238563	0.0177068	0.653847	0.0860022	0.0832822	0.970357	-0.0691501	-0.0658596	-0.0312926	-2.26189	-2.37458	-0.448842	0.0305718	0.0277353	0.0697186	Other
ENSG00000004478	FKBP4	T.CD4	1.18301e-09	0.0355259	0.0677886	6.12847e-09	0.0856351	0.240683	0.0638805	0.0203314	0.033449	6.08864	2.10263	1.82706	0.0104918	0.00966953	0.0183076	Other
ENSG00000004478	FKBP4	T.CD8	0.00157038	0.0382009	0.903589	0.00560158	0.111335	0.981405	0.0466983	0.0237149	0.00305143	3.16331	2.07314	0.121148	0.0147625	0.0114391	0.0251875	Other
ENSG00000004478	FKBP4	NK	0.823475	0.654995	0.0257884	0.941011	0.816892	0.579074	0.0073865	-0.00854509	0.111456	0.22314	-0.446892	2.23989	0.0331026	0.0191211	0.0497594	Other
ENSG00000004487	KDM1A	Myeloid	0.882641	0.0318866	0.0739405	0.948633	0.119049	0.294316	-0.00373023	0.0288968	0.0680214	-0.147688	2.14672	1.79506	0.0252575	0.0134609	0.0378937	Other
ENSG00000004487	KDM1A	B	0.190421	0.000478587	0.829646	0.38812	0.00499533	1	-0.0338676	-0.0847227	-0.0119501	-1.30997	-3.50093	-0.21533	0.0258537	0.0242001	0.0554967	Other
ENSG00000004487	KDM1A	T.CD4	8.0388e-05	0.0182141	0.440785	0.000245739	0.0487215	0.701872	-0.0426001	-0.0241902	0.0147903	-3.94497	-2.36167	0.770969	0.0107986	0.0102428	0.019184	Other
ENSG00000004487	KDM1A	T.CD8	0.000521802	0.944766	0.890957	0.00206803	0.972353	0.976925	-0.0541721	0.000923688	-0.00371445	-3.47186	0.0692835	-0.137116	0.0156032	0.013332	0.0270899	Other
ENSG00000004487	KDM1A	NK	0.00294656	0.246464	0.816685	0.023198	0.474521	1	-0.114053	-0.0277157	-0.0135705	-2.98093	-1.15928	-0.232003	0.0382608	0.0239078	0.0584927	Other
ENSG00000004534	RBM6	Myeloid	0.0165901	0.244751	0.340767	0.0445166	0.468815	0.637346	-0.0925541	-0.0207131	-0.052055	-2.40267	-1.1634	-0.954605	0.0385214	0.017804	0.0545304	Other
ENSG00000004534	RBM6	B	0.024444	0.519594	0.0445021	0.0875571	0.727002	0.613476	-0.0968945	0.0260053	-0.167393	-2.25251	0.644139	-2.0172	0.0430163	0.0403723	0.0829831	Other
ENSG00000004534	RBM6	T.CD4	0.563122	0.372856	0.478019	0.654847	0.523868	0.732398	-0.00897542	-0.0141652	-0.0193768	-0.57823	-0.89118	-0.709581	0.0155222	0.0158949	0.0273073	Other
ENSG00000004534	RBM6	T.CD8	0.0119967	0.0864724	0.514667	0.0327894	0.205582	0.824114	-0.0574228	-0.0349049	-0.0253473	-2.51328	-1.71458	-0.651737	0.0228478	0.0203577	0.0388919	Other
ENSG00000004534	RBM6	NK	0.0351995	0.00559848	0.321453	0.147626	0.0334142	0.895735	-0.117359	-0.100385	-0.0978713	-2.10905	-2.77303	-0.993025	0.0556455	0.0362003	0.0985588	Other
ENSG00000004660	CAMKK1	Myeloid	0.000543846	0.000176371	0.0678641	0.00226184	0.00174656	0.278046	-0.0380119	-0.0211187	-0.0342667	-3.47766	-3.75482	-1.83444	0.0109303	0.00562441	0.0186797	Other
ENSG00000004660	CAMKK1	B	0.0188877	0.000496042	0.28244	0.0716945	0.00513211	0.833103	-0.0229029	-0.0358047	0.0260533	-2.35046	-3.49128	1.07665	0.00974401	0.0102555	0.0241984	Other
ENSG00000004660	CAMKK1	T.CD4	0.455093	0.543152	0.623639	0.552849	0.681428	0.832923	-0.00239153	0.00192121	0.002779	-0.746983	0.608077	0.490749	0.00320158	0.00315949	0.00566277	Other
ENSG00000004660	CAMKK1	T.CD8	0.23561	0.24332	0.46632	0.36589	0.424804	0.795433	0.00482078	-0.00428073	0.00447203	1.18619	-1.16684	0.728658	0.00406408	0.00366865	0.00613735	Other
ENSG00000004660	CAMKK1	NK	0.572598	0.0119505	0.219621	0.78207	0.0601948	0.84386	0.00409813	-0.0164224	0.0129955	0.564424	-2.51561	1.22996	0.00726073	0.0065282	0.0105658	Other
ENSG00000004700	RECQL	Myeloid	4.08783e-05	0.355131	0.0301504	0.000221543	0.585131	0.162315	-0.174359	-0.018425	-0.135767	-4.13431	-0.92481	-2.18145	0.0421737	0.019923	0.0622373	Other
ENSG00000004700	RECQL	B	0.756185	0.0350968	0.303262	0.878794	0.137642	0.833103	-0.0127066	-0.0827248	0.0842982	-0.310555	-2.10934	1.03111	0.0409157	0.0392183	0.0817551	Other
ENSG00000004700	RECQL	T.CD4	1.45167e-05	0.0116039	0.000550331	4.9501e-05	0.0334029	0.0061154	-0.063507	-0.0388608	-0.0895285	-4.33817	-2.52448	-3.45867	0.0146391	0.0153936	0.0258852	Other
ENSG00000004700	RECQL	T.CD8	2.28449e-07	0.000399893	0.00142457	1.58661e-06	0.00255879	0.0314681	-0.120647	-0.072621	-0.127652	-5.18266	-3.54209	-3.19535	0.023279	0.0205023	0.0399492	Other
ENSG00000004700	RECQL	NK	0.588065	0.130748	0.243262	0.793139	0.321095	0.844454	-0.0306075	-0.0561304	-0.115411	-0.541825	-1.5117	-1.16904	0.0564897	0.0371307	0.0987229	Other
ENSG00000004766	VPS50	Myeloid	0.000198811	0.401953	0.18398	0.00092198	0.629628	0.488277	-0.0971316	-0.00853217	-0.0425323	-3.74454	-0.838244	-1.33255	0.0259395	0.0101786	0.0319179	Other
ENSG00000004766	VPS50	B	0.760393	0.471469	0.595693	0.881012	0.689598	0.951778	-0.00694746	0.0152962	0.0233217	-0.305025	0.720292	0.531131	0.0227767	0.0212362	0.0439096	Other
ENSG00000004766	VPS50	T.CD4	0.0936822	0.430868	0.437238	0.149238	0.579949	0.699206	-0.014287	0.00680057	0.0119566	-1.67645	0.787743	0.776969	0.00852216	0.00863299	0.0153888	Other
ENSG00000004766	VPS50	T.CD8	0.611417	0.0940569	0.113521	0.72996	0.218232	0.47027	0.00676297	-0.0193399	-0.0347909	0.508087	-1.67463	-1.58345	0.0133106	0.0115487	0.0219716	Other
ENSG00000004766	VPS50	NK	0.561869	0.112879	0.77998	0.774355	0.293268	1	0.0170765	-0.0329035	-0.0150962	0.58027	-1.58599	-0.279581	0.0294286	0.0207463	0.0539957	Other
ENSG00000004777	ARHGAP33	Myeloid	0.399883	0.558573	0.585692	0.546609	0.75449	0.815253	-0.0030817	-0.00112114	-0.00297415	-0.842452	-0.585021	-0.545849	0.00365801	0.00191641	0.00544867	Other
ENSG00000004777	ARHGAP33	B	0.972177	0.139564	0.93276	1	0.341852	1	0.000154996	-0.00709718	-0.000857462	0.0348838	-1.47828	-0.0844388	0.0044432	0.00480097	0.0101548	Other
ENSG00000004777	ARHGAP33	T.CD4	0.232317	0.618475	0.100194	0.321559	0.74045	0.30751	-0.0025274	-0.00107475	-0.00713601	-1.19449	-0.49803	-1.64442	0.00211589	0.00215799	0.00433953	Other
ENSG00000004777	ARHGAP33	T.CD8	0.00382498	0.821844	0.675164	0.012286	0.902997	0.902554	-0.0104419	0.000572003	0.00226904	-2.89377	0.225184	0.41915	0.0036084	0.00254016	0.00541342	Other
ENSG00000004777	ARHGAP33	NK	0.712585	0.309125	0.463305	0.87581	0.538656	0.920888	-0.00284969	-0.00640514	0.0140953	-0.368496	-1.01729	0.734304	0.00773331	0.0062963	0.0191955	Other
ENSG00000004779	NDUFAB1	Myeloid	0.814479	0.0597618	0.371182	0.898346	0.185096	0.665167	-0.00945663	0.0364685	0.0495762	-0.234759	1.88318	0.895992	0.0402822	0.0193654	0.0553311	Other
ENSG00000004779	NDUFAB1	B	0.0211976	0.937579	0.518932	0.0783688	0.978173	0.933161	0.0842248	-0.00277158	0.0468821	2.30704	-0.0783272	0.6457	0.0365078	0.0353847	0.0726066	Other
ENSG00000004779	NDUFAB1	T.CD4	4.19366e-15	3.49638e-10	1.42161e-05	3.10989e-14	3.45532e-09	0.000256754	0.110178	0.0843613	0.104547	7.86201	6.282	4.34761	0.0140139	0.013429	0.024047	Other
ENSG00000004779	NDUFAB1	T.CD8	3.32677e-12	0.399328	0.00366862	3.67434e-11	0.586782	0.0619691	0.134876	0.013903	0.0932729	6.98263	0.84288	2.90973	0.0193159	0.0164947	0.0320555	Other
ENSG00000004779	NDUFAB1	NK	0.855764	0.0640828	0.189857	0.957596	0.20135	0.84386	-0.00815466	-0.0514798	0.0982526	-0.181818	-1.8525	1.31381	0.0448508	0.0277894	0.0747845	Other
ENSG00000004799	PDK4	Myeloid	3.63659e-30	0.707197	0.00277455	2.34238e-28	0.85256	0.0270523	-0.432785	-0.00375789	-0.0966045	-12.092	-0.375655	-3.02393	0.0357911	0.0100036	0.0319467	Other
ENSG00000004799	PDK4	B	0.00725099	0.0161201	0.0483887	0.0335103	0.0780378	0.627266	-0.0121571	0.0188844	-0.0136155	-2.68902	2.40918	-1.98145	0.00452101	0.00783851	0.00687151	Other
ENSG00000004799	PDK4	T.CD4	0.46348	0.146934	0.542194	0.560698	0.263933	0.777148	-0.000338039	0.000808457	-0.000902165	-0.733158	1.45057	-0.609568	0.000461073	0.000557337	0.00148001	Other
ENSG00000004799	PDK4	T.CD8	1	0.961498	1	1	0.981059	1	0	-3.86044e-05	0	1	-0.0482757	1	1	0.000799666	1	Other
ENSG00000004799	PDK4	NK	0.944893	0.404679	0.418533	0.999009	0.629035	0.898269	0.000264854	0.00182581	-0.00628606	0.0691396	0.833447	-0.810022	0.00383072	0.00219067	0.00776036	Other
ENSG00000004864	SLC25A13	Myeloid	0.030113	0.00231685	0.398569	0.073359	0.0152195	0.684304	-0.0724744	-0.0500627	-0.0395889	-2.17396	-3.0486	-0.845734	0.0333375	0.0164216	0.0468101	Other
ENSG00000004864	SLC25A13	B	0.000584669	0.00650119	0.285598	0.0040548	0.0392525	0.833103	-0.0627899	-0.0475626	-0.0394272	-3.44649	-2.72557	-1.0696	0.0182185	0.0174505	0.0368616	Other
ENSG00000004864	SLC25A13	T.CD4	0.000566152	0.636052	0.0438043	0.00151247	0.754236	0.177819	-0.0168906	-0.00227324	-0.0175227	-3.44851	-0.473243	-2.0168	0.00489794	0.00480354	0.00868836	Other
ENSG00000004864	SLC25A13	T.CD8	0.00549478	0.0629842	0.137997	0.0168928	0.162391	0.515052	-0.0166289	-0.0105737	-0.0169638	-2.77786	-1.85964	-1.48405	0.00598622	0.0056859	0.0114307	Other
ENSG00000004864	SLC25A13	NK	0.326676	0.354755	0.474885	0.582772	0.583917	0.92603	-0.0189995	-0.0105947	-0.0252873	-0.981335	-0.925593	-0.715404	0.0193609	0.0114464	0.0353469	Other
ENSG00000004866	ST7	Myeloid	0.247164	0.779862	0.239318	0.386586	0.892909	0.538946	0.0123711	-0.00154856	0.0247835	1.15844	-0.279521	1.17971	0.0106791	0.00554004	0.0210081	Other
ENSG00000004866	ST7	B	0.731391	0.288795	0.0257343	0.862827	0.528738	0.513349	0.00192568	-0.00776992	-0.0194949	0.343344	-1.06118	-2.24056	0.00560861	0.00732195	0.00870091	Other
ENSG00000004866	ST7	T.CD4	0.578231	0.44687	0.592689	0.668253	0.593911	0.81172	-0.00129153	0.00205744	0.00182666	-0.555989	0.760676	0.535	0.00232295	0.00270475	0.00341432	Other
ENSG00000004866	ST7	T.CD8	0.773675	0.932907	0.638525	0.854136	0.96621	0.888719	-0.00132462	0.000425114	0.00337098	-0.287589	0.0841916	0.469854	0.00460596	0.00504936	0.00717454	Other
ENSG00000004866	ST7	NK	0.389562	0.851144	0.62896	0.637794	0.937295	0.983577	-0.011712	-0.0019125	-0.0151819	-0.860804	-0.18768	-0.483659	0.0136059	0.0101902	0.0313897	Other
ENSG00000004897	CDC27	Myeloid	0.00625026	0.0550968	0.85187	0.0192642	0.175195	0.968306	-0.0898525	0.0284901	-0.00845194	-2.74441	1.91877	-0.18694	0.0327401	0.0148481	0.0452119	Other
ENSG00000004897	CDC27	B	0.188288	0.451766	0.779655	0.385717	0.673531	1	0.0417247	0.0215645	0.0153891	1.3163	0.75269	0.280002	0.0316985	0.0286499	0.0549608	Other
ENSG00000004897	CDC27	T.CD4	1.45309e-15	0.00717415	0.187466	1.10457e-14	0.0221306	0.448617	0.0890116	0.0297752	0.0236834	7.99453	2.68926	1.31841	0.0111341	0.0110719	0.0179636	Other
ENSG00000004897	CDC27	T.CD8	0.00278521	0.111703	0.398283	0.00929915	0.247047	0.762228	0.0499495	0.0230499	0.0227769	2.99218	1.59081	0.844923	0.0166934	0.0144894	0.0269574	Other
ENSG00000004897	CDC27	NK	0.166889	0.185542	0.851212	0.401436	0.401408	1	0.0551761	0.0357982	-0.0132098	1.38332	1.32428	-0.187725	0.0398867	0.0270322	0.070368	Other
ENSG00000004961	HCCS	Myeloid	0.386116	0.0808432	0.0840451	0.532515	0.229786	0.319245	0.0225872	0.0201426	0.0636747	0.867339	1.74633	1.7351	0.0260419	0.0115342	0.0366979	Other
ENSG00000004961	HCCS	B	0.0173642	0.49443	0.142126	0.0672319	0.706919	0.795378	0.047131	0.0127968	0.0625138	2.38173	0.683463	1.47151	0.0197886	0.0187234	0.0424827	Other
ENSG00000004961	HCCS	T.CD4	0.000183787	0.282023	0.246401	0.000530832	0.429255	0.522705	0.022462	-0.00643045	0.0117479	3.7418	-1.07585	1.15936	0.00600299	0.00597709	0.0101331	Other
ENSG00000004961	HCCS	T.CD8	0.00791877	0.0767834	0.826217	0.0230899	0.188073	0.957884	0.0233061	0.0143918	0.0031833	2.65672	1.76996	0.219593	0.0087725	0.00813113	0.0144964	Other
ENSG00000004961	HCCS	NK	0.383847	0.330202	0.0812635	0.633019	0.559415	0.751148	0.0222723	0.0145681	0.0709313	0.871231	0.973914	1.74896	0.0255641	0.0149583	0.0405564	Other
ENSG00000004975	DVL2	Myeloid	0.0194433	0.285647	0.429751	0.0508692	0.513037	0.697691	-0.0407327	0.00690098	-0.0164205	-2.34347	1.06789	-0.790996	0.0173814	0.00646227	0.0207592	Other
ENSG00000004975	DVL2	B	0.140919	0.290303	0.690756	0.317208	0.530831	0.979245	-0.0252931	-0.0171391	-0.0144149	-1.47321	-1.05787	-0.398186	0.0171687	0.0162016	0.0362014	Other
ENSG00000004975	DVL2	T.CD4	0.0112831	0.00066512	0.619613	0.0230265	0.00270527	0.830048	-0.0157684	-0.0210617	-0.00552173	-2.5343	-3.40475	-0.49645	0.00622197	0.00618598	0.0111224	Other
ENSG00000004975	DVL2	T.CD8	0.0268371	0.0205758	0.827408	0.0648934	0.0691631	0.95838	-0.0214634	-0.0192452	-0.00341329	-2.21462	-2.31627	-0.218064	0.0096917	0.00830868	0.0156527	Other
ENSG00000004975	DVL2	NK	0.00938622	0.116298	0.47137	0.0564803	0.298476	0.924758	-0.0508828	-0.0222568	-0.0260507	-2.60293	-1.57109	-0.721113	0.0195483	0.0141664	0.0361257	Other
ENSG00000005007	UPF1	Myeloid	0.0750269	0.0200922	0.123105	0.154742	0.0835665	0.393864	-0.058113	-0.0344908	-0.0652633	-1.78352	-2.32572	-1.54748	0.0325834	0.0148302	0.0421739	Other
ENSG00000005007	UPF1	B	0.043513	0.735287	0.206034	0.136483	0.870634	0.833103	-0.0487657	-0.00782894	-0.0619406	-2.02058	-0.33817	-1.26709	0.0241345	0.0231509	0.048884	Other
ENSG00000005007	UPF1	T.CD4	0.0155324	0.259907	0.174359	0.0307	0.404329	0.428941	-0.0250465	-0.0114374	-0.0233753	-2.42016	-1.12668	-1.35865	0.0103491	0.0101514	0.0172048	Other
ENSG00000005007	UPF1	T.CD8	0.643586	0.381609	0.105802	0.756088	0.570044	0.453387	-0.00679406	-0.0115853	-0.0407978	-0.462722	-0.874998	-1.61829	0.0146828	0.0132403	0.0252104	Other
ENSG00000005007	UPF1	NK	0.122571	0.105211	0.14268	0.332244	0.281018	0.834129	-0.0640891	-0.0404048	-0.107355	-1.54544	-1.62074	-1.46952	0.0414698	0.0249299	0.0730542	Other
ENSG00000005020	SKAP2	Myeloid	5.39154e-34	1.45299e-15	5.25736e-13	4.26547e-32	9.07777e-14	6.0261e-11	-0.651734	-0.202277	-0.551319	-12.981	-8.01904	-7.65048	0.0502066	0.0252246	0.0720633	Other
ENSG00000005020	SKAP2	B	0.822124	0.256671	0.0711374	0.919034	0.492533	0.696683	-0.0100983	-0.0471831	0.167519	-0.224856	-1.13477	1.81056	0.0449099	0.0415794	0.0925233	Other
ENSG00000005020	SKAP2	T.CD4	0.000196342	0.148777	0.102092	0.00056474	0.266685	0.311327	0.0263415	0.00897556	0.0218308	3.72514	1.44399	1.63529	0.00707128	0.00621582	0.0133498	Other
ENSG00000005020	SKAP2	T.CD8	0.171027	0.00640958	0.00208417	0.287719	0.0271076	0.041435	-0.0217944	-0.0379879	0.0867139	-1.36913	-2.72699	3.08314	0.0159184	0.0139304	0.0281252	Other
ENSG00000005020	SKAP2	NK	0.0138796	0.0842119	0.896441	0.0753056	0.241837	1	-0.137547	-0.0587639	-0.0136688	-2.46491	-1.7275	-0.130262	0.0558019	0.0340167	0.104932	Other
ENSG00000005022	SLC25A5	Myeloid	4.07602e-05	0.979859	0.328875	0.000220986	0.992511	0.626145	-0.181404	0.000551134	-0.0617996	-4.135	0.0252477	-0.978432	0.0438703	0.021829	0.0631619	Other
ENSG00000005022	SLC25A5	B	0.0503837	0.000153178	0.503907	0.152323	0.00188648	0.924782	-0.0863993	-0.171299	-0.0589401	-1.95837	-3.79653	-0.669104	0.0441179	0.0451199	0.0880881	Other
ENSG00000005022	SLC25A5	T.CD4	1.11339e-06	0.0632391	0.00177968	4.3487e-06	0.135358	0.0158452	0.0831423	0.0312209	0.0953378	4.87364	1.85774	3.12751	0.0170596	0.0168059	0.0304836	Other
ENSG00000005022	SLC25A5	T.CD8	0.0787408	0.371098	0.0671607	0.155801	0.559974	0.364082	0.0427953	0.0181516	0.0773254	1.75844	0.894484	1.83187	0.024337	0.0202929	0.0422111	Other
ENSG00000005022	SLC25A5	NK	0.182225	0.422376	0.573742	0.423782	0.64423	0.967177	-0.0663599	-0.026095	0.0547498	-1.33491	-0.802449	0.563131	0.0497112	0.0325192	0.0972238	Other
ENSG00000005059	MCUB	Myeloid	0.757395	0.0226589	0.00597214	0.853011	0.0919844	0.0494238	0.0126663	0.0328439	-0.132829	0.309049	2.28018	-2.77477	0.0409846	0.0144041	0.0478701	Other
ENSG00000005059	MCUB	B	0.000838971	0.388769	0.153482	0.0055488	0.621815	0.798512	0.122909	0.0290886	-0.106424	3.34684	0.862128	-1.4307	0.0367239	0.0337405	0.0743858	Other
ENSG00000005059	MCUB	T.CD4	1.7301e-20	8.83233e-13	0.000883686	1.63645e-19	1.06434e-11	0.00895274	-0.159147	-0.11701	-0.0947565	-9.2992	-7.15787	-3.32847	0.017114	0.016347	0.0284685	Other
ENSG00000005059	MCUB	T.CD8	4.09593e-05	0.998007	0.0750314	0.000203288	1	0.383446	-0.101512	5.03645e-05	-0.0719996	-4.10612	0.00249738	-1.78146	0.0247222	0.020167	0.040416	Other
ENSG00000005059	MCUB	NK	0.125516	0.00301883	0.189675	0.336299	0.020282	0.84386	0.083261	0.0918493	-0.108582	1.53337	2.96898	-1.31435	0.0542994	0.0309363	0.0826123	Other
ENSG00000005075	POLR2J	Myeloid	6.498e-09	2.94775e-06	0.17427	6.80514e-08	4.72581e-05	0.473912	-0.213678	0.0853952	-0.0785999	-5.89159	4.6823	-1.36277	0.0362684	0.0182379	0.0576765	Other
ENSG00000005075	POLR2J	B	0.282119	0.359871	0.179738	0.49354	0.592674	0.810042	-0.0330569	-0.0281694	0.0839473	-1.07598	-0.91592	1.34447	0.0307225	0.0307553	0.0624388	Other
ENSG00000005075	POLR2J	T.CD4	0.00126829	0.771837	0.00064923	0.00317116	0.853058	0.00697479	0.0399242	-0.00365379	0.0753097	3.22403	-0.289982	3.41372	0.0123833	0.0126001	0.0220609	Other
ENSG00000005075	POLR2J	T.CD8	0.0489468	0.0104634	0.00345433	0.106569	0.0404233	0.0599735	0.0350878	0.0412507	0.0904501	1.9696	2.56091	2.9286	0.0178147	0.0161078	0.0308851	Other
ENSG00000005075	POLR2J	NK	0.0956418	0.754754	0.669392	0.285474	0.881707	0.992801	0.0696576	0.00875823	0.0337315	1.66801	0.312415	0.427379	0.041761	0.028034	0.0789265	Other
ENSG00000005100	DHX33	Myeloid	0.00055524	0.101654	0.0481153	0.00230405	0.268855	0.221815	-0.0753062	-0.0150656	-0.0579466	-3.47198	-1.63733	-1.98681	0.0216897	0.0092013	0.0291657	Other
ENSG00000005100	DHX33	B	0.577562	0.0811163	0.521007	0.757098	0.241342	0.933233	-0.0106357	-0.030853	0.0273606	-0.557079	-1.74554	0.642496	0.019092	0.0176753	0.0425848	Other
ENSG00000005100	DHX33	T.CD4	0.136655	0.00677912	0.218322	0.20506	0.0210953	0.490984	0.011062	0.019056	0.0175371	1.48849	2.70813	1.23126	0.00743168	0.00703659	0.0142432	Other
ENSG00000005100	DHX33	T.CD8	0.00283296	0.130345	0.011546	0.00944124	0.274893	0.136573	0.0338037	0.0136431	0.0500068	2.98697	1.51295	2.52872	0.011317	0.00901758	0.0197756	Other
ENSG00000005100	DHX33	NK	0.128159	0.587535	0.119668	0.340875	0.772746	0.801591	-0.0346262	-0.00785777	-0.0737948	-1.52272	-0.542488	-1.56037	0.0227397	0.0144847	0.0472932	Other
ENSG00000005156	LIG3	Myeloid	0.105404	0.781242	0.704854	0.202946	0.893997	0.888129	-0.0329738	0.00269357	-0.0114922	-1.62174	0.277723	-0.379242	0.0203323	0.00969877	0.0303031	Other
ENSG00000005156	LIG3	B	0.764866	0.245643	0.306393	0.884156	0.479087	0.833103	0.00587716	-0.0184879	-0.0423015	0.299156	-1.1615	-1.02444	0.0196458	0.0159173	0.0412922	Other
ENSG00000005156	LIG3	T.CD4	0.0300595	0.0455636	0.30598	0.0554948	0.104304	0.587246	-0.0199509	-0.0178228	-0.016763	-2.16963	-1.99969	-1.02387	0.00919551	0.00891277	0.0163723	Other
ENSG00000005156	LIG3	T.CD8	0.401079	0.325362	0.453821	0.542109	0.51311	0.788289	-0.0113317	-0.0111776	0.0180223	-0.839776	-0.983576	0.749247	0.0134937	0.0113642	0.0240539	Other
ENSG00000005156	LIG3	NK	0.355015	0.026541	0.159298	0.606581	0.108254	0.84386	-0.0297903	-0.0470408	0.0847544	-0.925355	-2.21963	1.41074	0.0321934	0.0211931	0.0600779	Other
ENSG00000005175	RPAP3	Myeloid	0.1048	0.709828	0.261064	0.201943	0.8546	0.557148	-0.0561711	-0.005996	-0.0476095	-1.62457	-0.372118	-1.12662	0.034576	0.0161132	0.0422589	Other
ENSG00000005175	RPAP3	B	0.227799	0.233193	0.4944	0.434552	0.464313	0.920995	0.0453519	0.043314	-0.044626	1.20658	1.1927	-0.684104	0.0375873	0.0363158	0.0652327	Other
ENSG00000005175	RPAP3	T.CD4	0.0113556	0.0641018	0.229723	0.0231646	0.136843	0.502077	0.0337509	0.0235413	-0.0262724	2.53206	1.8517	-1.20132	0.0133294	0.0127133	0.0218697	Other
ENSG00000005175	RPAP3	T.CD8	9.27213e-06	0.677036	0.311318	5.12431e-05	0.810354	0.697309	0.081238	-0.00659204	0.0279248	4.43865	-0.416531	1.01279	0.0183024	0.015826	0.0275722	Other
ENSG00000005175	RPAP3	NK	0.104027	0.00024552	0.640997	0.30145	0.00249061	0.984202	0.0779724	0.10653	0.0317431	1.62718	3.67266	0.466752	0.0479186	0.0290064	0.0680084	Other
ENSG00000005187	ACSM3	Myeloid	0.457056	0.837954	0.415415	0.598432	0.924098	0.684304	0.00461821	0.000801175	-0.00265788	0.744202	0.204527	-0.815858	0.00620559	0.00391721	0.00325778	Other
ENSG00000005187	ACSM3	B	0.00713327	0.0275653	0.730416	0.0331181	0.115141	0.993008	0.132842	0.110432	0.0285972	2.69451	2.20579	0.344871	0.0493012	0.0500648	0.0829214	Other
ENSG00000005187	ACSM3	T.CD4	4.17954e-07	0.0564931	0.180686	1.71047e-06	0.123944	0.438596	0.0154451	0.00711797	0.00891812	5.06415	1.90746	1.33895	0.00304989	0.00373165	0.00666052	Other
ENSG00000005187	ACSM3	T.CD8	0.0259223	0.632479	0.294634	0.0630704	0.780121	0.68545	0.0110291	0.00204312	0.0100959	2.22812	0.478265	1.04836	0.00494997	0.00427195	0.00963014	Other
ENSG00000005187	ACSM3	NK	0.0213259	0.155905	0.418533	0.103034	0.357547	0.898269	0.0157903	-0.00829739	-0.00856239	2.30596	-1.41944	-0.810022	0.00684758	0.00584552	0.0105706	Other
ENSG00000005194	CIAPIN1	Myeloid	0.208809	0.232771	0.522227	0.339169	0.45452	0.771328	-0.0315607	0.0116953	-0.0203637	-1.25825	1.19346	-0.640885	0.0250829	0.00979946	0.0317743	Other
ENSG00000005194	CIAPIN1	B	0.796465	0.249702	0.191894	0.903181	0.484051	0.819776	-0.00477076	-0.0209175	-0.0496328	-0.257974	-1.15157	-1.30773	0.0184932	0.0181644	0.0379533	Other
ENSG00000005194	CIAPIN1	T.CD4	0.194948	0.313598	0.0262725	0.278167	0.462893	0.125434	0.00971606	0.00715642	0.0288399	1.29617	1.00776	2.22325	0.00749597	0.00710133	0.012972	Other
ENSG00000005194	CIAPIN1	T.CD8	0.690135	0.588727	0.198985	0.791228	0.748023	0.59039	-0.00439746	-0.00507324	0.0248097	-0.398698	-0.540709	1.28499	0.0110295	0.00938256	0.0193072	Other
ENSG00000005194	CIAPIN1	NK	0.393371	0.531203	0.881456	0.640885	0.730779	1	-0.0225499	-0.0108392	0.00650998	-0.853906	-0.626265	0.149244	0.0264079	0.0173078	0.0436199	Other
ENSG00000005206	SPPL2B	Myeloid	0.908902	0.0806838	0.950685	0.966817	0.229442	1	-0.00163219	-0.0110048	0.00141594	-0.114473	-1.74725	0.0619135	0.0142582	0.00629833	0.0228697	Other
ENSG00000005206	SPPL2B	B	0.00123077	0.0566876	0.767712	0.00771588	0.191277	1	-0.10578	-0.0637224	-0.0187387	-3.23825	-1.90733	-0.295618	0.0326659	0.0334092	0.0633883	Other
ENSG00000005206	SPPL2B	T.CD4	1.65396e-07	0.0490326	0.713808	7.06478e-07	0.110576	0.880884	-0.042732	-0.0149535	-0.00529039	-5.23847	-1.96857	-0.366781	0.00815734	0.00759609	0.0144239	Other
ENSG00000005206	SPPL2B	T.CD8	0.369815	2.42238e-06	0.0725294	0.510711	2.58713e-05	0.376135	-0.0116436	-0.0478747	-0.035626	-0.89691	-4.71899	-1.797	0.0129819	0.0101451	0.0198253	Other
ENSG00000005206	SPPL2B	NK	0.108865	0.645317	0.710976	0.310369	0.810726	1	-0.0405252	0.00803637	0.018962	-1.60482	0.460338	0.370877	0.0252523	0.0174576	0.0511273	Other
ENSG00000005238	FAM214B	Myeloid	2.6977e-05	0.96163	0.00159942	0.000151975	0.984582	0.0174665	-0.133796	-0.00069834	-0.163642	-4.23164	-0.0481122	-3.19353	0.0316181	0.0145148	0.0512417	Other
ENSG00000005238	FAM214B	B	0.118718	0.227945	0.324167	0.283261	0.459249	0.833103	-0.0141445	-0.0111843	-0.0215071	-1.56113	-1.20621	-0.987438	0.0090604	0.00927222	0.0217807	Other
ENSG00000005238	FAM214B	T.CD4	1.35974e-06	0.000456688	0.508078	5.24616e-06	0.00193425	0.75286	-0.0158851	-0.0132047	-0.00367247	-4.83393	-3.50624	-0.661912	0.00328616	0.00376606	0.00554828	Other
ENSG00000005238	FAM214B	T.CD8	9.66922e-07	0.0415624	0.577258	6.16654e-06	0.118586	0.857376	-0.0293175	-0.0124163	0.00626552	-4.90516	-2.0383	0.557512	0.00597688	0.00609152	0.0112384	Other
ENSG00000005238	FAM214B	NK	0.478192	0.000306827	0.411745	0.71388	0.00299764	0.898269	-0.0113845	-0.0449774	0.0264926	-0.709492	-3.61498	0.821909	0.016046	0.0124419	0.032233	Other
ENSG00000005243	COPZ2	Myeloid	0.376368	0.208576	0.947349	0.522137	0.424753	1	-0.00422347	-0.00228795	0.000846906	-0.885291	-1.25773	0.066108	0.00477071	0.00181911	0.0128109	Other
ENSG00000005243	COPZ2	B	0.896035	0.608084	0.169799	0.961954	0.790602	0.80896	-0.000308389	-0.00160472	0.00581479	-0.130696	-0.512929	1.37592	0.00235959	0.00312854	0.0042261	Other
ENSG00000005243	COPZ2	T.CD4	0.725649	0.806347	0.643174	0.79465	0.877804	0.844169	0.000354065	0.000361888	-0.000973135	0.350929	0.245148	-0.463312	0.00100893	0.0014762	0.00210039	Other
ENSG00000005243	COPZ2	T.CD8	0.377549	0.394843	0.920722	0.519027	0.58224	0.988028	0.00308558	0.00314901	-0.000471911	0.88251	0.850927	-0.0995399	0.00349636	0.00370068	0.00474092	Other
ENSG00000005243	COPZ2	NK	0.241268	0.92632	0.555173	0.491851	0.973325	0.959623	0.0188572	-0.0010617	0.0138629	1.17255	-0.0924856	0.590653	0.0160822	0.0114797	0.0234704	Other
ENSG00000005249	PRKAR2B	Myeloid	0.00464624	0.0534102	0.0738999	0.0148944	0.17148	0.294316	-0.0479746	-0.00964665	-0.0455216	-2.84166	-1.93226	-1.79531	0.0168826	0.00499241	0.0253558	Other
ENSG00000005249	PRKAR2B	B	0.367915	0.972774	0.171744	0.57882	0.995828	0.80896	0.00430004	0.000313399	-0.00953865	0.900675	0.0341358	-1.36966	0.00477424	0.00918094	0.00696423	Other
ENSG00000005249	PRKAR2B	T.CD4	0.56137	0.518614	0.259027	0.653279	0.660842	0.537131	0.0014645	0.00142975	-0.00488888	0.580828	0.645509	-1.12891	0.0025214	0.00221492	0.00433064	Other
ENSG00000005249	PRKAR2B	T.CD8	0.309948	0.401824	0.914966	0.448778	0.588862	0.985307	-0.00442555	0.00282875	-0.00067411	-1.01545	0.838426	-0.106794	0.00435822	0.00337388	0.00631222	Other
ENSG00000005249	PRKAR2B	NK	0.82938	0.235497	0.0126948	0.943284	0.461815	0.421913	0.00244668	0.00847964	0.0748803	0.215556	1.18663	2.50642	0.0113506	0.007146	0.0298754	Other
ENSG00000005302	MSL3	Myeloid	0.00274127	0.00403416	0.0242066	0.00941148	0.0239012	0.139334	0.131806	0.049902	-0.113698	3.00832	2.87744	-2.26863	0.0438138	0.0173425	0.0501177	Other
ENSG00000005302	MSL3	B	6.95961e-12	8.07171e-07	0.349213	1.64466e-10	1.82697e-05	0.845111	0.287429	0.189859	-0.0696179	6.91754	4.95663	-0.937478	0.0415507	0.0383041	0.0742609	Other
ENSG00000005302	MSL3	T.CD4	1.97895e-147	4.77788e-113	0.00097804	9.93367e-146	4.04369e-111	0.00974492	0.486231	0.424615	0.104426	26.3225	22.9188	3.3	0.0184721	0.0185269	0.0316441	Other
ENSG00000005302	MSL3	T.CD8	1.00974e-63	2.84987e-38	0.000408201	5.01666e-62	1.92063e-36	0.01158	0.450015	0.287931	0.152421	17.1264	13.0237	3.54238	0.0262762	0.0221083	0.0430279	Other
ENSG00000005302	MSL3	NK	0.00739349	0.000779471	0.442371	0.0467899	0.00661619	0.912304	0.149454	0.117414	-0.0585096	2.68432	3.36448	-0.769157	0.0556767	0.034898	0.0760698	Other
ENSG00000005339	CREBBP	Myeloid	0.503827	0.0231577	0.175481	0.641046	0.0934331	0.476138	-0.0299565	-0.0482432	-0.0862658	-0.668899	-2.27185	-1.35893	0.0447848	0.0212352	0.0634804	Other
ENSG00000005339	CREBBP	B	0.00346931	0.788812	0.277761	0.018265	0.901028	0.833103	-0.119173	-0.00982813	0.0814361	-2.92774	-0.267907	1.08719	0.0407049	0.0366849	0.0749048	Other
ENSG00000005339	CREBBP	T.CD4	2.53461e-06	0.0359136	0.913665	9.502e-06	0.0862696	0.9736	-0.0712402	-0.0317612	0.00288613	-4.70821	-2.09822	0.108425	0.0151311	0.0151372	0.0266185	Other
ENSG00000005339	CREBBP	T.CD8	0.00451845	0.0141417	0.0929486	0.0142186	0.0515423	0.427235	-0.0639314	-0.0480639	-0.0622568	-2.84095	-2.45434	-1.68107	0.0225035	0.0195832	0.0370339	Other
ENSG00000005339	CREBBP	NK	0.00766694	0.00102223	0.55775	0.048086	0.00831315	0.960963	-0.154623	-0.127713	-0.0599473	-2.67206	-3.28855	-0.586806	0.0578666	0.0388355	0.102159	Other
ENSG00000005379	TSPOAP1	Myeloid	0.870024	0.646996	0.551531	0.940193	0.817868	0.791779	-0.00110939	0.00120179	-0.00833105	-0.163701	0.45798	-0.596334	0.00677693	0.0026241	0.0139704	Other
ENSG00000005379	TSPOAP1	B	0.190164	0.874204	0.243386	0.387815	0.945509	0.833103	0.0058876	-0.00116353	-0.0118494	1.31073	-0.158351	-1.1687	0.00449186	0.00734781	0.0101389	Other
ENSG00000005379	TSPOAP1	T.CD4	0.759664	0.339991	0.238978	0.823229	0.49124	0.512725	-0.000841149	-0.00263711	0.00531878	-0.305931	-0.954234	1.17778	0.00274948	0.00276359	0.00451595	Other
ENSG00000005379	TSPOAP1	T.CD8	0.292566	0.018075	0.44698	0.430843	0.0624982	0.787096	-0.00671736	-0.0169492	-0.00851294	-1.05263	-2.36471	-0.760652	0.00638148	0.00716755	0.0111916	Other
ENSG00000005379	TSPOAP1	NK	0.0136778	0.000237314	0.867438	0.0745724	0.00241635	1	-0.0779425	-0.0964962	-0.00908999	-2.47019	-3.68138	-0.167049	0.0315533	0.0262119	0.0544151	Other
ENSG00000005436	GCFC2	Myeloid	0.122098	0.803631	0.93304	0.226852	0.905033	1	-0.0214148	0.00142568	0.00205983	-1.5483	0.24867	0.0841109	0.0138312	0.00573324	0.0244894	Other
ENSG00000005436	GCFC2	B	0.592075	0.56122	0.566963	0.767793	0.758639	0.945645	-0.01009	0.0112761	0.0228159	-0.535955	0.581173	0.573119	0.0188262	0.0194024	0.03981	Other
ENSG00000005436	GCFC2	T.CD4	0.00697439	0.00808255	0.0114142	0.0149766	0.0245325	0.0677718	0.0246292	0.0222461	0.0401752	2.69866	2.64919	2.5313	0.00912648	0.00839731	0.0158714	Other
ENSG00000005436	GCFC2	T.CD8	0.394019	0.559691	0.252496	0.534901	0.726065	0.648405	0.0104656	0.00632054	0.0246827	0.852434	0.583333	1.14473	0.0122774	0.0108352	0.021562	Other
ENSG00000005436	GCFC2	NK	0.905499	0.0112581	0.0229672	0.980294	0.0574628	0.552617	-0.00284269	-0.0416809	0.0962602	-0.118749	-2.53663	2.28506	0.0239387	0.0164316	0.0421258	Other
ENSG00000005448	WDR54	Myeloid	0.168089	0.883538	0.766081	0.290017	0.947452	0.922937	-0.00886763	-0.000527593	0.0042744	-1.3801	-0.146497	0.297852	0.00642535	0.00360139	0.0143507	Other
ENSG00000005448	WDR54	B	0.00840679	0.000474519	0.382696	0.0375622	0.00495878	0.865855	-0.0599392	-0.0758349	0.0377226	-2.63901	-3.50322	0.874131	0.0227128	0.0216472	0.0431544	Other
ENSG00000005448	WDR54	T.CD4	1.09546e-35	1.37319e-18	0.405231	1.65937e-34	2.3003e-17	0.671786	-0.119754	-0.086833	-0.0145499	-12.5212	-8.81869	-0.832431	0.00956411	0.00984647	0.0174788	Other
ENSG00000005448	WDR54	T.CD8	8.8434e-19	2.13009e-08	0.623498	1.44644e-17	3.1101e-07	0.882725	-0.134489	-0.07675	-0.0129691	-8.8885	-5.60843	-0.490997	0.0151306	0.0136848	0.0264138	Other
ENSG00000005448	WDR54	NK	5.59128e-05	0.000109508	0.915297	0.000815554	0.00122371	1	-0.108895	-0.0807867	-0.00586298	-4.04766	-3.87522	-0.106444	0.0269033	0.020847	0.0550803	Other
ENSG00000005469	CROT	Myeloid	0.062419	0.036705	0.844006	0.133558	0.131637	0.964758	-0.012331	-0.00680004	0.00227608	-1.86692	-2.08986	0.196992	0.006605	0.00325383	0.0115542	Other
ENSG00000005469	CROT	B	0.0775835	0.0793519	0.856845	0.208973	0.238175	1	-0.0242569	-0.0247559	0.00527081	-1.76618	-1.75577	0.180536	0.0137341	0.0140997	0.0291954	Other
ENSG00000005469	CROT	T.CD4	0.0205466	0.085787	0.480007	0.0394327	0.173098	0.733669	0.0140974	0.0111027	-0.00734712	2.3166	1.71824	-0.706378	0.0060854	0.00646169	0.0104011	Other
ENSG00000005469	CROT	T.CD8	0.548119	0.65651	0.0678072	0.677332	0.796003	0.365988	0.00588435	-0.00383925	-0.0267727	0.600627	-0.444759	-1.82756	0.00979702	0.00863222	0.0146495	Other
ENSG00000005469	CROT	NK	0.075034	0.902428	0.744175	0.243159	0.963451	1	0.0420498	0.0020669	0.0139089	1.7822	0.122608	0.326613	0.0235943	0.0168578	0.0425852	Other
ENSG00000005471	ABCB4	Myeloid	0.770351	0.573043	0.359452	0.863324	0.764391	0.654559	0.00350925	-0.00228666	-0.0147284	0.292053	-0.56363	-0.918223	0.0120158	0.00405702	0.0160401	Other
ENSG00000005471	ABCB4	B	0.140601	0.242584	0.813655	0.316709	0.4751	1	0.0406708	0.0290954	0.0104144	1.47439	1.16906	0.235906	0.0275848	0.0248879	0.0441465	Other
ENSG00000005471	ABCB4	T.CD4	0.869695	0.56232	0.632418	0.907602	0.697035	0.838826	0.000247988	0.000775769	-0.00103171	0.164051	0.57942	-0.478374	0.00151165	0.00133887	0.00215669	Other
ENSG00000005471	ABCB4	T.CD8	0.942502	0.665348	0.745728	0.967173	0.802075	0.930132	0.000183049	0.000916203	0.00119124	0.0721295	0.432562	0.324334	0.00253779	0.00211808	0.00367289	Other
ENSG00000005471	ABCB4	NK	0.828061	0.676909	0.418533	0.942441	0.832243	0.898269	-0.0017997	-0.00218359	-0.0135663	-0.217249	-0.416738	-0.810022	0.00828405	0.00523972	0.016748	Other
ENSG00000005483	KMT2E	Myeloid	6.85945e-09	1.93869e-07	0.443293	7.14256e-08	3.98608e-06	0.709513	-0.310914	-0.128491	0.0569881	-5.88211	-5.21591	0.767952	0.0528575	0.0246344	0.0742079	Other
ENSG00000005483	KMT2E	B	2.24882e-18	6.61354e-15	0.610935	8.1231e-17	3.64671e-13	0.957384	-0.449721	-0.370088	0.0508023	-8.86599	-7.88064	0.509235	0.0507243	0.0469616	0.0997621	Other
ENSG00000005483	KMT2E	T.CD4	3.29335e-11	3.12481e-05	0.41488	1.91459e-10	0.000167235	0.68023	-0.127863	-0.0806165	-0.027107	-6.64072	-4.16628	-0.815448	0.0192544	0.0193497	0.0332418	Other
ENSG00000005483	KMT2E	T.CD8	0.0365239	0.000488643	0.474555	0.0839006	0.00303075	0.799697	-0.0589558	-0.0869319	0.0338491	-2.09168	-3.48876	0.71526	0.0281858	0.0249177	0.0473242	Other
ENSG00000005483	KMT2E	NK	0.755426	0.925218	0.0715275	0.903446	0.972637	0.741374	-0.020961	0.00412421	-0.216894	-0.311582	0.0938734	-1.80815	0.067273	0.0439338	0.119953	Other
ENSG00000005486	RHBDD2	Myeloid	0.16931	0.886945	0.0837479	0.291526	0.948837	0.319245	-0.0423433	-0.00271781	-0.116447	-1.37614	-0.142182	-1.73678	0.0307695	0.0191151	0.0670474	Other
ENSG00000005486	RHBDD2	B	0.203614	0.0733226	0.296488	0.404698	0.226519	0.833103	-0.0191123	-0.0257998	-0.033245	-1.27192	-1.7922	-1.04569	0.0150264	0.0143956	0.0317925	Other
ENSG00000005486	RHBDD2	T.CD4	4.60018e-07	0.00154179	0.309996	1.87314e-06	0.0057372	0.590585	-0.0382807	-0.0255972	-0.0136005	-5.0458	-3.16766	-1.0154	0.00758663	0.00808077	0.0133942	Other
ENSG00000005486	RHBDD2	T.CD8	0.00383816	0.914369	0.1977	0.0123202	0.955457	0.589128	-0.0259896	0.000913319	-0.0189154	-2.89269	0.107534	-1.28868	0.00898457	0.0084933	0.0146781	Other
ENSG00000005486	RHBDD2	NK	0.120586	0.251291	0.656398	0.328861	0.480184	0.988945	-0.0331566	-0.0159641	0.0175409	-1.5537	-1.14751	0.445311	0.0213404	0.013912	0.0393901	Other
ENSG00000005513	SOX8	Myeloid	0.421382	0.358636	0.223458	0.564407	0.588883	0.524136	0.00112772	-0.000981275	0.00819528	0.804599	-0.918092	1.22064	0.00140159	0.00106882	0.00671394	Other
ENSG00000005513	SOX8	B	0.275659	1	1	0.486336	1	1	-0.00301931	0	0	-1.09055	1	1	0.00276861	1	1	Other
ENSG00000005513	SOX8	T.CD4	3.87741e-06	0.0230366	0.75179	1.41996e-05	0.0593423	0.902284	0.0134857	0.00627073	-0.00130333	4.62057	2.27321	-0.316309	0.00291863	0.00275853	0.00412044	Other
ENSG00000005513	SOX8	T.CD8	0.0384518	0.0420283	0.616657	0.0875009	0.119633	0.87955	0.00629508	0.005309	-0.00187239	2.07062	2.03366	-0.500694	0.00304019	0.00261056	0.0037396	Other
ENSG00000005513	SOX8	NK	1	0.313898	1	1	0.542536	1	0	-0.00139932	0	1	-1.0073	1	1	0.00138919	1	Other
ENSG00000005700	IBTK	Myeloid	0.808737	0.136915	0.483908	0.893428	0.325613	0.742438	0.0104778	-0.0280367	0.0456787	0.242166	-1.48773	0.701151	0.0432668	0.0188453	0.0651482	Other
ENSG00000005700	IBTK	B	0.730522	0.912683	0.607927	0.862256	0.964734	0.956325	0.0101109	0.00300944	0.0264851	0.3445	0.109675	0.513537	0.0293495	0.0274396	0.0515738	Other
ENSG00000005700	IBTK	T.CD4	0.342019	0.452686	0.00405123	0.440255	0.599178	0.0305767	0.0100582	0.00772448	0.0538567	0.950232	0.750976	2.87634	0.010585	0.0102859	0.018724	Other
ENSG00000005700	IBTK	T.CD8	0.615187	0.361858	0.010636	0.733017	0.549713	0.128595	0.00798792	-0.0127975	0.0682731	0.502719	-0.911898	2.55752	0.0158894	0.0140339	0.026695	Other
ENSG00000005700	IBTK	NK	0.830454	0.0560831	0.242556	0.943563	0.18342	0.844454	0.00812	0.047426	0.0750066	0.214177	1.91136	1.1708	0.0379125	0.0248128	0.0640644	Other
ENSG00000005801	ZNF195	Myeloid	0.000256552	0.388947	0.235412	0.00115623	0.616495	0.535118	-0.0825324	0.00846201	-0.0379463	-3.67847	0.86164	-1.18961	0.0224366	0.00982082	0.0318982	Other
ENSG00000005801	ZNF195	B	0.0621157	0.278273	0.526568	0.177786	0.517611	0.934672	-0.0507171	-0.0283868	-0.0337453	-1.86696	-1.08464	-0.633941	0.0271657	0.0261717	0.053231	Other
ENSG00000005801	ZNF195	T.CD4	0.00194701	0.0110356	0.087814	0.00469249	0.0320393	0.282537	-0.032351	-0.0259934	0.0319557	-3.09907	-2.54209	1.70759	0.010439	0.0102252	0.0187138	Other
ENSG00000005801	ZNF195	T.CD8	0.380215	0.947043	0.763934	0.521658	0.973633	0.937097	-0.0135253	-0.000894253	-0.00811886	-0.877587	-0.0664234	-0.300372	0.015412	0.0134629	0.0270294	Other
ENSG00000005801	ZNF195	NK	0.362325	0.00280582	0.920865	0.613941	0.0191689	1	-0.032491	-0.0744675	-0.00662535	-0.911379	-2.99148	-0.0994236	0.0356504	0.0248932	0.0666376	Other
ENSG00000005810	MYCBP2	Myeloid	0.0546899	0.137186	0.168145	0.12011	0.326043	0.465606	-0.11673	-0.0386497	-0.118707	-1.92524	-1.4867	-1.38249	0.0606313	0.0259969	0.0858649	Other
ENSG00000005810	MYCBP2	B	7.16397e-32	1.62259e-14	0.849509	4.65562e-30	8.68383e-13	1	0.612063	0.400885	-0.0182624	12.0456	7.76261	-0.189897	0.0508123	0.051643	0.09617	Other
ENSG00000005810	MYCBP2	T.CD4	3.39861e-130	9.02174e-30	0.408071	1.54123e-128	2.33682e-28	0.673961	0.481936	0.225215	0.0282307	24.6612	11.3735	0.827407	0.0195423	0.0198017	0.0341195	Other
ENSG00000005810	MYCBP2	T.CD8	1.02068e-51	2.34309e-17	0.0125797	4.08189e-50	7.3194e-16	0.143752	0.438717	0.212579	-0.119869	15.3284	8.5004	-2.49834	0.0286211	0.0250081	0.0479794	Other
ENSG00000005810	MYCBP2	NK	3.16038e-14	2.93887e-17	0.667945	1.74264e-12	1.44044e-15	0.992678	0.543509	0.388003	0.0500289	7.70951	8.51592	0.42937	0.0704986	0.0455621	0.116517	Other
ENSG00000005812	FBXL3	Myeloid	0.594372	0.63183	0.0102902	0.721865	0.807862	0.0747916	0.0200035	0.00866782	0.127017	0.532807	0.479196	2.58696	0.0375436	0.0180883	0.0490988	Other
ENSG00000005812	FBXL3	B	0.00100061	0.230493	0.423128	0.0064737	0.461716	0.889476	-0.105565	-0.0363846	-0.0526563	-3.29729	-1.19962	-0.802026	0.0320156	0.03033	0.0656542	Other
ENSG00000005812	FBXL3	T.CD4	1.01994e-05	0.0235579	0.601541	3.54688e-05	0.0605033	0.816774	-0.0581041	-0.0292001	0.0118731	-4.41529	-2.26465	0.522241	0.0131597	0.0128939	0.0227349	Other
ENSG00000005812	FBXL3	T.CD8	7.98391e-08	0.0971991	0.735441	5.88465e-07	0.22328	0.927312	-0.0981555	-0.0242421	-0.010784	-5.37651	-1.65884	-0.337957	0.0182563	0.0146139	0.0319094	Other
ENSG00000005812	FBXL3	NK	0.41479	0.693472	0.1868	0.659829	0.844168	0.84386	-0.0280796	-0.00926945	-0.0849488	-0.815849	-0.394197	-1.32296	0.0344176	0.0235148	0.0642112	Other
ENSG00000005844	ITGAL	Myeloid	2.49528e-10	0.920871	6.24338e-05	3.13137e-09	0.964637	0.00115777	-0.277145	0.00242315	-0.235477	-6.4413	0.0993445	-4.07776	0.0430263	0.0243914	0.0577467	Other
ENSG00000005844	ITGAL	B	0.00142249	0.0701454	0.534381	0.00868953	0.219971	0.936776	-0.0606749	-0.0428259	-0.0247044	-3.1964	-1.81239	-0.621999	0.0189822	0.0236295	0.0397177	Other
ENSG00000005844	ITGAL	T.CD4	3.13932e-39	3.32295e-14	1.1905e-05	5.16375e-38	4.34221e-13	0.000217716	-0.158549	-0.091419	-0.0932593	-13.1637	-7.59736	-4.38662	0.0120444	0.012033	0.0212599	Other
ENSG00000005844	ITGAL	T.CD8	3.5157e-26	3.12829e-12	9.85251e-05	7.73082e-25	6.89978e-11	0.00349812	-0.230659	-0.139871	-0.127831	-10.6522	-6.98584	-3.90431	0.0216536	0.0200221	0.0327409	Other
ENSG00000005844	ITGAL	NK	2.3499e-10	1.51941e-10	0.149033	8.79368e-09	4.49555e-09	0.84386	-0.384269	-0.257096	-0.148852	-6.40536	-6.43278	-1.44646	0.0599917	0.0399666	0.102908	Other
ENSG00000005882	PDK2	Myeloid	0.0911742	0.641871	0.633097	0.181191	0.814054	0.845111	-0.0093293	-0.00155226	0.00475447	-1.69206	-0.465126	0.478002	0.00551359	0.00333729	0.00994654	Other
ENSG00000005882	PDK2	B	0.00175445	0.174309	0.624258	0.0103609	0.392046	0.960707	-0.0392142	-0.0143388	0.00942841	-3.13495	-1.3592	0.490295	0.0125087	0.0105495	0.0192301	Other
ENSG00000005882	PDK2	T.CD4	1.33823e-10	0.000562616	0.941944	7.43538e-10	0.00233068	0.984967	-0.0341169	-0.019507	0.000694147	-6.42994	-3.45025	0.0728329	0.00530594	0.0056538	0.00953068	Other
ENSG00000005882	PDK2	T.CD8	2.54594e-05	0.0540179	0.973575	0.00013133	0.145618	1	-0.0338145	-0.0140791	-0.000417611	-4.21513	-1.92706	-0.0331297	0.00802217	0.00730599	0.0126053	Other
ENSG00000005882	PDK2	NK	0.0217643	0.0111461	0.795569	0.104297	0.0570314	1	-0.0519335	-0.0349883	0.00937613	-2.29822	-2.54014	0.259303	0.0225973	0.0137742	0.036159	Other
ENSG00000005884	ITGA3	Myeloid	0.16278	0.714296	0.415415	0.283175	0.856637	0.684304	0.00321355	-0.000721661	-0.00158585	1.39756	-0.366122	-0.815858	0.00229939	0.00197109	0.00194378	Other
ENSG00000005884	ITGA3	B	0.319036	0.465274	0.421973	0.531922	0.684209	0.888682	0.00950353	0.00709899	-0.011211	0.996794	0.730396	-0.804027	0.0095341	0.00971938	0.0139436	Other
ENSG00000005884	ITGA3	T.CD4	0.100345	0.132198	0.248103	0.158275	0.242664	0.524499	0.00626506	0.00607301	0.0064457	1.64335	1.50563	1.15519	0.00381238	0.00403354	0.00557976	Other
ENSG00000005884	ITGA3	T.CD8	0.0330884	0.00107112	0.00146609	0.0771038	0.00603886	0.0320449	0.0127148	0.0159516	0.0250555	2.13167	3.27269	3.18699	0.00596468	0.00487416	0.0078618	Other
ENSG00000005884	ITGA3	NK	0.498064	0.647641	0.632679	0.729555	0.811614	0.983577	-0.00579371	-0.00273463	0.00638627	-0.677798	-0.457103	0.478421	0.00854785	0.00598253	0.0133486	Other
ENSG00000005889	ZFX	Myeloid	0.0305796	0.77281	0.635461	0.0742903	0.889908	0.846332	-0.0800303	-0.00454802	0.0259068	-2.16782	-0.288724	0.474678	0.0369174	0.0157521	0.0545775	Other
ENSG00000005889	ZFX	B	0.304508	0.823329	0.95994	0.516574	0.921868	1	0.0364756	-0.00719236	-0.00375566	1.02719	-0.223308	-0.0502685	0.0355101	0.0322082	0.0747119	Other
ENSG00000005889	ZFX	T.CD4	0.105442	0.332187	0.000340823	0.165241	0.482806	0.00407671	0.0227615	0.0127752	0.0914321	1.61918	0.96977	3.58621	0.0140574	0.0131735	0.0254955	Other
ENSG00000005889	ZFX	T.CD8	0.379001	0.80116	0.00280324	0.52044	0.889115	0.0517851	0.0178218	-0.00417645	0.106928	0.879826	-0.251857	2.99329	0.0202561	0.0165827	0.0357224	Other
ENSG00000005889	ZFX	NK	0.91031	0.780237	0.61045	0.98244	0.896795	0.978886	-0.00608029	-0.00865771	0.0505656	-0.112677	-0.279043	0.509936	0.0539619	0.0310264	0.0991607	Other
ENSG00000005893	LAMP2	Myeloid	0.00023966	1.09689e-08	9.90265e-05	0.00109008	2.82371e-07	0.00172226	-0.181148	-0.135427	-0.247821	-3.69622	-5.72922	-3.9615	0.0490091	0.023638	0.0625574	Other
ENSG00000005893	LAMP2	B	0.00288114	0.0123056	0.0724769	0.0156881	0.0640215	0.697164	0.0892543	0.0705221	0.105388	2.98539	2.5066	1.802	0.029897	0.0281346	0.0584836	Other
ENSG00000005893	LAMP2	T.CD4	1.85189e-13	5.78115e-05	0.0279714	1.24863e-12	0.000294768	0.131094	0.0834306	0.0451961	0.0423703	7.36982	4.02348	2.19875	0.0113206	0.0112331	0.0192702	Other
ENSG00000005893	LAMP2	T.CD8	0.030725	0.29238	0.307445	0.0725253	0.479519	0.694303	0.0350905	0.0151037	0.0276211	2.16131	1.053	1.02093	0.0162358	0.0143434	0.0270548	Other
ENSG00000005893	LAMP2	NK	0.791548	0.214169	0.972519	0.923653	0.436341	1	0.0114103	0.0352818	-0.00245559	0.264375	1.24253	-0.034476	0.0431597	0.0283952	0.0712261	Other
ENSG00000006007	GDE1	Myeloid	3.9452e-17	0.00579132	0.000572613	1.0111e-15	0.031849	0.00750948	-0.255706	-0.0367424	-0.145562	-8.68285	-2.76112	-3.4924	0.0294496	0.0133071	0.0416796	Other
ENSG00000006007	GDE1	B	0.207647	0.258444	0.213007	0.409221	0.494338	0.833103	-0.0223724	-0.0197669	-0.0368393	-1.26064	-1.13055	-1.2478	0.0177469	0.0174843	0.0295234	Other
ENSG00000006007	GDE1	T.CD4	0.125485	0.712646	0.858545	0.191056	0.810321	0.950551	-0.0114763	-0.00296109	-0.00250365	-1.53229	-0.368316	-0.178242	0.00748969	0.00803952	0.0140464	Other
ENSG00000006007	GDE1	T.CD8	0.0458191	0.00055926	0.966147	0.101059	0.00341491	1	-0.0242643	-0.0371299	0.000861118	-1.99762	-3.45244	0.0424485	0.0121466	0.0107547	0.0202862	Other
ENSG00000006007	GDE1	NK	0.329074	0.0615281	0.156014	0.585472	0.196289	0.84386	-0.0293182	-0.0382033	-0.062142	-0.976479	-1.8706	-1.42197	0.0300244	0.0204231	0.0437013	Other
ENSG00000006015	REX1BD	Myeloid	4.597e-07	0.00352274	0.0706066	3.60941e-06	0.0214204	0.285744	-0.15687	-0.0389352	-0.092791	-5.10062	-2.92005	-1.81632	0.030755	0.0133337	0.0510874	Other
ENSG00000006015	REX1BD	B	0.857494	0.33573	0.410824	0.940021	0.572673	0.88394	-0.00578133	-0.0307348	0.0556882	-0.179598	-0.962977	0.823513	0.0321905	0.0319164	0.0676228	Other
ENSG00000006015	REX1BD	T.CD4	0.0445446	0.86571	0.0383593	0.0781794	0.917752	0.163083	-0.0271215	-0.00233273	0.0510992	-2.0092	-0.169114	2.0719	0.0134987	0.0137938	0.024663	Other
ENSG00000006015	REX1BD	T.CD8	0.631616	0.241625	0.44634	0.746906	0.42323	0.787096	-0.00994405	-0.0211663	0.0273245	-0.479486	-1.17105	0.761724	0.020739	0.0180747	0.035872	Other
ENSG00000006015	REX1BD	NK	0.0128588	0.00489878	0.308071	0.0714174	0.0301784	0.885555	-0.111902	-0.083041	0.0836608	-2.49234	-2.81635	1.02092	0.0448983	0.0294854	0.0819469	Other
ENSG00000006025	OSBPL7	Myeloid	0.850516	0.221896	0.117989	0.924642	0.441036	0.384196	-0.000979482	-0.00277461	0.00930489	-0.188544	-1.22173	1.56907	0.00519497	0.00227106	0.0059302	Other
ENSG00000006025	OSBPL7	B	0.257003	0.223097	0.919758	0.470016	0.454022	1	-0.0110926	-0.0135066	0.00231865	-1.13396	-1.21889	0.100817	0.00978217	0.0110811	0.0229987	Other
ENSG00000006025	OSBPL7	T.CD4	8.92013e-07	0.0106658	0.322353	3.51262e-06	0.031071	0.601563	-0.0243879	-0.0136686	-0.00898689	-4.91735	-2.55399	-0.989795	0.00495957	0.00535187	0.00907955	Other
ENSG00000006025	OSBPL7	T.CD8	0.000804789	0.200936	0.793929	0.00305484	0.37298	0.947487	-0.0345235	-0.013963	-0.00412013	-3.35345	-1.27903	-0.261257	0.0102949	0.0109169	0.0157704	Other
ENSG00000006025	OSBPL7	NK	0.0142775	0.623625	0.884131	0.0769769	0.797858	1	-0.0825259	-0.011116	-0.00835321	-2.4547	-0.490786	-0.145852	0.0336196	0.0226494	0.057272	Other
ENSG00000006062	MAP3K14	Myeloid	2.47688e-07	0.546035	0.25456	2.02789e-06	0.746351	0.55168	-0.113842	-0.00657388	-0.0350252	-5.22172	-0.603773	-1.14216	0.0218016	0.010888	0.0306658	Other
ENSG00000006062	MAP3K14	B	0.3927	9.12503e-05	0.559096	0.600729	0.00121088	0.944269	-0.0174217	-0.073925	-0.0256702	-0.854994	-3.92448	-0.584792	0.0203764	0.0188369	0.0438963	Other
ENSG00000006062	MAP3K14	T.CD4	0.675833	0.230894	0.910674	0.753012	0.370863	0.972695	0.0025567	0.00785761	0.00125265	0.418169	1.19814	0.112198	0.00611405	0.00655818	0.0111646	Other
ENSG00000006062	MAP3K14	T.CD8	0.673913	0.0110375	0.812998	0.78039	0.0422711	0.953694	-0.00415388	0.0213465	0.00375851	-0.420812	2.54228	0.2366	0.0098711	0.00839661	0.0158855	Other
ENSG00000006062	MAP3K14	NK	0.335734	0.383757	0.155182	0.592498	0.610331	0.84386	0.0238957	0.0135165	0.0557966	0.963114	0.871161	1.42485	0.0248109	0.0155155	0.0391596	Other
ENSG00000006125	AP2B1	Myeloid	0.00800472	0.00191951	0.0396638	0.0238731	0.0131123	0.195261	-0.105191	-0.059865	-0.113832	-2.66111	-3.10484	-2.06885	0.0395289	0.0192812	0.0550219	Other
ENSG00000006125	AP2B1	B	0.577098	0.00111721	0.196489	0.756763	0.00992913	0.820819	-0.0199333	-0.119411	0.0904119	-0.557758	-3.26617	1.29429	0.0357382	0.03656	0.0698543	Other
ENSG00000006125	AP2B1	T.CD4	0.347551	0.0112054	0.766335	0.446107	0.0324416	0.909487	-0.0127123	-0.0365517	-0.00709049	-0.939397	-2.53675	-0.297199	0.0135324	0.0144089	0.0238577	Other
ENSG00000006125	AP2B1	T.CD8	0.942009	0.0115269	0.0499116	0.966967	0.0438341	0.316672	0.00156132	-0.0512195	-0.0697886	0.0727493	-2.52706	-1.96224	0.0214617	0.0202684	0.0355657	Other
ENSG00000006125	AP2B1	NK	0.425599	0.00025468	0.773182	0.669415	0.00256389	1	-0.0430596	-0.130862	0.0262926	-0.797087	-3.66323	0.28846	0.0540212	0.035723	0.091148	Other
ENSG00000006194	ZNF263	Myeloid	0.0302323	0.197694	0.0791084	0.0736309	0.412167	0.307325	-0.0372536	-0.011033	-0.0387773	-2.17238	-1.2884	-1.76361	0.0171487	0.00856334	0.0219875	Other
ENSG00000006194	ZNF263	B	0.385899	0.399822	0.172318	0.595492	0.629893	0.80896	-0.0158349	-0.0135427	0.0520238	-0.867349	-0.842203	1.36783	0.0182566	0.0160801	0.038034	Other
ENSG00000006194	ZNF263	T.CD4	0.724225	0.260621	0.53262	0.793393	0.405198	0.77111	-0.00249132	-0.00740501	-0.00714404	-0.352828	-1.12499	-0.624084	0.007061	0.00658227	0.0114472	Other
ENSG00000006194	ZNF263	T.CD8	0.80771	0.384103	0.42348	0.877189	0.572185	0.77591	-0.00235193	-0.00682291	0.0140683	-0.243395	-0.870422	0.800608	0.00966301	0.00783863	0.017572	Other
ENSG00000006194	ZNF263	NK	0.442764	0.00357346	0.460204	0.68267	0.0232955	0.918075	0.0181465	-0.0408061	0.0263097	0.767852	-2.91656	0.739409	0.0236328	0.0139912	0.0355821	Other
ENSG00000006282	SPATA20	Myeloid	0.374604	0.0842108	0.0310888	0.520699	0.23605	0.165722	-0.00619387	-0.00442059	-0.0237371	-0.888569	-1.72727	-2.16908	0.00697061	0.0025593	0.0109434	Other
ENSG00000006282	SPATA20	B	0.583637	0.612342	0.925366	0.761274	0.79326	1	0.00608929	-0.00400107	-0.00140312	0.548207	-0.50685	-0.0937501	0.0111077	0.00789401	0.0149666	Other
ENSG00000006282	SPATA20	T.CD4	0.471195	0.598784	0.615705	0.567766	0.725427	0.82698	-0.00167469	-0.00122789	0.00219964	-0.720565	-0.526168	0.501999	0.00232413	0.00233365	0.00438176	Other
ENSG00000006282	SPATA20	T.CD8	0.387615	0.174613	0.04	0.528276	0.338777	0.278545	0.00354487	-0.0045667	-0.0165645	0.864035	-1.35769	-2.05547	0.00410269	0.00336359	0.00805873	Other
ENSG00000006282	SPATA20	NK	0.874605	0.414654	0.410672	0.966557	0.638337	0.898269	0.00179455	0.00547857	-0.0174875	0.157854	0.815879	-0.823798	0.0113684	0.00671493	0.0212279	Other
ENSG00000006327	TNFRSF12A	Myeloid	0.205257	0.0598969	0.116267	0.335949	0.185396	0.382201	-0.0233077	0.0197824	-0.0531624	-1.26814	1.88218	-1.5765	0.0183794	0.0105104	0.0337217	Other
ENSG00000006327	TNFRSF12A	B	0.320441	0.343153	0.119927	0.53347	0.576622	0.772812	-0.00588731	0.00347011	0.0247696	-0.993903	0.948284	1.5592	0.00592343	0.00365936	0.015886	Other
ENSG00000006327	TNFRSF12A	T.CD4	0.295442	0.29877	0.803938	0.391364	0.446942	0.924635	-0.00209542	-0.00310276	0.0010557	-1.04631	-1.03913	0.248276	0.00200267	0.00298591	0.00425211	Other
ENSG00000006327	TNFRSF12A	T.CD8	0.658455	0.267031	0.916685	0.767509	0.452629	0.986339	-0.00205263	0.00535986	0.00100354	-0.442077	1.11003	0.104628	0.00464313	0.0048286	0.00959156	Other
ENSG00000006327	TNFRSF12A	NK	0.420836	0.0812016	0.604489	0.665489	0.236033	0.976617	-0.0122134	-0.0143471	0.0209753	-0.805319	-1.74452	0.518473	0.0151659	0.00822409	0.040456	Other
ENSG00000006432	MAP3K9	Myeloid	0.60604	0.161366	0.0850047	0.728619	0.361386	0.320906	-0.00139529	0.00176177	0.00644743	-0.516017	1.4008	1.72972	0.00270395	0.00125769	0.00372744	Other
ENSG00000006432	MAP3K9	B	0.00010207	0.00311236	0.15801	0.000876602	0.0224513	0.804702	-0.0484385	-0.037331	-0.0381403	-3.89678	-2.9617	-1.41508	0.0124304	0.0126046	0.0269529	Other
ENSG00000006432	MAP3K9	T.CD4	0.00482931	0.971845	0.952094	0.0107493	0.984698	0.989455	-0.00972845	-0.000131102	0.000339654	-2.81887	-0.0352952	0.0600829	0.00345119	0.00371444	0.00565309	Other
ENSG00000006432	MAP3K9	T.CD8	0.048488	0.770836	0.900241	0.105766	0.870457	0.980197	-0.0109938	0.00138782	0.00125921	-1.97361	0.291294	0.125378	0.00557038	0.00476434	0.0100434	Other
ENSG00000006432	MAP3K9	NK	0.0442754	0.0440279	0.418533	0.171216	0.154787	0.898269	-0.0183138	-0.0158757	-0.00676344	-2.01413	-2.01493	-0.810022	0.00909266	0.00787901	0.00834971	Other
ENSG00000006451	RALA	Myeloid	0.34931	0.101917	0.795712	0.493775	0.269404	0.93905	0.0624485	0.04744	-0.0252777	0.936689	1.63607	-0.259197	0.0666694	0.0289963	0.0975229	Other
ENSG00000006451	RALA	B	0.00667547	0.00217795	0.177215	0.0314177	0.016891	0.809747	-0.101166	-0.107816	0.111348	-2.71665	-3.07068	1.35233	0.0372391	0.0351115	0.0823377	Other
ENSG00000006451	RALA	T.CD4	3.27555e-05	2.307e-11	9.37596e-08	0.000106433	2.52884e-10	2.60967e-06	0.0708649	0.111131	0.161113	4.15542	6.69359	5.35144	0.0170536	0.0166026	0.0301066	Other
ENSG00000006451	RALA	T.CD8	1.68076e-15	1.60816e-08	0.000523995	2.30168e-14	2.36703e-07	0.0142843	0.197218	0.111991	0.144417	7.99185	5.65713	3.47544	0.0246774	0.0197964	0.0415537	Other
ENSG00000006451	RALA	NK	5.88403e-08	8.23799e-05	0.0652662	1.516e-06	0.000960132	0.737967	0.329617	0.137098	0.166358	5.4657	3.94445	1.84983	0.0603065	0.0347573	0.0899317	Other
ENSG00000006459	KDM7A	Myeloid	0.000132056	0.41564	0.383427	0.000638862	0.641856	0.678278	-0.197558	-0.0176663	-0.0637185	-3.84856	-0.814109	-0.873247	0.0513329	0.0217001	0.0729673	Other
ENSG00000006459	KDM7A	B	7.96178e-05	0.976255	0.475675	0.000704557	0.997357	0.912732	-0.0992974	0.000789934	0.0310501	-3.95721	0.0297704	0.71411	0.0250928	0.0265342	0.0434809	Other
ENSG00000006459	KDM7A	T.CD4	7.88542e-79	5.11289e-14	0.00264535	2.27303e-77	6.63946e-13	0.0218673	-0.247564	-0.0981074	-0.071613	-18.9751	-7.54102	-3.00869	0.0130467	0.0130098	0.023802	Other
ENSG00000006459	KDM7A	T.CD8	6.81062e-22	0.599819	0.128564	1.28423e-20	0.756569	0.501126	-0.19692	-0.00995999	-0.052266	-9.66735	-0.524688	-1.52059	0.0203696	0.0189827	0.0343721	Other
ENSG00000006459	KDM7A	NK	0.00995261	0.000161071	0.712918	0.0591106	0.00173425	1	-0.131046	-0.120841	0.0322848	-2.58263	-3.77961	0.368269	0.0507412	0.0319717	0.0876664	Other
ENSG00000006530	AGK	Myeloid	0.141225	0.0179181	0.10556	0.254117	0.0768858	0.360549	0.0301036	-0.0279581	0.046699	1.47326	-2.36846	1.62479	0.0204333	0.0118043	0.0287416	Other
ENSG00000006530	AGK	B	0.430029	0.453825	0.322531	0.635526	0.674804	0.833103	0.0163843	-0.0153717	-0.0398407	0.78937	-0.749268	-0.990787	0.0207562	0.0205156	0.0402111	Other
ENSG00000006530	AGK	T.CD4	0.968464	0.0384505	0.833251	0.979771	0.0911602	0.93825	-0.00033063	0.0165655	0.00308269	-0.0395361	2.07032	0.210553	0.00836274	0.00800143	0.014641	Other
ENSG00000006530	AGK	T.CD8	0.130424	0.0110708	0.104101	0.23247	0.0423875	0.449939	0.019716	0.029398	-0.0339967	1.51271	2.54122	-1.62624	0.0130336	0.0115685	0.0209051	Other
ENSG00000006530	AGK	NK	8.75662e-07	1.32974e-11	0.848935	1.89125e-05	4.4194e-10	1	0.216057	0.197402	0.0121116	4.95027	6.79992	0.190632	0.0436454	0.02903	0.0635336	Other
ENSG00000006534	ALDH3B1	Myeloid	2.95276e-07	0.0874445	0.271898	2.38839e-06	0.242464	0.569499	-0.153382	-0.0197912	-0.0417857	-5.18755	-1.70953	-1.10131	0.0295673	0.011577	0.0379418	Other
ENSG00000006534	ALDH3B1	B	0.0594392	0.948408	0.144483	0.17219	0.982842	0.795378	-0.00462538	0.00022842	-0.0144613	-1.88646	0.0647179	-1.46284	0.00245188	0.00352948	0.00988576	Other
ENSG00000006534	ALDH3B1	T.CD4	0.122519	0.16034	0.356528	0.187185	0.282506	0.632588	0.00159757	-0.00203369	0.00176296	1.54443	-1.40404	0.922142	0.00103441	0.00144845	0.00191181	Other
ENSG00000006534	ALDH3B1	T.CD8	0.720348	0.774003	0.582877	0.815264	0.872555	0.859234	-0.000599615	-0.000445781	0.00145944	-0.358017	-0.287155	0.549302	0.00167482	0.0015524	0.00265691	Other
ENSG00000006534	ALDH3B1	NK	0.344469	0.117604	1	0.595164	0.30082	1	-0.00287833	-0.00563782	0	-0.94584	-1.5655	1	0.00304314	0.0036013	1	Other
ENSG00000006555	TTC22	Myeloid	0.301365	0.892567	0.08562	0.44165	0.951527	0.322138	0.00157401	0.00012561	0.00636914	1.03444	0.135066	1.72629	0.00152161	0.000929987	0.00368948	Other
ENSG00000006555	TTC22	B	0.0301271	0.5051	0.149623	0.1029	0.715526	0.795378	-0.0106703	-0.00359896	0.0149088	-2.17062	-0.666663	1.4443	0.00491581	0.00539847	0.0103225	Other
ENSG00000006555	TTC22	T.CD4	0.799949	0.0763981	0.692505	0.85492	0.157414	0.870526	-0.000770076	-0.00595635	-0.00229885	-0.25342	-1.77218	-0.395496	0.00303874	0.00336103	0.00581257	Other
ENSG00000006555	TTC22	T.CD8	0.0966791	0.0238318	0.231421	0.183035	0.0775239	0.629563	-0.00833863	-0.0132761	-0.00997737	-1.66152	-2.26039	-1.19717	0.00501867	0.00587337	0.0083341	Other
ENSG00000006555	TTC22	NK	0.00100429	9.45793e-05	0.126306	0.00951789	0.00108153	0.816359	-0.0521891	-0.0386525	-0.0385411	-3.29952	-3.911	-1.53285	0.0158172	0.00988302	0.0251434	Other
ENSG00000006576	PHTF2	Myeloid	7.72656e-11	3.69443e-11	0.00219554	1.0253e-09	1.44182e-09	0.0225232	-0.188156	-0.101623	-0.138591	-6.62972	-6.63771	-3.09687	0.0283807	0.01531	0.044752	Other
ENSG00000006576	PHTF2	B	0.0960244	0.0483393	0.850953	0.242964	0.171377	1	-0.046514	-0.0565364	-0.0105865	-1.66556	-1.97615	-0.188054	0.027927	0.0286094	0.056295	Other
ENSG00000006576	PHTF2	T.CD4	2.8078e-08	0.000323539	0.588523	1.29427e-07	0.00141222	0.808234	-0.0461455	-0.0321925	-0.00899608	-5.55769	-3.59707	-0.541035	0.008303	0.00894964	0.0166275	Other
ENSG00000006576	PHTF2	T.CD8	0.069815	1.27965e-06	0.567056	0.141743	1.43734e-05	0.851959	-0.0200409	-0.0487161	-0.0114685	-1.81355	-4.84768	-0.572515	0.0110507	0.0100494	0.0200319	Other
ENSG00000006576	PHTF2	NK	0.302288	0.00364664	0.593728	0.557392	0.023656	0.973629	-0.028268	-0.0578657	-0.032378	-1.0321	-2.9102	-0.53398	0.0273889	0.0198837	0.0606352	Other
ENSG00000006607	FARP2	Myeloid	0.0901413	0.0399406	0.044165	0.179457	0.139792	0.208705	-0.0434451	-0.0227995	-0.0695108	-1.6975	-2.05515	-2.02349	0.0255936	0.0110938	0.034352	Other
ENSG00000006607	FARP2	B	0.557409	0.135831	0.761854	0.740685	0.337231	1	-0.0149022	-0.0389222	0.0163166	-0.586835	-1.49238	0.303304	0.0253942	0.0260807	0.0537962	Other
ENSG00000006607	FARP2	T.CD4	0.220848	0.95799	0.360403	0.308512	0.975958	0.635387	-0.00537282	0.000272253	0.00772158	-1.22436	0.0526776	0.914736	0.00438828	0.00516829	0.00844132	Other
ENSG00000006607	FARP2	T.CD8	0.386753	0.640313	0.291257	0.527348	0.786055	0.682745	0.00600076	-0.00333449	0.0130159	0.865606	-0.467284	1.05573	0.00693244	0.00713589	0.0123289	Other
ENSG00000006607	FARP2	NK	0.0353856	0.138453	0.876715	0.148019	0.332427	1	-0.0347217	-0.0189085	0.00442886	-2.10691	-1.48209	0.15526	0.0164799	0.012758	0.0285254	Other
ENSG00000006625	GGCT	Myeloid	0.00010612	0.108651	0.0291362	0.000526092	0.280333	0.158854	-0.118033	-0.0214654	-0.119632	-3.90319	-1.60471	-2.1952	0.0302401	0.0133765	0.054497	Other
ENSG00000006625	GGCT	B	0.335876	0.891512	0.0775418	0.549673	0.953825	0.698028	-0.0242941	-0.00312835	-0.091504	-0.962676	-0.136416	-1.77077	0.025236	0.0229324	0.0516747	Other
ENSG00000006625	GGCT	T.CD4	7.06605e-10	3.04581e-16	0.0238292	3.72413e-09	4.47406e-15	0.117428	0.0608141	0.0773891	0.0396589	6.17096	8.18682	2.26101	0.00985487	0.00945288	0.0175403	Other
ENSG00000006625	GGCT	T.CD8	4.60362e-05	0.034662	0.102705	0.000226555	0.103418	0.447091	0.055263	0.023368	0.0372212	4.07893	2.11275	1.63284	0.0135484	0.0110605	0.0227954	Other
ENSG00000006625	GGCT	NK	0.0120723	0.0932418	0.283327	0.0680094	0.259624	0.862482	0.0696399	0.0331055	-0.059737	2.51482	1.67924	-1.07469	0.0276917	0.0197146	0.0555852	Other
ENSG00000006634	DBF4	Myeloid	9.95737e-09	1.44328e-06	0.0862711	1.01648e-07	2.48637e-05	0.323173	-0.155538	-0.0680487	-0.0763035	-5.81644	-4.82754	-1.72269	0.0267412	0.0140959	0.0442932	Other
ENSG00000006634	DBF4	B	0.0172348	0.0173396	0.666646	0.0668141	0.082112	0.973329	-0.0593223	-0.0614846	0.0216896	-2.38449	-2.38234	0.431151	0.0248784	0.0258085	0.0503063	Other
ENSG00000006634	DBF4	T.CD4	2.9575e-16	4.19789e-06	0.551016	2.33599e-15	2.6037e-05	0.782856	-0.0921789	-0.052786	-0.0118347	-8.18973	-4.60416	-0.596304	0.0112554	0.0114649	0.0198468	Other
ENSG00000006634	DBF4	T.CD8	0.000327686	6.60357e-05	0.446299	0.00136095	0.000527018	0.787096	-0.0597532	-0.0590145	0.0204245	-3.59518	-3.99287	0.761792	0.0166203	0.01478	0.0268111	Other
ENSG00000006634	DBF4	NK	0.810596	0.0857389	0.545729	0.934114	0.244987	0.956668	0.00874838	-0.0400522	-0.0405314	0.239723	-1.71906	-0.604822	0.0364936	0.023299	0.0670138	Other
ENSG00000006638	TBXA2R	Myeloid	0.50923	0.558058	0.253016	0.645832	0.754075	0.551243	-0.000977034	0.000668629	-0.0059388	-0.660447	0.585786	-1.14589	0.00147935	0.00114142	0.00518269	Other
ENSG00000006638	TBXA2R	B	0.0167638	0.0645843	0.304573	0.065336	0.208344	0.833103	-0.0147827	-0.00717372	-0.0136857	-2.39471	-1.84962	-1.02831	0.00617305	0.00387848	0.0133089	Other
ENSG00000006638	TBXA2R	T.CD4	0.000220759	0.308638	0.67215	0.000629745	0.45752	0.860114	-0.0109314	-0.00232086	0.00220129	-3.69542	-1.01814	0.42324	0.00295808	0.0022795	0.00520104	Other
ENSG00000006638	TBXA2R	T.CD8	0.00116051	0.237884	0.0845325	0.00426966	0.419133	0.406253	-0.018829	-0.00443004	0.0204185	-3.25053	-1.18041	1.72607	0.00579261	0.00375298	0.0118295	Other
ENSG00000006638	TBXA2R	NK	0.953368	0.583645	0.592421	1	0.770194	0.973019	0.000323842	0.00148768	0.00947927	0.0584927	0.548145	0.535873	0.00553645	0.00271403	0.0176894	Other
ENSG00000006652	IFRD1	Myeloid	0.254941	0.350912	0.645104	0.395472	0.581603	0.852565	0.0443486	0.0170164	0.020484	1.13956	0.932951	0.461174	0.0389173	0.0182394	0.044417	Other
ENSG00000006652	IFRD1	B	0.361185	0.0743931	0.51254	0.57177	0.22818	0.930189	0.0241565	-0.0397454	-0.0314961	0.913407	-1.78556	-0.655613	0.0264466	0.0222594	0.0480407	Other
ENSG00000006652	IFRD1	T.CD4	0.00355637	0.260209	0.160567	0.00816435	0.404686	0.408846	-0.02903	-0.0109014	0.0238631	-2.91578	-1.12597	1.40351	0.00995619	0.0096818	0.0170024	Other
ENSG00000006652	IFRD1	T.CD8	0.00306339	0.0694807	0.657256	0.0101188	0.174415	0.89627	-0.0420251	-0.0227955	-0.0107145	-2.96293	-1.8156	-0.443789	0.0141836	0.0125554	0.0241432	Other
ENSG00000006652	IFRD1	NK	0.0703051	0.99723	0.777744	0.233553	1	1	-0.0632924	-8.05998e-05	-0.017893	-1.81197	-0.00347172	-0.2825	0.0349302	0.0232161	0.0633378	Other
ENSG00000006695	COX10	Myeloid	0.556554	0.353648	0.467471	0.689108	0.583945	0.729912	-0.00939789	-0.00744956	0.0175468	-0.58831	-0.927663	0.727793	0.0159744	0.00803046	0.0241096	Other
ENSG00000006695	COX10	B	0.660161	0.353365	0.250175	0.815856	0.58526	0.833103	-0.00695117	-0.0133305	0.0357631	-0.439784	-0.928399	1.15199	0.0158059	0.0143586	0.0310445	Other
ENSG00000006695	COX10	T.CD4	0.000215193	0.292395	0.457857	0.00061495	0.440256	0.717158	-0.0257961	-0.00710481	-0.00883451	-3.70192	-1.05294	-0.742476	0.00696832	0.00674756	0.0118987	Other
ENSG00000006695	COX10	T.CD8	0.312855	0.0288698	0.325975	0.45172	0.0898222	0.708329	-0.0105276	-0.0190051	0.0161186	-1.00936	-2.18577	0.982563	0.01043	0.00869492	0.0164046	Other
ENSG00000006695	COX10	NK	0.333206	0.222171	0.577885	0.590514	0.447139	0.968304	-0.0213482	-0.0190705	-0.0248186	-0.968167	-1.22111	-0.55705	0.0220501	0.0156174	0.0445537	Other
ENSG00000006712	PAF1	Myeloid	0.239567	0.0806	0.264842	0.377054	0.22925	0.561099	-0.0312509	-0.0221191	-0.0450533	-1.17728	-1.74774	-1.11771	0.0265449	0.0126559	0.0403086	Other
ENSG00000006712	PAF1	B	0.0298517	0.000815861	0.837716	0.102223	0.00774722	1	-0.0547803	-0.0819927	0.0109925	-2.17426	-3.35486	0.204982	0.0251949	0.02444	0.0536266	Other
ENSG00000006712	PAF1	T.CD4	0.532572	0.906955	0.241868	0.626325	0.944417	0.516106	-0.00586471	-0.00108412	0.0191238	-0.624108	-0.116884	1.17056	0.00939694	0.00927524	0.0163373	Other
ENSG00000006712	PAF1	T.CD8	0.942489	0.563621	0.368944	0.967173	0.728847	0.742963	-0.000966705	-0.00690475	0.0196843	-0.0721457	-0.577503	0.898713	0.0133993	0.0119562	0.0219028	Other
ENSG00000006712	PAF1	NK	0.509894	0.586932	0.681583	0.739992	0.772511	0.997432	-0.0214118	-0.0117417	0.0211506	-0.65925	-0.543364	0.410681	0.0324791	0.0216092	0.0515014	Other
ENSG00000006715	VPS41	Myeloid	5.9117e-10	0.00434812	0.172271	7.08285e-09	0.0254199	0.470894	-0.232372	-0.0505745	-0.0773592	-6.29972	-2.85365	-1.36915	0.0368861	0.0177227	0.0565016	Other
ENSG00000006715	VPS41	B	0.115046	0.191489	0.380418	0.277593	0.415124	0.865518	-0.0529515	-0.0399008	0.0562698	-1.57689	-1.30684	0.878329	0.0335797	0.0305324	0.0640647	Other
ENSG00000006715	VPS41	T.CD4	0.0688809	0.633228	0.211562	0.114311	0.752175	0.482259	0.0173958	-0.00457864	-0.0212897	1.81941	-0.477204	-1.24955	0.00956122	0.00959472	0.0170379	Other
ENSG00000006715	VPS41	T.CD8	0.0142334	0.12206	0.134627	0.0379966	0.263039	0.510488	0.0361261	-0.0209298	0.0363286	2.45229	-1.5464	1.49688	0.0147316	0.0135346	0.0242695	Other
ENSG00000006715	VPS41	NK	0.38283	0.925487	0.908782	0.631842	0.972801	1	-0.0372227	0.00248721	-0.00790905	-0.873097	0.0935345	-0.114666	0.042633	0.0265913	0.0689749	Other
ENSG00000006740	ARHGAP44	Myeloid	0.094706	0.977221	1	0.186832	0.991317	1	-0.00427227	-3.72393e-05	0	-1.67382	-0.0285556	1	0.0025524	0.0013041	1	Other
ENSG00000006740	ARHGAP44	B	0.0426635	0.641481	0.540036	0.134364	0.812639	0.938545	-0.0118385	-0.00410623	0.00872137	-2.02883	-0.465734	0.613411	0.00583514	0.00881669	0.0142178	Other
ENSG00000006740	ARHGAP44	T.CD4	0.00268181	0.714101	0.0277019	0.00629359	0.811298	0.130041	-0.00868994	-0.000901792	0.0104053	-3.00283	-0.366366	2.20254	0.00289392	0.00246145	0.00472421	Other
ENSG00000006740	ARHGAP44	T.CD8	0.226269	0.582269	0.651183	0.354934	0.742995	0.893555	-0.00498274	-0.00181873	-0.00308571	-1.21019	-0.550103	-0.452206	0.0041173	0.00330616	0.00682367	Other
ENSG00000006740	ARHGAP44	NK	0.950951	0.24414	0.665467	1	0.472066	0.992338	0.000723789	-0.00811893	0.00633312	0.0615282	-1.165	0.432781	0.0117635	0.00696905	0.0146335	Other
ENSG00000006744	ELAC2	Myeloid	0.00220077	0.463572	0.262505	0.00775807	0.681845	0.558475	-0.0517903	-0.00547357	-0.0311105	-3.0755	-0.73306	-1.12321	0.0168396	0.00746674	0.0276979	Other
ENSG00000006744	ELAC2	B	0.0871246	0.188343	0.495244	0.226316	0.410665	0.920995	-0.0267065	-0.023557	-0.0182613	-1.71196	-1.31615	-0.682765	0.0155999	0.0178983	0.0267461	Other
ENSG00000006744	ELAC2	T.CD4	0.839106	0.272294	0.0626362	0.88552	0.418057	0.228063	0.0013422	-0.00738255	0.0244967	0.203043	-1.09786	1.86245	0.00661041	0.00672447	0.0131529	Other
ENSG00000006744	ELAC2	T.CD8	0.619808	0.0720666	0.256626	0.736775	0.179452	0.652992	0.00491648	0.0160345	-0.021265	0.496157	1.799	-1.13482	0.00990912	0.00891296	0.0187387	Other
ENSG00000006744	ELAC2	NK	0.21749	0.129635	0.0461856	0.463137	0.319306	0.680988	0.0302172	-0.0232895	-0.0973969	1.23404	-1.51609	-2.00152	0.0244864	0.0153616	0.0486614	Other
ENSG00000006747	SCIN	Myeloid	0.756779	1.77952e-05	0.0309571	0.852665	0.000233938	0.165434	-0.0109869	-0.0397193	-0.0487508	-0.30986	-4.29704	-2.17079	0.0354576	0.00924342	0.0224576	Other
ENSG00000006747	SCIN	B	0.00574544	0.171608	1	0.0278695	0.387877	1	0.018982	0.0109881	0	2.76621	1.36777	1	0.00686209	0.00803354	1	Other
ENSG00000006747	SCIN	T.CD4	0.662612	0.877772	0.917841	0.742081	0.925318	0.97483	0.000679688	0.000268693	-0.000214771	0.436323	0.153799	-0.103162	0.00155776	0.00174704	0.00208188	Other
ENSG00000006747	SCIN	T.CD8	0.292072	0.190026	0.65659	0.430376	0.359269	0.895842	0.00224152	0.0027349	-0.00117858	1.05371	1.31065	-0.444712	0.00212726	0.00208668	0.00265021	Other
ENSG00000006747	SCIN	NK	0.271776	0.155763	1	0.524029	0.357415	1	0.00483533	-0.00404378	0	1.09962	-1.41993	1	0.00439728	0.00284787	1	Other
ENSG00000006756	ARSD	Myeloid	0.254546	0.443388	0.328233	0.395179	0.666089	0.625405	0.0233459	-0.00715769	-0.0352702	1.14051	-0.766574	-0.979735	0.0204697	0.00933725	0.0359998	Other
ENSG00000006756	ARSD	B	0.885387	0.45561	0.669754	0.956055	0.676217	0.973647	0.00158113	-0.00858451	-0.0127021	0.14417	-0.746307	-0.426876	0.0109672	0.0115026	0.029756	Other
ENSG00000006756	ARSD	T.CD4	0.688237	0.597607	0.279321	0.763211	0.724645	0.559294	-0.000654441	-0.000932988	-0.00382181	-0.401261	-0.527864	-1.08204	0.00163096	0.00176748	0.00353204	Other
ENSG00000006756	ARSD	T.CD8	0.156192	0.609731	0.561711	0.267902	0.763843	0.849734	0.00563283	-0.00207685	-0.00398814	1.41824	-0.510483	-0.580426	0.00397171	0.00406841	0.00687105	Other
ENSG00000006756	ARSD	NK	0.325397	0.12588	0.936978	0.581489	0.313184	1	-0.0208482	-0.0190125	0.00293837	-0.983933	-1.53111	0.0791308	0.0211886	0.0124175	0.0371331	Other
ENSG00000006757	PNPLA4	Myeloid	0.814017	0.50936	0.535845	0.897973	0.717202	0.780967	-0.00231448	-0.00292269	-0.0134899	-0.235354	-0.659904	-0.620029	0.00983404	0.00442896	0.0217568	Other
ENSG00000006757	PNPLA4	B	0.55378	0.833468	0.238514	0.738222	0.927313	0.833103	-0.0063537	0.00225027	0.0348653	-0.592247	0.210296	1.18089	0.0107281	0.0107005	0.0295245	Other
ENSG00000006757	PNPLA4	T.CD4	0.0358315	0.910674	0.542228	0.0646905	0.946095	0.777148	0.00903554	-0.000446342	0.0049445	2.09913	-0.112192	0.609517	0.00430441	0.00397839	0.00811216	Other
ENSG00000006757	PNPLA4	T.CD8	0.0288953	0.824733	0.309098	0.068933	0.904538	0.695079	0.014484	0.00111285	0.0131587	2.18562	0.22147	1.01745	0.00662694	0.00502482	0.012933	Other
ENSG00000006757	PNPLA4	NK	0.660143	0.0342059	0.932796	0.84466	0.129569	1	-0.00705577	0.0171589	-0.00242265	-0.439854	2.1189	-0.084394	0.0160412	0.00809801	0.0287064	Other
ENSG00000006831	ADIPOR2	Myeloid	0.000361427	0.242623	0.0123552	0.00156633	0.466868	0.085482	-0.102736	-0.0168253	-0.113253	-3.58804	-1.16866	-2.52147	0.0286328	0.0143971	0.0449154	Other
ENSG00000006831	ADIPOR2	B	0.573393	0.520609	0.703805	0.753942	0.727584	0.984149	-0.0137579	0.0143431	-0.0190896	-0.563193	0.642573	-0.380526	0.0244284	0.0223213	0.0501662	Other
ENSG00000006831	ADIPOR2	T.CD4	0.302923	0.803129	0.580635	0.399099	0.875282	0.803753	-0.00878512	0.00207085	0.00843843	-1.03024	0.249307	0.552517	0.00852723	0.00830642	0.0152727	Other
ENSG00000006831	ADIPOR2	T.CD8	0.0126314	0.389848	0.340924	0.0342285	0.577316	0.72334	-0.0342104	-0.0106072	0.0214828	-2.49501	-0.859954	0.952632	0.0137115	0.0123347	0.022551	Other
ENSG00000006831	ADIPOR2	NK	0.205461	0.134455	0.112573	0.44872	0.326988	0.788226	-0.0468808	-0.033076	-0.100707	-1.26701	-1.49729	-1.59114	0.0370012	0.0220906	0.0632924	Other
ENSG00000006837	CDKL3	Myeloid	0.14351	0.261788	0.943838	0.257117	0.486947	1	-0.0128233	0.003041	0.000903599	-1.46483	1.12236	0.0705226	0.00875412	0.00270946	0.0128129	Other
ENSG00000006837	CDKL3	B	0.702577	0.285538	0.566459	0.844836	0.525483	0.945645	0.00279086	-0.00587259	-0.00732009	0.381922	-1.06838	-0.573865	0.0073074	0.00549671	0.0127558	Other
ENSG00000006837	CDKL3	T.CD4	0.0129298	0.639469	0.682887	0.0260078	0.756624	0.865682	-0.00701366	-0.00136553	-0.00244428	-2.48617	-0.468457	-0.408566	0.00282107	0.00291496	0.00598259	Other
ENSG00000006837	CDKL3	T.CD8	0.38835	0.483165	0.676463	0.528931	0.663441	0.902554	-0.0035805	-0.00249994	-0.00339415	-0.862698	-0.701263	-0.417373	0.00415035	0.00356492	0.00813217	Other
ENSG00000006837	CDKL3	NK	0.477582	0.0604356	0.997281	0.713262	0.19378	1	-0.00793695	-0.011607	6.79308e-05	-0.710476	-1.87853	0.00341001	0.0111713	0.00617877	0.019921	Other
ENSG00000007047	MARK4	Myeloid	0.020213	0.962609	0.323439	0.0524774	0.984996	0.621588	-0.0366292	-0.000418172	-0.0231338	-2.32881	-0.0468838	-0.989513	0.0157287	0.00891932	0.023379	Other
ENSG00000007047	MARK4	B	0.0763493	0.0112247	0.0640755	0.206622	0.0599847	0.672493	-0.023455	-0.0323335	0.0449359	-1.77358	-2.53908	1.85802	0.0132247	0.0127343	0.0241848	Other
ENSG00000007047	MARK4	T.CD4	0.000519182	0.521241	0.794518	0.00139339	0.663087	0.922131	-0.0187711	0.00345795	0.0024693	-3.47186	0.641459	0.260471	0.00540664	0.00539076	0.00948013	Other
ENSG00000007047	MARK4	T.CD8	0.000245664	0.51963	0.726474	0.00104995	0.695818	0.923593	-0.0304819	-0.00530692	-0.0052495	-3.66972	-0.643952	-0.349883	0.00830632	0.00824116	0.0150036	Other
ENSG00000007047	MARK4	NK	0.0427626	0.0535947	0.970382	0.167221	0.177353	1	-0.0451441	-0.030105	0.00122356	-2.02873	-1.93109	0.0371584	0.0222524	0.0155896	0.0329281	Other
ENSG00000007080	CCDC124	Myeloid	0.0089679	0.917048	0.689264	0.0263409	0.963329	0.879602	-0.07565	-0.00134875	-0.016727	-2.62215	-0.104161	-0.400352	0.0288503	0.0129486	0.0417807	Other
ENSG00000007080	CCDC124	B	0.749684	0.295439	0.257333	0.874942	0.536241	0.833103	-0.007326	-0.0238134	-0.0538673	-0.319119	-1.04667	-1.13472	0.022957	0.0227517	0.0474718	Other
ENSG00000007080	CCDC124	T.CD4	0.0290274	0.138465	0.00127636	0.0538352	0.251828	0.0120727	0.0181784	0.0127091	0.0497884	2.18345	1.48166	3.22427	0.00832556	0.00857762	0.0154418	Other
ENSG00000007080	CCDC124	T.CD8	0.319053	0.222086	0.112465	0.458317	0.399569	0.467667	0.0126038	0.0138923	0.0357621	0.996517	1.22112	1.58811	0.0126479	0.0113767	0.0225187	Other
ENSG00000007080	CCDC124	NK	0.619079	0.0578692	0.773063	0.814528	0.187868	1	-0.0177613	-0.0414107	0.0172348	-0.497318	-1.89764	0.288617	0.0357142	0.0218222	0.0597152	Other
ENSG00000007129	CEACAM21	Myeloid	0.0514592	0.6814	0.0696632	0.114261	0.837058	0.2831	-0.00613029	0.000809496	-0.0260071	-1.95168	0.410589	-1.82248	0.00314104	0.00197155	0.0142701	Other
ENSG00000007129	CEACAM21	B	0.124919	0.770734	0.0431288	0.292636	0.890891	0.610725	-0.0149473	-0.00245478	0.0458081	-1.53537	-0.291473	2.03046	0.00973535	0.00842199	0.0225605	Other
ENSG00000007129	CEACAM21	T.CD4	0.00927448	0.642084	0.643578	0.0193173	0.758793	0.844319	-0.0132673	-0.00218056	-0.00370272	-2.6023	-0.464803	-0.462748	0.0050983	0.00469137	0.00800158	Other
ENSG00000007129	CEACAM21	T.CD8	0.0168467	0.0664272	0.102622	0.0438471	0.168934	0.446991	-0.0175503	-0.0108302	-0.0187742	-2.39094	-1.83585	-1.63323	0.00734031	0.00589928	0.0114951	Other
ENSG00000007129	CEACAM21	NK	0.00781656	0.144765	0.337296	0.0488141	0.342157	0.898269	-0.045843	-0.0129579	0.0236539	-2.66552	-1.45877	0.960973	0.0171985	0.00888273	0.0246145	Other
ENSG00000007168	PAFAH1B1	Myeloid	0.00765416	0.168348	0.369645	0.0229652	0.371141	0.663819	-0.115777	0.0286446	0.0530486	-2.67635	1.37783	0.898879	0.0432595	0.0207897	0.0590163	Other
ENSG00000007168	PAFAH1B1	B	0.0746934	0.008246	0.0554969	0.203573	0.0472586	0.650727	-0.0740553	-0.10296	0.15234	-1.78367	-2.6457	1.92191	0.0415185	0.038916	0.0792651	Other
ENSG00000007168	PAFAH1B1	T.CD4	6.20214e-10	0.384144	0.976746	3.28786e-09	0.535528	0.998447	-0.100296	-0.013704	-0.000818719	-6.19163	-0.870328	-0.0291514	0.0161986	0.0157458	0.0280851	Other
ENSG00000007168	PAFAH1B1	T.CD8	1.02249e-06	0.1285	0.43865	6.49123e-06	0.272716	0.786189	-0.117296	-0.0325717	0.031824	-4.89412	-1.52025	0.774674	0.0239667	0.0214253	0.0410805	Other
ENSG00000007168	PAFAH1B1	NK	0.998569	0.153844	0.39602	1	0.355082	0.898269	-0.000110878	-0.0569141	-0.0933909	-0.0017945	-1.42656	-0.8499	0.0617875	0.0398962	0.109885	Other
ENSG00000007202	KIAA0100	Myeloid	6.70013e-11	0.0683959	0.030858	8.99758e-10	0.203941	0.164965	-0.218405	-0.0262836	-0.10377	-6.65234	-1.82297	-2.17209	0.0328313	0.014418	0.0477741	Other
ENSG00000007202	KIAA0100	B	0.205319	0.0102359	0.603298	0.406366	0.0558502	0.954953	-0.0333042	-0.0635615	-0.0254701	-1.26713	-2.57134	-0.520175	0.0262831	0.0247192	0.0489644	Other
ENSG00000007202	KIAA0100	T.CD4	0.00245639	0.44393	0.792593	0.00579541	0.591135	0.921032	-0.0301719	-0.0076435	0.00476561	-3.02948	-0.765608	0.262969	0.00995945	0.00998357	0.0181224	Other
ENSG00000007202	KIAA0100	T.CD8	0.212038	0.4293	0.391146	0.338967	0.614244	0.759638	-0.0178164	-0.0104075	0.0207427	-1.24816	-0.790442	0.85778	0.0142741	0.0131667	0.0241818	Other
ENSG00000007202	KIAA0100	NK	0.00232066	0.0687738	0.207944	0.0190634	0.211389	0.84386	-0.0990006	-0.0414973	-0.0778575	-3.054	-1.82076	-1.2618	0.0324167	0.0227912	0.0617034	Other
ENSG00000007237	GAS7	Myeloid	2.48149e-48	2.69646e-20	2.11806e-06	4.15207e-46	2.5995e-18	6.08681e-05	-0.968814	-0.273998	-0.421114	-16.0746	-9.28928	-4.86398	0.0602698	0.0294961	0.0865781	Other
ENSG00000007237	GAS7	B	0.00441847	0.0137466	0.0503233	0.0223384	0.0694581	0.637141	-0.0404628	-0.0304145	-0.051366	-2.85125	-2.46702	-1.96455	0.0141912	0.0123284	0.0261464	Other
ENSG00000007237	GAS7	T.CD4	0.405764	0.137641	0.658396	0.504847	0.25058	0.85328	-0.00170128	-0.0028363	-0.00117312	-0.831407	-1.48476	-0.442173	0.00204627	0.00191027	0.00265308	Other
ENSG00000007237	GAS7	T.CD8	0.000697272	0.0377214	0.476108	0.00268453	0.110365	0.800656	-0.0295249	-0.0180247	-0.0105861	-3.39304	-2.07832	-0.712748	0.0087016	0.00867275	0.0148525	Other
ENSG00000007237	GAS7	NK	6.57267e-06	0.000525471	0.728489	0.00012035	0.0047247	1	-0.213897	-0.090015	0.029338	-4.53232	-3.47234	0.347442	0.0471937	0.0259234	0.08444	Other
ENSG00000007255	TRAPPC6A	Myeloid	0.0300747	0.311729	0.963587	0.0732838	0.54391	1	-0.0353977	0.00738469	-0.00138636	-2.17447	1.01175	-0.0457021	0.0162788	0.00729892	0.0303347	Other
ENSG00000007255	TRAPPC6A	B	0.482595	0.719677	0.532669	0.681598	0.860817	0.936198	0.0151177	0.00817669	0.0285241	0.702322	0.358965	0.624609	0.0215253	0.0227785	0.0456671	Other
ENSG00000007255	TRAPPC6A	T.CD4	8.09944e-13	1.18865e-05	1.88712e-05	5.21188e-12	6.85816e-05	0.000330974	0.0751243	0.0444688	0.0806737	7.16936	4.3821	4.28467	0.0104785	0.0101478	0.0188285	Other
ENSG00000007255	TRAPPC6A	T.CD8	0.136064	0.012909	0.0169932	0.240667	0.047889	0.172263	0.0219274	0.0293902	0.0607078	1.49088	2.48699	2.38942	0.0147077	0.0118176	0.0254069	Other
ENSG00000007255	TRAPPC6A	NK	0.352923	0.124199	0.115704	0.604482	0.310639	0.792986	0.025089	0.0273567	-0.0853412	0.929388	1.53795	-1.57737	0.0269951	0.0177878	0.0541034	Other
ENSG00000007264	MATK	Myeloid	0.0126596	0.903823	0.205885	0.0355491	0.957914	0.520516	-0.0873388	-0.00185121	-0.100443	-2.50101	-0.120842	-1.2685	0.0349214	0.0153192	0.0791821	Other
ENSG00000007264	MATK	B	0.203458	0.697034	0.862684	0.404442	0.849059	1	-0.00524785	0.00198878	0.00308115	-1.27236	0.389409	0.173097	0.00412451	0.00510718	0.0178002	Other
ENSG00000007264	MATK	T.CD4	0.0630151	0.00125461	0.240801	0.105864	0.00477849	0.514652	0.00420805	-0.00976504	0.00614043	1.8593	-3.22718	1.17322	0.00226324	0.00302587	0.00523384	Other
ENSG00000007264	MATK	T.CD8	0.00354137	8.65105e-06	0.0131933	0.0114866	8.28509e-05	0.147168	-0.0283129	-0.0528211	-0.0517994	-2.91793	-4.45215	-2.48135	0.00970309	0.0118642	0.0208755	Other
ENSG00000007264	MATK	NK	0.00019186	4.63808e-11	0.719202	0.00238302	1.46457e-09	1	-0.179135	-0.215218	-0.0379015	-3.74409	-6.61397	-0.359845	0.0478448	0.0325399	0.105327	Other
ENSG00000007312	CD79B	Myeloid	0.0538452	0.0595528	0.83495	0.118483	0.184666	0.958698	-0.0126032	0.00634858	-0.000849538	-1.93202	1.88472	-0.20859	0.00652331	0.00336845	0.00407276	Other
ENSG00000007312	CD79B	B	4.35062e-97	1.40798e-38	0.0360109	9.89563e-95	2.25231e-36	0.57669	-1.23598	-0.715947	-0.240271	-22.6518	-13.4041	-2.1056	0.0545644	0.0534127	0.11411	Other
ENSG00000007312	CD79B	T.CD4	7.00691e-11	4.02821e-06	0.500889	3.9704e-10	2.507e-05	0.7483	-0.0329739	-0.0258739	-0.00626227	-6.52802	-4.61276	-0.673173	0.00505113	0.0056092	0.00930262	Other
ENSG00000007312	CD79B	T.CD8	0.0135314	9.38357e-05	0.25968	0.0363225	0.000714418	0.654957	-0.0156649	-0.0220221	-0.0139665	-2.47046	-3.90857	-1.12756	0.00634091	0.0056343	0.0123866	Other
ENSG00000007312	CD79B	NK	0.821144	0.38077	0.39639	0.939894	0.607171	0.898269	-0.0047193	-0.0119301	-0.0319489	-0.226136	-0.876647	-0.849234	0.0208693	0.0136088	0.0376208	Other
ENSG00000007341	ST7L	Myeloid	0.00947027	0.870325	0.0117629	0.027688	0.941047	0.0827609	-0.0415435	-0.00135274	-0.0551671	-2.6033	-0.163259	-2.53918	0.015958	0.00828586	0.0217263	Other
ENSG00000007341	ST7L	B	0.00101709	0.337701	0.953575	0.00656285	0.572673	1	-0.052512	-0.01478	0.00191085	-3.29267	-0.959055	0.0582636	0.0159482	0.015411	0.0327966	Other
ENSG00000007341	ST7L	T.CD4	8.64112e-12	0.00913719	0.128372	5.20003e-11	0.027239	0.358197	-0.041024	-0.0163734	-0.0166454	-6.83609	-2.60744	-1.52097	0.00600108	0.00627951	0.0109439	Other
ENSG00000007341	ST7L	T.CD8	0.0107812	0.0931222	0.680847	0.0300138	0.216827	0.904863	-0.0226482	-0.0152202	-0.00693717	-2.55079	-1.67941	-0.411384	0.00887891	0.00906284	0.016863	Other
ENSG00000007341	ST7L	NK	0.27085	0.57289	0.184378	0.524029	0.762927	0.84386	-0.0262889	-0.00913666	-0.0639108	-1.10174	-0.563882	-1.33028	0.0238612	0.0162032	0.048043	Other
ENSG00000007350	TKTL1	Myeloid	1	0.147835	1	1	0.342409	1	0	-0.000886828	0	1	-1.44755	1	1	0.000612641	1	Other
ENSG00000007350	TKTL1	B	1	1	1	1	1	1	0	0	0	1	1	1	1	1	1	Other
ENSG00000007350	TKTL1	T.CD4	2.75292e-06	0.0187271	0.0332029	1.02807e-05	0.0497829	0.147809	-0.00714755	-0.00285329	-0.00463457	-4.69129	-2.35134	-2.13059	0.00152358	0.00121347	0.00217525	Other
ENSG00000007350	TKTL1	T.CD8	0.000884619	0.00296761	1	0.00333266	0.0144082	1	-0.00804512	-0.00869189	0	-3.32712	-2.97225	1	0.00241804	0.00292434	1	Other
ENSG00000007350	TKTL1	NK	0.106201	0.019438	1	0.305467	0.0871716	1	-0.011654	-0.0159716	0	-1.61703	-2.33867	1	0.00720705	0.00682937	1	Other
ENSG00000007372	PAX6	Myeloid	0.301365	0.968441	0.415415	0.44165	0.987792	0.684304	0.00373642	-4.31454e-05	-0.00207985	1.03444	-0.0395667	-0.815858	0.00361204	0.00109045	0.00254928	Other
ENSG00000007372	PAX6	B	0.873402	0.941503	0.173832	0.948956	0.980783	0.80896	-0.000997715	0.000345654	0.0125602	-0.159368	0.0733944	1.363	0.00626047	0.00470954	0.00921511	Other
ENSG00000007372	PAX6	T.CD4	0.314988	0.299071	0.674854	0.411938	0.447123	0.861379	-0.00280432	-0.00277811	0.00200444	-1.00486	-1.03849	0.419536	0.00279074	0.00267516	0.00477774	Other
ENSG00000007372	PAX6	T.CD8	0.201791	0.10616	0.907081	0.326857	0.237933	0.982249	-0.00556183	-0.00608627	-0.00076033	-1.27666	-1.61593	-0.116741	0.00435656	0.00376642	0.00651298	Other
ENSG00000007372	PAX6	NK	0.832519	0.314463	0.976936	0.944715	0.543147	1	-0.00182046	-0.00737192	-0.000712281	-0.21153	-1.00612	-0.0289336	0.00860617	0.00732707	0.0246178	Other
ENSG00000007376	RPUSD1	Myeloid	0.0200635	0.5354	0.510708	0.0521984	0.739172	0.763048	-0.0318424	0.00422789	-0.0135278	-2.33162	0.619846	-0.658748	0.0136568	0.00682086	0.0205357	Other
ENSG00000007376	RPUSD1	B	0.0941992	0.0446153	0.887918	0.240196	0.162388	1	-0.0219595	-0.0240579	-0.00392463	-1.67478	-2.01012	-0.14105	0.0131119	0.0119684	0.0278244	Other
ENSG00000007376	RPUSD1	T.CD4	0.00727775	0.930178	0.631496	0.01555	0.958571	0.838481	-0.0133666	-0.000434987	-0.00433365	-2.68444	-0.0876239	-0.479671	0.0049793	0.00496426	0.00903463	Other
ENSG00000007376	RPUSD1	T.CD8	0.152812	0.0246448	0.56777	0.263074	0.0795463	0.852503	-0.0113905	-0.0145455	-0.00748769	-1.42991	-2.24748	-0.571461	0.00796588	0.00647192	0.0131027	Other
ENSG00000007376	RPUSD1	NK	0.119833	0.246494	0.938311	0.327588	0.474521	1	-0.0354568	-0.014517	-0.00305393	-1.55687	-1.1592	-0.0774544	0.0227745	0.0125232	0.0394288	Other
ENSG00000007392	LUC7L	Myeloid	0.607225	0.0354348	0.768578	0.729863	0.128506	0.923804	0.0159918	-0.0347293	-0.0153223	0.51432	-2.10419	-0.294579	0.031093	0.0165048	0.0520142	Other
ENSG00000007392	LUC7L	B	0.000411537	0.00740753	0.554309	0.00297899	0.0435507	0.942068	-0.125278	-0.0890436	-0.0396202	-3.54106	-2.68196	-0.591933	0.0353785	0.0332009	0.0669335	Other
ENSG00000007392	LUC7L	T.CD4	1.51605e-07	0.00235938	0.702106	6.50817e-07	0.00838512	0.875572	-0.0722325	-0.0403333	-0.00890002	-5.25457	-3.04168	-0.382516	0.0137466	0.0132602	0.0232671	Other
ENSG00000007392	LUC7L	T.CD8	0.0017455	0.0771287	0.0710889	0.00615832	0.188478	0.37388	-0.0611088	-0.0299936	-0.058767	-3.13234	-1.76789	-1.80614	0.019509	0.0169657	0.0325373	Other
ENSG00000007392	LUC7L	NK	0.011713	0.0001789	0.81617	0.0665001	0.00189125	1	-0.120425	-0.11794	0.0194252	-2.52553	-3.75322	0.232667	0.047683	0.0314236	0.0834894	Other
ENSG00000007402	CACNA2D2	Myeloid	1	0.980409	0.225618	1	0.992822	0.524136	0	2.28651e-05	-0.00394541	1	0.0245578	-1.21494	1	0.000931075	0.0032474	Other
ENSG00000007402	CACNA2D2	B	1	0.334618	0.169897	1	0.571584	0.80896	0	-0.00154017	0.0147718	1	-0.965195	1.3756	1	0.00159571	0.0107384	Other
ENSG00000007402	CACNA2D2	T.CD4	0.0254549	0.0569235	0.556118	0.0478496	0.124626	0.78642	-0.00349307	-0.00341568	-0.00140708	-2.23478	-1.90414	-0.588683	0.00156305	0.00179382	0.00239021	Other
ENSG00000007402	CACNA2D2	T.CD8	0.012364	0.061022	0.915343	0.0336353	0.158908	0.98555	-0.00750722	-0.00773858	-0.000670342	-2.5026	-1.87368	-0.106319	0.00299976	0.00413015	0.00630498	Other
ENSG00000007402	CACNA2D2	NK	0.140126	0.0327652	0.365991	0.361221	0.125142	0.898269	-0.0145297	-0.0175358	0.00738187	-1.47655	-2.13624	0.905302	0.0098403	0.00820872	0.00815404	Other
ENSG00000007520	TSR3	Myeloid	0.0429906	0.896205	0.613711	0.0984914	0.95338	0.833065	-0.0624394	0.00165805	0.0194034	-2.02827	0.130467	0.505464	0.0307845	0.0127086	0.0383874	Other
ENSG00000007520	TSR3	B	0.000345186	0.000148309	0.530595	0.00256502	0.00184209	0.935951	-0.0900412	-0.0946761	0.0332459	-3.5876	-3.80462	0.627775	0.0250979	0.0248845	0.0529584	Other
ENSG00000007520	TSR3	T.CD4	0.100975	0.921481	0.00130557	0.159131	0.953782	0.0122979	0.0165947	0.00105906	0.0630684	1.64031	0.0985717	3.21776	0.0101168	0.010744	0.0196001	Other
ENSG00000007520	TSR3	T.CD8	0.000835311	0.851359	0.531052	0.00316163	0.920832	0.832195	-0.0515197	-0.00258452	0.0168634	-3.34311	-0.187392	0.626541	0.0154107	0.013792	0.026915	Other
ENSG00000007520	TSR3	NK	0.014797	0.0207085	0.13032	0.0788144	0.0908541	0.820449	-0.0906207	-0.0586886	0.102902	-2.44174	-2.31486	1.51676	0.0371132	0.025353	0.0678431	Other
ENSG00000007541	PIGQ	Myeloid	0.574948	0.98032	0.0342048	0.70512	0.992801	0.17663	0.00638404	-0.000119141	-0.0461808	0.561098	-0.0246698	-2.13018	0.0113778	0.00482943	0.0216793	Other
ENSG00000007541	PIGQ	B	0.857096	0.189247	0.0670262	0.939873	0.411788	0.682901	-0.00203981	-0.0116654	0.0420505	-0.180105	-1.31347	1.83769	0.0113257	0.00888141	0.0228822	Other
ENSG00000007541	PIGQ	T.CD4	0.154805	0.764159	0.722469	0.227925	0.847338	0.885864	0.0052337	0.00105556	-0.00241849	1.42288	0.300033	-0.355195	0.00367825	0.00351813	0.00680892	Other
ENSG00000007541	PIGQ	T.CD8	0.193909	0.417252	0.374593	0.316841	0.603231	0.747176	-0.00719436	0.00416581	-0.009286	-1.2993	0.811253	-0.888158	0.00553711	0.00513503	0.0104553	Other
ENSG00000007541	PIGQ	NK	0.760678	0.0226735	0.871708	0.907044	0.0969131	1	0.0043802	-0.0214171	-0.00513887	0.304678	-2.28043	-0.16162	0.0143765	0.0093917	0.0317961	Other
ENSG00000007545	CRAMP1	Myeloid	0.695496	0.00183215	0.228755	0.803583	0.012652	0.527293	0.00774685	-0.0314916	0.0328008	0.391603	-3.11863	1.20674	0.0197824	0.0100979	0.0271813	Other
ENSG00000007545	CRAMP1	B	0.0013138	0.110458	0.693189	0.00813828	0.293784	0.979589	-0.0540018	-0.0247325	-0.0144668	-3.21943	-1.59718	-0.394885	0.0167737	0.0154851	0.0366355	Other
ENSG00000007545	CRAMP1	T.CD4	0.0188109	0.000245798	0.537585	0.0364961	0.00110469	0.774814	-0.0156924	-0.0228012	-0.00700579	-2.34966	-3.66806	-0.616539	0.00667859	0.00621615	0.0113631	Other
ENSG00000007545	CRAMP1	T.CD8	0.0777334	0.030486	0.380934	0.154311	0.0935464	0.752715	-0.0175996	-0.0187353	0.0161192	-1.7644	-2.16422	0.876426	0.00997484	0.00865687	0.018392	Other
ENSG00000007545	CRAMP1	NK	0.600964	0.0497516	0.890994	0.801598	0.168189	1	-0.0145603	-0.0327813	-0.00657374	-0.523189	-1.96313	-0.137156	0.02783	0.0166985	0.0479288	Other
ENSG00000007923	DNAJC11	Myeloid	0.0664548	0.411441	0.27968	0.140608	0.638205	0.578521	-0.0395217	-0.00727781	0.0284659	-1.83882	-0.821462	1.08356	0.021493	0.00885958	0.0262708	Other
ENSG00000007923	DNAJC11	B	0.938698	0.913521	0.7178	0.983427	0.964966	0.989188	-0.0012619	0.00179171	-0.0125804	-0.0769202	0.108618	-0.361717	0.0164053	0.0164955	0.0347796	Other
ENSG00000007923	DNAJC11	T.CD4	0.247189	0.628483	0.240744	0.338475	0.74886	0.514652	-0.00748452	0.00302856	-0.01233	-1.15728	0.48388	-1.17336	0.00646735	0.00625891	0.0105083	Other
ENSG00000007923	DNAJC11	T.CD8	0.832301	0.932252	0.411294	0.894882	0.965849	0.769291	-0.00193699	0.000728342	0.0131202	-0.211764	0.0850155	0.82184	0.00914692	0.00856717	0.0159644	Other
ENSG00000007923	DNAJC11	NK	0.67779	0.576719	0.241614	0.855241	0.765435	0.844454	0.00958385	0.00850732	-0.0509538	0.415609	0.558264	-1.17315	0.0230598	0.0152389	0.0434334	Other
ENSG00000007944	MYLIP	Myeloid	0.298643	0.955701	0.852885	0.44165	0.981941	0.968598	0.0322474	0.000692877	0.00426665	1.04028	0.0555529	0.185645	0.0309987	0.0124724	0.0229828	Other
ENSG00000007944	MYLIP	B	0.505213	0.250746	0.612805	0.700218	0.485193	0.95814	0.015171	0.0292051	-0.0205764	0.666481	1.14903	-0.506566	0.0227629	0.0254172	0.0406193	Other
ENSG00000007944	MYLIP	T.CD4	0.000806608	0.0053638	0.192545	0.00209451	0.0173205	0.455208	0.0266482	0.022899	0.0171296	3.3516	2.78501	1.30338	0.00795089	0.00822224	0.0131425	Other
ENSG00000007944	MYLIP	T.CD8	0.00357405	0.00181305	0.248696	0.0115771	0.00951772	0.645031	0.0361074	0.0386006	0.021714	2.91505	3.12061	1.15395	0.0123865	0.0123695	0.0188171	Other
ENSG00000007944	MYLIP	NK	0.142927	0.331157	0.541262	0.365336	0.560336	0.955365	-0.0647319	-0.0276781	-0.042218	-1.46618	-0.971991	-0.611566	0.0441499	0.0284757	0.0690325	Other
ENSG00000008018	PSMB1	Myeloid	0.362161	0.00313294	9.83768e-05	0.50736	0.0195651	0.00171505	0.0430289	0.0649168	0.239758	0.911976	2.9565	3.96318	0.0471821	0.0219573	0.0604965	Other
ENSG00000008018	PSMB1	B	0.152443	0.223525	0.147514	0.334537	0.454545	0.795378	0.0647169	-0.0549561	0.124723	1.43173	-1.21776	1.45185	0.0452018	0.0451288	0.0859066	Other
ENSG00000008018	PSMB1	T.CD4	1.53615e-12	0.000280495	1.82976e-11	9.7352e-12	0.00124449	9.28076e-10	0.115078	0.0582582	0.190848	7.08073	3.6341	6.74467	0.0162522	0.016031	0.0282961	Other
ENSG00000008018	PSMB1	T.CD8	1.77039e-07	0.03942	0.0196273	1.24801e-06	0.113902	0.186099	0.122013	0.0420906	0.0903921	5.23028	2.06021	2.33581	0.0233281	0.0204302	0.0386984	Other
ENSG00000008018	PSMB1	NK	0.0489363	0.0692804	0.457183	0.183505	0.212319	0.917243	0.113654	0.0686518	0.0742176	1.97166	1.81744	0.744402	0.0576439	0.037774	0.099701	Other
ENSG00000008083	JARID2	Myeloid	0.000178343	0.0687265	0.489229	0.000837195	0.204759	0.746354	-0.237469	-0.0580567	0.0639985	-3.7724	-1.82079	0.692633	0.0629491	0.0318854	0.0923989	Other
ENSG00000008083	JARID2	B	2.30528e-23	4.07465e-07	0.504601	1.10026e-21	9.77178e-06	0.924859	-0.338426	-0.166514	-0.0468462	-10.1392	-5.09029	-0.668015	0.0333781	0.0327121	0.0701276	Other
ENSG00000008083	JARID2	T.CD4	2.56018e-23	0.00023432	0.359924	2.70454e-22	0.00105899	0.634926	-0.106897	-0.0376708	-0.0184994	-9.97484	-3.68029	-0.915649	0.0107166	0.0102358	0.0202036	Other
ENSG00000008083	JARID2	T.CD8	0.000439386	0.0284925	0.163466	0.00177671	0.0888718	0.548923	-0.0606384	-0.0318653	0.0420533	-3.51787	-2.19095	1.39416	0.0172373	0.014544	0.0301638	Other
ENSG00000008083	JARID2	NK	0.05588	0.0462075	0.231534	0.19992	0.159798	0.844454	-0.107414	-0.0686372	-0.118242	-1.9143	-1.99457	-1.19871	0.0561112	0.034412	0.0986415	Other
ENSG00000008086	CDKL5	Myeloid	0.507605	0.620731	0.819432	0.644453	0.799034	0.950248	-0.00776106	-0.00321648	-0.00365778	-0.662984	-0.494861	-0.228534	0.0117063	0.00649976	0.0160054	Other
ENSG00000008086	CDKL5	B	0.894792	0.553843	0.0246336	0.960936	0.75419	0.507145	0.00197649	0.00619018	0.0672542	0.132267	0.592158	2.25767	0.0149432	0.0104536	0.0297892	Other
ENSG00000008086	CDKL5	T.CD4	0.23365	0.0112991	0.165844	0.323067	0.032661	0.417609	0.00691124	0.0133322	-0.0134862	1.19108	2.53383	-1.38601	0.00580247	0.00526166	0.00973021	Other
ENSG00000008086	CDKL5	T.CD8	0.063348	0.172016	0.72703	0.131212	0.334853	0.923828	0.0139698	0.0101794	-0.00461571	1.85721	1.36591	-0.349142	0.00752193	0.00745246	0.0132202	Other
ENSG00000008086	CDKL5	NK	0.996864	0.833414	0.264731	1	0.927949	0.845459	-7.61746e-05	0.00275903	-0.0404053	-0.00393145	0.210349	-1.11725	0.0193757	0.0131164	0.0361649	Other
ENSG00000008128	CDK11A	Myeloid	0.0840281	0.00875742	0.000666786	0.169629	0.0443878	0.00853686	-0.0452447	-0.0406376	-0.143797	-1.73076	-2.6229	-3.44938	0.0261415	0.0154934	0.0416879	Other
ENSG00000008128	CDK11A	B	0.00030086	0.313639	0.817468	0.00227395	0.551473	1	-0.099571	-0.03256	0.0145651	-3.62362	-1.00799	0.230991	0.0274783	0.032302	0.0630549	Other
ENSG00000008128	CDK11A	T.CD4	0.000123562	0.149171	0.0114647	0.000366506	0.26716	0.0679804	-0.0448434	-0.0193502	-0.0598315	-3.84055	-1.44259	-2.52975	0.0116763	0.0134135	0.0236512	Other
ENSG00000008128	CDK11A	T.CD8	0.525937	0.153828	0.00342646	0.656307	0.308695	0.0597353	-0.0112239	-0.0261213	-0.0989116	-0.634271	-1.42632	-2.93113	0.0176957	0.0183138	0.0337452	Other
ENSG00000008128	CDK11A	NK	0.892917	0.0323292	0.00154167	0.974682	0.123931	0.126079	0.00595202	-0.0715706	-0.2759	0.13465	-2.14162	-3.1944	0.0442036	0.033419	0.08637	Other
ENSG00000008130	NADK	Myeloid	0.000107774	3.60417e-07	0.941915	0.000532719	6.94912e-06	1	0.175484	0.084054	0.00317996	3.89935	5.09885	0.0729418	0.0450035	0.0164849	0.0435959	Other
ENSG00000008130	NADK	B	0.0499888	0.011589	0.987517	0.151633	0.0614573	1	0.043355	0.0591178	-0.000620158	1.96175	2.52784	-0.0156576	0.0221001	0.0233867	0.0396074	Other
ENSG00000008130	NADK	T.CD4	5.22524e-31	1.34287e-10	0.302979	6.92119e-30	1.37276e-09	0.585162	0.0747208	0.0417902	0.00995311	11.6211	6.42974	1.03024	0.00642974	0.00649952	0.00966096	Other
ENSG00000008130	NADK	T.CD8	8.7574e-13	0.155731	0.80045	1.01096e-11	0.311611	0.949929	0.0730831	0.012405	0.0041953	7.16977	1.41975	0.252808	0.0101932	0.00873748	0.0165948	Other
ENSG00000008130	NADK	NK	0.152501	0.237324	0.932826	0.379676	0.464053	1	0.0409666	0.0241056	-0.00355483	1.43189	1.18201	-0.0843572	0.0286101	0.0203937	0.0421402	Other
ENSG00000008226	DLEC1	Myeloid	0.808477	0.999951	0.424172	0.89335	1	0.693527	0.000382932	6.45675e-08	-0.00690135	0.242502	6.1368e-05	-0.800613	0.00157909	0.00105214	0.00862009	Other
ENSG00000008226	DLEC1	B	0.0454981	0.862699	0.300724	0.140903	0.939613	0.833103	0.00743	-0.000971977	-0.00164178	2.0018	-0.172972	-1.03654	0.00371166	0.00561926	0.0015839	Other
ENSG00000008226	DLEC1	T.CD4	0.187293	0.218299	0.696608	0.268666	0.355814	0.872595	-0.00244572	-0.00300609	-0.00142512	-1.31873	-1.23115	-0.38994	0.00185461	0.0024417	0.00365472	Other
ENSG00000008226	DLEC1	T.CD8	0.119521	0.64534	0.383271	0.216662	0.789155	0.754771	-0.00597824	0.00136243	-0.00407829	-1.55709	0.460268	-0.872132	0.00383937	0.00296008	0.00467623	Other
ENSG00000008226	DLEC1	NK	0.64762	0.1226	0.719212	0.835392	0.3086	1	-0.0039148	-0.00896892	-0.00484756	-0.457216	-1.54452	-0.359832	0.00856225	0.00580693	0.0134717	Other
ENSG00000008256	CYTH3	Myeloid	0.974408	0.146001	0.881825	1	0.339674	0.983258	-0.000396979	-0.00884354	-0.00326838	-0.0320937	-1.45413	-0.148819	0.0123694	0.00608165	0.021962	Other
ENSG00000008256	CYTH3	B	0.00173758	0.364433	0.700972	0.0102696	0.597215	0.982797	-0.0385149	-0.010865	-0.010312	-3.1378	-0.907253	-0.38435	0.0122745	0.0119757	0.0268298	Other
ENSG00000008256	CYTH3	T.CD4	0.021515	0.131564	0.0991644	0.041078	0.241825	0.305446	-0.00895991	-0.00761955	-0.0119963	-2.2992	-1.5081	-1.64942	0.00389696	0.00505241	0.00727301	Other
ENSG00000008256	CYTH3	T.CD8	0.0800711	0.0743548	0.234181	0.157676	0.183424	0.6327	-0.0153362	-0.015699	-0.0172991	-1.75067	-1.78473	-1.19012	0.00876019	0.00879629	0.0145356	Other
ENSG00000008256	CYTH3	NK	2.00625e-08	0.0437712	0.795996	5.53125e-07	0.154295	1	-0.208128	-0.0385328	0.0165235	-5.65949	-2.01739	0.25875	0.0367751	0.0191003	0.0638588	Other
ENSG00000008277	ADAM22	Myeloid	0.714742	0.420784	0.662438	0.819381	0.646676	0.864027	0.000670322	0.000704269	-0.00120286	0.365674	0.80516	-0.437108	0.00183311	0.000874694	0.00275187	Other
ENSG00000008277	ADAM22	B	0.193602	0.0223018	0.647907	0.392279	0.0989982	0.968235	-0.00337505	-0.0112528	-0.0049235	-1.30062	-2.2878	-0.457099	0.00259496	0.00491861	0.0107712	Other
ENSG00000008277	ADAM22	T.CD4	9.13186e-05	0.0045512	0.0860141	0.000276712	0.0149891	0.278666	-0.0124574	-0.00954537	-0.0101385	-3.91426	-2.8379	-1.71737	0.00318258	0.00336353	0.00590353	Other
ENSG00000008277	ADAM22	T.CD8	0.000805933	0.488649	0.571138	0.00305759	0.6681	0.854814	-0.0203572	-0.00382832	-0.00607893	-3.35306	-0.692501	-0.566496	0.00607124	0.00552825	0.0107308	Other
ENSG00000008277	ADAM22	NK	0.444704	0.0196104	0.896094	0.684409	0.0875672	1	0.00831006	-0.021405	-0.00395463	0.76459	-2.33536	-0.130702	0.0108686	0.00916563	0.0302569	Other
ENSG00000008282	SYPL1	Myeloid	0.0640218	0.112297	0.851654	0.136452	0.286842	0.968306	-0.0642331	-0.0266793	0.00847082	-1.85558	-1.58836	0.187216	0.0346161	0.0167967	0.0452462	Other
ENSG00000008282	SYPL1	B	1.88216e-07	0.000173162	0.590669	2.80724e-06	0.00208669	0.951148	-0.191439	-0.13108	-0.0381554	-5.23683	-3.76568	-0.538403	0.0365562	0.0348091	0.0708676	Other
ENSG00000008282	SYPL1	T.CD4	1.82586e-07	0.000328809	0.783923	7.76486e-07	0.00143308	0.916507	-0.0600131	-0.0430483	0.00568069	-5.22014	-3.59286	0.274235	0.0114965	0.0119816	0.0207147	Other
ENSG00000008282	SYPL1	T.CD8	0.018976	0.000671593	0.474535	0.0482384	0.00400507	0.799697	-0.0379129	-0.0458071	0.0209866	-2.34686	-3.40265	0.715293	0.0161547	0.0134622	0.0293399	Other
ENSG00000008282	SYPL1	NK	0.0393512	0.796488	0.990831	0.158443	0.907277	1	-0.0495275	-0.00428881	-0.000732365	-2.06333	-0.257925	-0.011501	0.0240037	0.0166281	0.0636785	Other
ENSG00000008283	CYB561	Myeloid	0.959022	0.813686	0.534649	1	0.91009	0.780317	-0.000926089	-0.00175922	-0.013504	-0.0514033	-0.235692	-0.62185	0.0180161	0.00746408	0.0217159	Other
ENSG00000008283	CYB561	B	0.702323	0.115737	0.353378	0.844836	0.303837	0.847454	0.0029201	0.0128	0.0190291	0.382264	1.57393	0.929395	0.00763895	0.00813253	0.0204747	Other
ENSG00000008283	CYB561	T.CD4	0.000750685	0.109228	0.15523	0.00196083	0.209434	0.401547	0.0159958	0.0121682	0.0165446	3.37147	1.60183	1.42165	0.00474446	0.00759646	0.0116376	Other
ENSG00000008283	CYB561	T.CD8	0.399259	0.606085	0.939691	0.5401	0.761307	0.992448	0.00773534	0.00495103	-0.00158091	0.843026	0.515696	-0.0756703	0.00917569	0.00960067	0.0208921	Other
ENSG00000008283	CYB561	NK	0.79559	0.598714	0.230421	0.92555	0.780258	0.844454	-0.00563422	0.00849686	-0.0424507	-0.259131	0.526323	-1.20158	0.0217427	0.0161438	0.0353291	Other
ENSG00000008294	SPAG9	Myeloid	0.299915	0.327932	0.24846	0.44165	0.56082	0.547481	-0.0681168	-0.0288333	0.107789	-1.03755	-0.978429	1.15699	0.0656518	0.0294689	0.0931629	Other
ENSG00000008294	SPAG9	B	9.27932e-06	0.014935	0.277469	0.000102178	0.0741703	0.833103	-0.164674	-0.0820843	-0.078399	-4.44967	-2.43704	-1.08786	0.0370082	0.0336819	0.0720674	Other
ENSG00000008294	SPAG9	T.CD4	2.43897e-14	0.000544155	0.214125	1.7235e-13	0.00226257	0.485895	-0.101065	-0.0482884	-0.030225	-7.63701	-3.45926	-1.24256	0.0132336	0.0139592	0.0243247	Other
ENSG00000008294	SPAG9	T.CD8	8.91362e-06	0.0392463	0.176386	4.94684e-05	0.113467	0.564566	-0.0911285	-0.038379	-0.0454178	-4.44717	-2.06203	-1.35258	0.0204914	0.0186122	0.0335786	Other
ENSG00000008294	SPAG9	NK	0.00119524	0.0676412	0.971043	0.0109636	0.209218	1	-0.17844	-0.0640124	0.00358407	-3.24978	-1.82825	0.0363285	0.0549082	0.0350129	0.0986574	Other
ENSG00000008311	AASS	Myeloid	0.456822	0.95003	0.736013	0.598233	0.978532	0.906876	0.00648623	0.000188262	0.0060307	0.74459	0.0626732	0.337541	0.00871114	0.00300387	0.0178666	Other
ENSG00000008311	AASS	B	0.1094	0.34788	0.0947606	0.266699	0.581166	0.728257	-0.0326711	-0.0162863	0.0715493	-1.60191	-0.939034	1.67572	0.0203951	0.0173437	0.0426976	Other
ENSG00000008311	AASS	T.CD4	0.378991	0.000625509	0.0686101	0.477577	0.00256002	0.242358	-0.00349456	-0.015744	-0.0130872	-0.879798	-3.42151	-1.82163	0.003972	0.00460147	0.00718436	Other
ENSG00000008311	AASS	T.CD8	0.356779	0.00366983	0.0843699	0.497015	0.0171698	0.406007	-0.00585568	-0.0178505	-0.0211026	-0.921616	-2.90634	-1.72698	0.0063537	0.0061419	0.0122194	Other
ENSG00000008311	AASS	NK	0.937184	0.0360559	0.87956	0.994212	0.134719	1	-0.00131189	-0.0245106	-0.00506809	-0.0788309	-2.09753	-0.151649	0.0166419	0.0116855	0.0334199	Other
ENSG00000008324	SS18L2	Myeloid	0.0990696	0.535715	0.0291708	0.193708	0.73929	0.158981	-0.0474784	-0.00807663	-0.090061	-1.65204	-0.619369	-2.19473	0.0287392	0.0130401	0.0410352	Other
ENSG00000008324	SS18L2	B	0.750264	0.0277858	0.0448681	0.875128	0.115863	0.613476	0.0105704	-0.0706196	0.137491	0.318354	-2.20265	2.01372	0.0332033	0.0320611	0.0682771	Other
ENSG00000008324	SS18L2	T.CD4	0.260642	0.0721593	0.00182585	0.35367	0.150469	0.0162165	0.0153512	0.0248227	0.073379	1.12494	1.79832	3.11995	0.0136462	0.0138033	0.0235193	Other
ENSG00000008324	SS18L2	T.CD8	5.71293e-06	0.0722259	0.321828	3.29882e-05	0.179756	0.705535	0.0882266	0.0309064	0.0332338	4.54226	1.798	0.991024	0.0194235	0.0171893	0.0335348	Other
ENSG00000008324	SS18L2	NK	0.233188	0.428171	0.472811	0.482381	0.650411	0.925475	0.05214	-0.0219497	0.0501874	1.19294	-0.792465	0.71877	0.0437071	0.0276979	0.0698241	Other
ENSG00000008382	MPND	Myeloid	5.62154e-05	0.852444	0.0534671	0.000296693	0.932169	0.238621	-0.0531061	-0.00105265	-0.0408097	-4.05837	-0.186015	-1.94098	0.0130856	0.00565896	0.0210254	Other
ENSG00000008382	MPND	B	0.414671	0.684633	0.888672	0.621538	0.841669	1	-0.00951438	-0.00486847	-0.00413128	-0.815942	-0.406236	-0.140095	0.0116606	0.0119843	0.0294892	Other
ENSG00000008382	MPND	T.CD4	0.74601	0.645902	0.196613	0.811135	0.761636	0.461405	0.00152016	-0.00210575	0.010625	0.323914	-0.459478	1.29155	0.00469309	0.00458292	0.0082266	Other
ENSG00000008382	MPND	T.CD8	0.170849	0.386825	0.849977	0.287537	0.574828	0.963557	0.00890502	0.00508464	-0.00230227	1.3697	0.865451	-0.189179	0.00650143	0.00587514	0.0121698	Other
ENSG00000008382	MPND	NK	0.759501	0.289277	0.0405788	0.906308	0.518595	0.65707	-0.00522856	-0.0112732	0.0530971	-0.306224	-1.05995	2.0562	0.0170743	0.0106356	0.0258229	Other
ENSG00000008394	MGST1	Myeloid	0.50822	1.32047e-07	0.782991	0.644918	2.79797e-06	0.931666	-0.0387954	0.174163	0.028149	-0.662024	5.2872	0.275741	0.0586013	0.0329405	0.102085	Other
ENSG00000008394	MGST1	B	0.240786	0.435262	0.320627	0.450471	0.659399	0.833103	0.00666204	0.00407004	0.0138884	1.17352	0.780449	0.9947	0.00567697	0.005215	0.0139624	Other
ENSG00000008394	MGST1	T.CD4	0.493998	0.559888	0.161556	0.590114	0.695121	0.41068	0.00154821	0.00148564	0.00570199	0.683991	0.58303	1.4002	0.0022635	0.00254814	0.00407227	Other
ENSG00000008394	MGST1	T.CD8	0.322368	0.0969399	0.265836	0.460928	0.223002	0.661274	0.00348645	0.00589586	0.00533763	0.989714	1.66013	1.1131	0.00352268	0.00355146	0.00479527	Other
ENSG00000008394	MGST1	NK	0.648517	0.916225	0.6495	0.835884	0.968238	0.986033	0.00352618	0.000786131	-0.00785325	0.455967	0.105202	-0.454888	0.00773341	0.00747257	0.0172641	Other
ENSG00000008405	CRY1	Myeloid	0.844839	0.354859	0.260509	0.921312	0.584949	0.556915	-0.00334965	-0.00824464	0.0266639	-0.195795	-0.925332	1.12793	0.0171079	0.00890993	0.0236397	Other
ENSG00000008405	CRY1	B	0.132443	0.890914	0.0406365	0.305009	0.953297	0.601776	-0.0193552	0.00153628	-0.0468418	-1.50541	0.137173	-2.05548	0.0128571	0.0111996	0.0227888	Other
ENSG00000008405	CRY1	T.CD4	8.01476e-08	0.0903508	0.284646	3.53548e-07	0.180268	0.564684	-0.0375843	-0.0122374	-0.0134205	-5.37103	-1.69373	-1.07013	0.00699759	0.00722512	0.012541	Other
ENSG00000008405	CRY1	T.CD8	0.00571705	0.00455677	0.495521	0.0174765	0.0204732	0.813408	-0.0308941	-0.0272429	-0.0128153	-2.76493	-2.83784	-0.681713	0.0111736	0.00959987	0.0187987	Other
ENSG00000008405	CRY1	NK	0.271078	0.00313173	0.557183	0.524029	0.020893	0.960554	-0.0307622	-0.0527382	0.0258051	-1.10122	-2.95763	0.587651	0.0279346	0.0178312	0.0439123	Other
ENSG00000008441	NFIX	Myeloid	0.0258741	0.0295582	0.280324	0.0647052	0.112791	0.579135	-0.0295469	-0.0125608	-0.0191219	-2.23386	-2.17688	-1.08211	0.0132269	0.00577007	0.017671	Other
ENSG00000008441	NFIX	B	0.121072	0.461948	0.0885901	0.286484	0.681591	0.723233	-0.0241018	-0.0106785	0.0535508	-1.55123	-0.735851	1.70804	0.0155372	0.0145118	0.0313522	Other
ENSG00000008441	NFIX	T.CD4	2.5959e-15	0.000165928	0.318113	1.9529e-14	0.00077219	0.598445	0.0466232	0.020675	0.00946679	7.92224	3.76751	0.998509	0.00588511	0.0054877	0.00948093	Other
ENSG00000008441	NFIX	T.CD8	1.39632e-13	0.000196923	0.0479037	1.7153e-12	0.00138484	0.308555	0.0548151	0.0214752	0.0222533	7.41994	3.72517	1.97978	0.00738754	0.0057649	0.0112403	Other
ENSG00000008441	NFIX	NK	0.868358	0.256526	0.536599	0.964349	0.485978	0.952822	-0.00195447	0.00734363	0.0156095	-0.165789	1.13492	0.618636	0.0117889	0.0064706	0.0252321	Other
ENSG00000008513	ST3GAL1	Myeloid	0.00408517	0.00336465	0.0037156	0.0132829	0.02071	0.034298	0.195619	0.100312	0.254724	2.88304	2.93437	2.93094	0.0678518	0.0341853	0.0869085	Other
ENSG00000008513	ST3GAL1	B	5.33448e-13	0.00751325	0.148075	1.40678e-11	0.04403	0.795378	-0.171362	-0.0512075	-0.0788048	-7.2852	-2.67719	-1.44984	0.023522	0.0191273	0.0543543	Other
ENSG00000008513	ST3GAL1	T.CD4	1.6409e-58	1.84349e-36	0.18391	3.73227e-57	5.57915e-35	0.443171	-0.189857	-0.145748	-0.0284964	-16.2392	-12.6667	-1.32912	0.0116913	0.0115064	0.0214401	Other
ENSG00000008513	ST3GAL1	T.CD8	3.09006e-24	6.71176e-16	0.3201	6.4077e-23	1.94628e-14	0.704868	-0.185658	-0.118765	-0.0307696	-10.2167	-8.09731	-0.994569	0.0181721	0.0146673	0.0309376	Other
ENSG00000008513	ST3GAL1	NK	0.0494827	8.56514e-05	0.451922	0.184934	0.000992117	0.917017	-0.0808998	-0.10358	-0.0625186	-1.96691	-3.93504	-0.753141	0.0411305	0.0263226	0.0830105	Other
ENSG00000008516	MMP25	Myeloid	0.0316512	0.872447	0.970081	0.0764724	0.941779	1	-0.0236777	-0.000766038	-0.000520968	-2.15402	-0.160563	-0.0375466	0.0109923	0.00477093	0.0138752	Other
ENSG00000008516	MMP25	B	0.692205	0.869912	1	0.838375	0.943404	1	0.00155099	0.000384852	0	0.395945	0.163801	1	0.00391718	0.00234951	1	Other
ENSG00000008516	MMP25	T.CD4	0.276904	0.0583962	0.208658	0.371177	0.127276	0.477671	-0.00243176	0.00464604	-0.00563322	-1.08736	1.89295	-1.25753	0.00223638	0.00245439	0.00447959	Other
ENSG00000008516	MMP25	T.CD8	0.922473	0.0248193	0.384776	0.953675	0.0799126	0.755922	0.000450781	-0.00890135	-0.00761967	0.0973249	-2.24475	-0.869375	0.00463172	0.00396541	0.00876454	Other
ENSG00000008516	MMP25	NK	0.136372	0.212544	0.737172	0.355449	0.43446	1	-0.0252343	-0.0122235	0.0158899	-1.49069	-1.24695	0.335895	0.0169279	0.00980274	0.0473063	Other
ENSG00000008517	IL32	Myeloid	0.698005	0.0346756	0.844555	0.805841	0.126541	0.96531	0.0122568	0.0288069	-0.014849	0.388209	2.11298	-0.196289	0.0315726	0.0136333	0.0756486	Other
ENSG00000008517	IL32	B	0.33305	0.301605	0.29221	0.547202	0.539747	0.833103	0.0170052	0.0216409	-0.0516773	0.968322	1.03339	-1.05501	0.0175615	0.0209416	0.0489829	Other
ENSG00000008517	IL32	T.CD4	2.35305e-46	1.5612e-10	7.04514e-27	4.47172e-45	1.58704e-09	1.22091e-24	0.351436	0.165831	0.483039	14.3729	6.40669	10.8378	0.0244513	0.0258841	0.0445698	Other
ENSG00000008517	IL32	T.CD8	3.00358e-30	0.409043	2.12974e-12	7.51256e-29	0.595721	3.13158e-10	0.386665	0.0237068	0.416256	11.514	0.825634	7.08281	0.0335822	0.0287135	0.0587699	Other
ENSG00000008517	IL32	NK	0.186254	0.448583	0.321504	0.428341	0.667043	0.895735	0.13847	-0.0524081	0.197568	1.32269	-0.75791	0.99292	0.104688	0.0691482	0.198977	Other
ENSG00000008710	PKD1	Myeloid	0.00125322	0.300408	0.728395	0.00476322	0.530451	0.902635	-0.0538417	-0.00828646	-0.00654031	-3.24248	-1.03572	-0.347679	0.0166051	0.00800069	0.0188114	Other
ENSG00000008710	PKD1	B	0.0120546	0.166981	0.332211	0.0501944	0.382018	0.833103	-0.0407548	-0.022794	0.0384258	-2.51381	-1.38271	0.971127	0.0162124	0.016485	0.0395683	Other
ENSG00000008710	PKD1	T.CD4	2.77972e-08	0.136516	0.511489	1.28214e-07	0.249061	0.755386	-0.040791	-0.0106768	0.00872258	-5.55945	-1.48902	0.656599	0.00733724	0.00717032	0.0132845	Other
ENSG00000008710	PKD1	T.CD8	0.00735562	0.56504	0.366713	0.0216884	0.729955	0.740911	-0.028113	-0.00535929	0.0165833	-2.68154	-0.575402	0.90291	0.0104839	0.00931399	0.0183664	Other
ENSG00000008710	PKD1	NK	0.271597	0.522579	0.213907	0.524029	0.724631	0.84386	-0.0303209	-0.0115204	0.0640385	-1.10003	-0.639473	1.24539	0.0275638	0.0180155	0.0514206	Other
ENSG00000008838	MED24	Myeloid	0.638569	0.0342184	0.935316	0.756232	0.125313	1	0.00887711	-0.0164649	-0.002301	0.469949	-2.11834	-0.0812459	0.0188895	0.00777255	0.0283215	Other
ENSG00000008838	MED24	B	0.22841	0.00704989	0.641291	0.435319	0.0418878	0.966384	-0.0208942	-0.0443189	-0.0139886	-1.20499	-2.69856	-0.466333	0.0173397	0.0164232	0.0299969	Other
ENSG00000008838	MED24	T.CD4	0.708674	0.0128722	0.815422	0.780759	0.0363986	0.929973	-0.00222415	-0.0149003	0.00243158	-0.373648	-2.48778	0.233457	0.00595251	0.00598941	0.0104155	Other
ENSG00000008838	MED24	T.CD8	0.637476	0.329321	0.789789	0.751092	0.516977	0.945738	0.00433542	-0.00819548	0.00430854	0.471263	-0.975559	0.266631	0.00919958	0.0084008	0.0161592	Other
ENSG00000008838	MED24	NK	0.33862	0.878222	0.456276	0.594945	0.950999	0.917243	0.0253354	-0.00250168	0.0308103	0.957375	-0.153241	0.745905	0.0264634	0.0163252	0.041306	Other
ENSG00000008853	RHOBTB2	Myeloid	6.12877e-06	9.71798e-06	0.00805192	3.88574e-05	0.000137746	0.0624463	-0.0627369	-0.0235121	-0.0535311	-4.56419	-4.43006	-2.67288	0.0137455	0.00530739	0.0200275	Other
ENSG00000008853	RHOBTB2	B	1.16051e-07	0.0177405	0.403644	1.78579e-06	0.0833868	0.878069	-0.0826577	-0.0374307	0.0251879	-5.32716	-2.37387	0.836229	0.0155163	0.0157678	0.0301209	Other
ENSG00000008853	RHOBTB2	T.CD4	0.0344119	0.146195	0.0110777	0.0624997	0.262794	0.0665531	-0.00531808	-0.00372694	-0.00993676	-2.11552	-1.45323	-2.5418	0.00251384	0.00256459	0.00390934	Other
ENSG00000008853	RHOBTB2	T.CD8	0.0808207	0.0655805	0.228427	0.158901	0.167219	0.62657	-0.00801554	-0.00747301	-0.00766564	-1.74634	-1.84161	-1.20489	0.0045899	0.00405787	0.00636209	Other
ENSG00000008853	RHOBTB2	NK	0.182249	0.125706	0.657209	0.423782	0.312911	0.989354	0.025865	0.0202843	-0.0156292	1.33483	1.53181	-0.444187	0.0193769	0.013242	0.0351861	Other
ENSG00000008869	HEATR5B	Myeloid	0.242266	0.00443826	0.0184767	0.380316	0.0258121	0.11509	-0.0256462	-0.0245813	-0.080087	-1.17054	-2.84711	-2.37259	0.0219097	0.00863376	0.033755	Other
ENSG00000008869	HEATR5B	B	0.000311754	0.00387738	0.0307608	0.00234897	0.026599	0.540355	-0.0907587	-0.0677783	-0.106346	-3.61433	-2.89292	-2.16967	0.0251108	0.023429	0.0490147	Other
ENSG00000008869	HEATR5B	T.CD4	1.83373e-40	2.64538e-18	1.9859e-07	3.04721e-39	4.35127e-17	5.30437e-06	-0.121855	-0.0813378	-0.0925114	-13.3804	-8.74433	-5.21271	0.00910696	0.00930178	0.0177473	Other
ENSG00000008869	HEATR5B	T.CD8	4.83223e-11	4.22159e-06	0.022195	4.84788e-10	4.3186e-05	0.199194	-0.0894009	-0.0552078	-0.0555815	-6.59243	-4.60429	-2.2893	0.0135611	0.0119905	0.0242788	Other
ENSG00000008869	HEATR5B	NK	0.000214777	0.0538695	0.0229011	0.00260978	0.17802	0.552617	-0.14005	-0.050128	-0.158496	-3.71524	-1.92887	-2.28618	0.0376961	0.0259882	0.069328	Other
ENSG00000008952	SEC62	Myeloid	1.61845e-08	0.0422556	0.271187	1.60053e-07	0.145762	0.568747	-0.335213	-0.0664349	-0.0960261	-5.7299	-2.03176	-1.10295	0.0585025	0.0326982	0.0870631	Other
ENSG00000008952	SEC62	B	2.38592e-22	7.46578e-06	0.0253898	1.05568e-20	0.000137221	0.513349	-0.481914	-0.216287	-0.208531	-9.89157	-4.49732	-2.24584	0.0487197	0.0480925	0.0928522	Other
ENSG00000008952	SEC62	T.CD4	1.37199e-48	7.73776e-05	1.02409e-10	2.74342e-47	0.000385221	4.68014e-09	-0.279911	-0.0740114	-0.217863	-14.7326	-3.9542	-6.48623	0.0189994	0.0187172	0.0335885	Other
ENSG00000008952	SEC62	T.CD8	1.15821e-11	0.375418	0.00607652	1.22086e-10	0.564001	0.0901691	-0.183624	-0.0210689	-0.12647	-6.80334	-0.886435	-2.74738	0.0269902	0.0237681	0.0460331	Other
ENSG00000008952	SEC62	NK	0.00613714	0.150491	0.00339841	0.0405162	0.35012	0.208737	-0.176068	-0.0593959	-0.322916	-2.74647	-1.43828	-2.95141	0.0641071	0.0412966	0.109411	Other
ENSG00000008988	RPS20	Myeloid	0.242812	6.58844e-12	0.361013	0.380928	2.81255e-10	0.655643	0.0599514	0.166497	-0.0656501	1.16918	6.89072	-0.915237	0.0512764	0.0241625	0.0717301	Other
ENSG00000008988	RPS20	B	6.3538e-07	0.690624	5.56394e-06	8.68472e-06	0.84502	0.00120887	-0.168033	0.0123763	-0.247538	-5.0031	0.398093	-4.6195	0.0335857	0.031089	0.0535855	Other
ENSG00000008988	RPS20	T.CD4	2.01469e-31	0.0003061	5.05583e-23	2.70802e-30	0.00134579	6.57123e-21	-0.164752	0.0470066	-0.226416	-11.7034	3.61148	-9.9615	0.0140773	0.0130159	0.0227291	Other
ENSG00000008988	RPS20	T.CD8	2.11206e-09	1.7877e-06	0.000361883	1.83444e-08	1.95518e-05	0.0105359	-0.151121	0.108859	-0.130794	-6.0014	4.78065	-3.57428	0.0251809	0.0227706	0.0365932	Other
ENSG00000008988	RPS20	NK	0.940803	0.00913944	0.00373861	0.996454	0.0488948	0.220336	0.004583	0.102002	-0.305048	0.0742804	2.60901	-2.921	0.0616987	0.0390963	0.104433	Other
ENSG00000009307	CSDE1	Myeloid	0.000124711	0.582683	0.587286	0.000606958	0.771522	0.816223	-0.189492	0.012285	-0.0338863	-3.86292	0.549523	-0.543528	0.0490542	0.0223557	0.0623451	Other
ENSG00000009307	CSDE1	B	0.00346236	0.0506141	0.466533	0.018235	0.17707	0.909668	0.136908	0.0867124	-0.0636628	2.92837	1.95647	-0.728994	0.0467521	0.044321	0.0873296	Other
ENSG00000009307	CSDE1	T.CD4	0.0177174	0.395846	0.0350624	0.0345865	0.547245	0.153366	0.0423131	0.0152467	0.067119	2.37189	0.849104	2.10858	0.0178394	0.0179563	0.0318313	Other
ENSG00000009307	CSDE1	T.CD8	0.0965015	0.872818	0.126971	0.182723	0.931838	0.499367	0.0436837	-0.00366375	0.0670725	1.66241	-0.160086	1.52697	0.0262773	0.0228861	0.0439252	Other
ENSG00000009307	CSDE1	NK	0.0361178	1.94388e-05	0.470311	0.15006	0.00026274	0.923805	0.133516	0.174048	0.0784598	2.09856	4.2802	0.722838	0.0636228	0.0406635	0.108544	Other
ENSG00000009335	UBE3C	Myeloid	0.196494	0.0105576	0.850555	0.325189	0.0515383	0.968059	-0.0473939	-0.0398318	0.00873042	-1.2931	-2.55843	0.18862	0.0366514	0.0155688	0.0462859	Other
ENSG00000009335	UBE3C	B	0.36857	0.414182	0.51877	0.579216	0.641515	0.933161	-0.0217347	-0.0203739	-0.0313785	-0.899445	-0.816806	-0.645951	0.0241645	0.0249434	0.0485773	Other
ENSG00000009335	UBE3C	T.CD4	0.709598	0.572816	0.897171	0.78154	0.704799	0.967485	-0.00390462	-0.00583627	0.00225425	-0.372408	-0.56393	0.129247	0.0104848	0.0103493	0.0174415	Other
ENSG00000009335	UBE3C	T.CD8	0.109356	0.646203	0.458672	0.201992	0.789758	0.790912	-0.0243653	-0.00628167	0.0192219	-1.60141	-0.459065	0.74122	0.0152149	0.0136836	0.0259328	Other
ENSG00000009335	UBE3C	NK	0.769418	0.0938895	0.417684	0.91127	0.260834	0.898269	-0.0103807	-0.0398918	-0.0491667	-0.29322	-1.67592	-0.811502	0.0354024	0.0238029	0.0605872	Other
ENSG00000009413	REV3L	Myeloid	0.209226	0.126523	0.371029	0.339665	0.309858	0.664993	-0.0366001	-0.0213519	0.0375968	-1.2571	-1.52833	0.896279	0.0291148	0.0139707	0.0419477	Other
ENSG00000009413	REV3L	B	6.14985e-12	0.000262455	0.29937	1.4628e-10	0.00299182	0.833103	-0.232981	-0.125207	-0.0824515	-6.93564	-3.65939	-1.03946	0.0335918	0.0342152	0.0793217	Other
ENSG00000009413	REV3L	T.CD4	5.11119e-07	0.0355353	0.0551021	2.06849e-06	0.0856394	0.209322	-0.070949	-0.0295024	0.0498742	-5.02557	-2.10252	1.91881	0.0141176	0.0140319	0.0259922	Other
ENSG00000009413	REV3L	T.CD8	3.58284e-13	0.00147269	0.993419	4.27854e-12	0.00790487	1	-0.14585	-0.0551956	-0.000296783	-7.29256	-3.18144	-0.00824987	0.0199999	0.0173492	0.0359742	Other
ENSG00000009413	REV3L	NK	1.54835e-05	2.80103e-08	0.383558	0.000264227	6.16862e-07	0.898269	-0.190226	-0.163009	-0.0747995	-4.34403	-5.57273	-0.872565	0.0437902	0.0292512	0.0857236	Other
ENSG00000009694	TENM1	Myeloid	0.301365	0.206972	0.676073	0.44165	0.422921	0.872123	0.00115878	0.00146728	0.00178371	1.03444	1.26218	0.418355	0.0011202	0.0011625	0.00426363	Other
ENSG00000009694	TENM1	B	0.361554	0.147318	0.163398	0.57177	0.353622	0.80896	0.0011065	0.00146233	-0.00721404	0.912706	1.44989	-1.39692	0.00121233	0.00100858	0.00516426	Other
ENSG00000009694	TENM1	T.CD4	6.97057e-17	3.56213e-06	0.000636955	5.68781e-16	2.23412e-05	0.00686703	-0.071746	-0.0329047	-0.0484649	-8.36315	-4.6383	-3.41894	0.00857882	0.00709413	0.0141754	Other
ENSG00000009694	TENM1	T.CD8	4.83835e-11	0.00230286	0.453138	4.85068e-10	0.0116399	0.787999	-0.0780365	-0.0323449	-0.0167804	-6.59224	-3.04938	-0.750381	0.0118376	0.0106071	0.0223625	Other
ENSG00000009694	TENM1	NK	0.0011275	2.15013e-07	0.00223199	0.0104143	4.06486e-06	0.161647	-0.106331	-0.102183	-0.201481	-3.26652	-5.20164	-3.08255	0.0325517	0.0196445	0.0653618	Other
ENSG00000009724	MASP2	Myeloid	0.971281	0.846494	0.415415	1	0.928451	0.684304	4.85754e-05	0.000225807	-0.00125444	0.0360177	0.193609	-0.815858	0.00134865	0.0011663	0.00153758	Other
ENSG00000009724	MASP2	B	0.172564	0.674417	0.0948923	0.363533	0.835034	0.728257	-0.00621105	0.00299591	-0.0189007	-1.36471	0.420184	-1.67505	0.0045512	0.00712999	0.0112837	Other
ENSG00000009724	MASP2	T.CD4	0.039369	0.97777	0.969792	0.0701891	0.987685	0.995699	-0.00484011	6.37378e-05	-0.000172007	-2.0606	0.0278653	-0.0378717	0.00234889	0.00228735	0.00454185	Other
ENSG00000009724	MASP2	T.CD8	0.0152379	0.411698	0.856668	0.0401918	0.597943	0.966354	-0.00878705	-0.00264016	-0.00118297	-2.42762	-0.820964	-0.180648	0.00361962	0.00321592	0.00654848	Other
ENSG00000009724	MASP2	NK	0.287925	0.905147	0.590928	0.542867	0.964118	0.972224	0.00644696	-0.000544877	-0.00819349	1.06328	-0.119176	-0.538036	0.00606329	0.00457205	0.0152285	Other
ENSG00000009780	FAM76A	Myeloid	0.196701	0.151485	0.796306	0.325457	0.34759	0.939294	-0.028879	0.0113699	-0.00906548	-1.2925	1.43463	-0.258427	0.0223435	0.00792533	0.0350795	Other
ENSG00000009780	FAM76A	B	0.886297	0.62599	0.761341	0.95634	0.802089	1	-0.00361982	0.0113521	0.0132166	-0.143017	0.48749	0.303978	0.0253104	0.0232868	0.043479	Other
ENSG00000009780	FAM76A	T.CD4	0.270744	0.315138	0.474518	0.364422	0.464648	0.729702	0.0100508	0.00889167	-0.0105809	1.10141	1.00455	-0.715237	0.00912536	0.00885136	0.0147935	Other
ENSG00000009780	FAM76A	T.CD8	0.881863	0.89089	0.170956	0.928464	0.942972	0.559766	-0.00201389	-0.00173473	-0.0288528	-0.148617	-0.137183	-1.36977	0.0135509	0.0126454	0.021064	Other
ENSG00000009780	FAM76A	NK	0.339735	0.899796	0.745324	0.595164	0.962173	1	0.0331653	-0.00275406	-0.0198841	0.955167	-0.125933	-0.325093	0.034722	0.0218692	0.0611643	Other
ENSG00000009790	TRAF3IP3	Myeloid	0.835429	0.00731376	0.0154136	0.914398	0.0384078	0.101298	0.00488233	0.0329209	0.106242	0.207838	2.68383	2.44049	0.023491	0.0122664	0.0435331	Other
ENSG00000009790	TRAF3IP3	B	7.1883e-52	4.13536e-17	0.0179195	7.75112e-50	2.62875e-15	0.432645	-0.720123	-0.359931	-0.221468	-15.7972	-8.52076	-2.37944	0.0455854	0.0422417	0.0930758	Other
ENSG00000009790	TRAF3IP3	T.CD4	0	0	2.73381e-41	0	0	9.70638e-39	-1.00728	-0.761024	-0.460362	-54.0172	-40.4926	-13.6636	0.0186474	0.0187941	0.0336925	Other
ENSG00000009790	TRAF3IP3	T.CD8	7.43412e-276	2.44398e-108	1.8313e-18	1.30384e-273	4.18553e-106	5.12659e-16	-1.0369	-0.551163	-0.432227	-38.1626	-22.5568	-8.87778	0.0271706	0.0244344	0.0486864	Other
ENSG00000009790	TRAF3IP3	NK	1.23292e-25	1.61747e-37	2.63055e-05	1.28197e-23	1.82523e-35	0.00624394	-0.704948	-0.560926	-0.517965	-10.7764	-13.034	-4.26579	0.0654158	0.0430354	0.121423	Other
ENSG00000009830	POMT2	Myeloid	0.0389881	0.215868	0.363939	0.0906919	0.434211	0.658391	-0.0258102	-0.00539733	0.0150092	-2.06902	-1.23782	0.909665	0.0124746	0.00436035	0.0164997	Other
ENSG00000009830	POMT2	B	0.616828	0.500038	0.568473	0.786042	0.711192	0.945716	0.00446362	-0.00582429	-0.00788815	0.500462	-0.67461	-0.570887	0.00891901	0.00863357	0.0138174	Other
ENSG00000009830	POMT2	T.CD4	0.74603	0.0827351	0.60456	0.811135	0.167802	0.818396	0.000772341	-0.00403955	0.00223088	0.323888	-1.73522	0.517909	0.00238459	0.00232797	0.00430747	Other
ENSG00000009830	POMT2	T.CD8	0.989239	0.0118864	0.594592	0.995118	0.0448933	0.867416	5.59803e-05	-0.00913248	0.00342852	0.0134878	-2.51624	0.532303	0.00415044	0.00362941	0.00644093	Other
ENSG00000009830	POMT2	NK	0.196549	0.280956	0.251597	0.43933	0.509434	0.844454	0.013098	0.00671039	-0.0136237	1.29235	1.07843	-1.14857	0.0101351	0.00622238	0.0118615	Other
ENSG00000009844	VTA1	Myeloid	7.24795e-05	0.607688	0.179853	0.000373349	0.78939	0.482929	-0.12914	-0.00785219	-0.0655193	-3.99692	-0.513424	-1.34525	0.0323099	0.0152938	0.0487042	Other
ENSG00000009844	VTA1	B	0.254326	0.168237	0.39981	0.467512	0.383741	0.875062	-0.0305269	-0.0362948	-0.0468808	-1.14037	-1.37862	-0.843075	0.0267693	0.0263269	0.055607	Other
ENSG00000009844	VTA1	T.CD4	0.760431	0.494291	0.735279	0.823631	0.638625	0.892923	0.00321686	0.00704177	-0.00629339	0.304924	0.683528	-0.338142	0.0105497	0.0103021	0.0186117	Other
ENSG00000009844	VTA1	T.CD8	0.294372	0.172704	0.602094	0.432452	0.335878	0.871954	0.0157331	-0.0183585	-0.0142155	1.0487	-1.36372	-0.521499	0.0150024	0.013462	0.027259	Other
ENSG00000009844	VTA1	NK	0.807425	0.135479	0.102392	0.932899	0.328475	0.780826	-0.0100042	0.0373909	0.102295	-0.243817	1.49337	1.63809	0.0410318	0.025038	0.0624477	Other
ENSG00000009954	BAZ1B	Myeloid	2.14804e-09	0.187657	0.304432	2.38877e-08	0.397863	0.602007	-0.252971	-0.0261465	-0.0608347	-6.08289	-1.31781	-1.02925	0.0415874	0.0198409	0.0591061	Other
ENSG00000009954	BAZ1B	B	0.261847	0.0478458	0.270415	0.475513	0.17025	0.833103	-0.0482229	-0.0802045	0.0918981	-1.12249	-1.98052	1.104	0.0429608	0.0404967	0.0832411	Other
ENSG00000009954	BAZ1B	T.CD4	1.18657e-06	2.74346e-05	0.687402	4.61472e-06	0.000148133	0.867753	-0.0769686	-0.0670619	0.0112479	-4.86103	-4.19593	0.402422	0.0158338	0.0159826	0.0279506	Other
ENSG00000009954	BAZ1B	T.CD8	2.97631e-06	0.0156515	0.949302	1.78664e-05	0.0556113	0.996076	-0.110535	-0.0510383	0.00256343	-4.67846	-2.41761	0.0635942	0.0236263	0.0211111	0.0403092	Other
ENSG00000009954	BAZ1B	NK	0.0216224	0.000170027	0.492322	0.103915	0.00181458	0.93538	-0.138281	-0.146975	0.071009	-2.30071	-3.76603	0.687416	0.0601036	0.0390264	0.103299	Other
ENSG00000010017	RANBP9	Myeloid	0.00268072	0.203987	0.812363	0.00923844	0.420066	0.948378	-0.0814406	0.0175752	-0.010002	-3.01521	1.27052	-0.237648	0.0270099	0.0138331	0.0420877	Other
ENSG00000010017	RANBP9	B	0.650946	0.578817	0.513648	0.809855	0.769693	0.930907	0.0102324	0.0115162	0.0246204	0.452545	0.555247	0.65389	0.0226108	0.0207407	0.0376522	Other
ENSG00000010017	RANBP9	T.CD4	1.77045e-08	0.000296401	0.951969	8.32984e-08	0.0013067	0.989455	-0.0505269	-0.0351193	0.00104332	-5.63793	-3.61983	0.0602388	0.00896195	0.0097019	0.0173197	Other
ENSG00000010017	RANBP9	T.CD8	8.15273e-06	0.902865	0.845615	4.55757e-05	0.94978	0.96229	-0.0672501	-0.00162633	-0.00492665	-4.46639	-0.122048	-0.194749	0.0150569	0.0133254	0.0252975	Other
ENSG00000010017	RANBP9	NK	0.0102658	0.952966	0.15532	0.0603794	0.984608	0.84386	-0.0993484	-0.00133258	-0.100981	-2.57185	-0.0589885	-1.42437	0.0386292	0.0225905	0.0708954	Other
ENSG00000010030	ETV7	Myeloid	2.31501e-10	1.68302e-12	3.26918e-07	2.91771e-09	7.82737e-11	1.12771e-05	0.221704	0.0666979	-0.199497	6.45349	7.085	-5.25946	0.0343541	0.00941396	0.0379311	Other
ENSG00000010030	ETV7	B	8.78542e-23	4.22844e-11	0.000578207	4.00907e-21	1.71973e-09	0.0512153	0.197243	0.104419	0.181661	9.99805	6.65002	3.47616	0.0197281	0.0157021	0.0522591	Other
ENSG00000010030	ETV7	T.CD4	5.15849e-121	5.29126e-68	3.6695e-07	2.18291e-119	2.85277e-66	9.40437e-06	0.136545	0.105493	0.0427263	23.735	17.5731	5.09664	0.00575289	0.00600311	0.00838322	Other
ENSG00000010030	ETV7	T.CD8	5.21949e-46	3.08606e-39	0.105757	1.95825e-44	2.17023e-37	0.453387	0.109133	0.0903639	0.008893	14.4043	13.197	1.6185	0.00757642	0.00684733	0.00549459	Other
ENSG00000010030	ETV7	NK	3.99803e-18	1.44157e-20	0.418533	3.01551e-16	8.63575e-19	0.898269	0.241521	0.159934	-0.00749566	8.85503	9.38634	-0.810022	0.027275	0.017039	0.00925365	Other
ENSG00000010072	SPRTN	Myeloid	0.0179949	0.851369	0.0894326	0.0477056	0.931408	0.327843	-0.0479706	0.00198371	0.0498664	-2.37249	0.187387	1.70551	0.0202195	0.0105862	0.0292385	Other
ENSG00000010072	SPRTN	B	0.0952031	0.869219	0.136657	0.241925	0.943098	0.795378	0.0364541	-0.00287951	0.0516952	1.66969	-0.164681	1.49207	0.0218328	0.0174853	0.0346466	Other
ENSG00000010072	SPRTN	T.CD4	0.0495343	0.742029	0.0746776	0.0858316	0.832474	0.255184	0.0166464	-0.00276796	0.0265068	1.96422	-0.329178	1.78305	0.00847485	0.00840871	0.014866	Other
ENSG00000010072	SPRTN	T.CD8	0.38682	0.237063	0.30289	0.527389	0.418284	0.68913	0.0109511	0.0135789	-0.0197804	0.865484	1.18247	-1.0306	0.0126532	0.0114835	0.0191932	Other
ENSG00000010072	SPRTN	NK	0.853679	0.849621	0.594932	0.956285	0.936256	0.974236	-0.00637065	-0.00411637	-0.0341884	-0.184477	-0.189623	-0.53224	0.0345336	0.0217082	0.064235	Other
ENSG00000010165	EEF1AKNMT	Myeloid	0.0336381	0.42465	0.418267	0.0805776	0.649672	0.687214	-0.0376202	-0.00737635	0.023987	-2.12946	-0.798476	0.810871	0.0176665	0.00923803	0.0295818	Other
ENSG00000010165	EEF1AKNMT	B	0.98506	0.0153832	0.967962	1	0.0755499	1	0.000327312	-0.0423117	0.00155002	0.0187291	-2.42628	0.0401951	0.0174761	0.0174389	0.0385625	Other
ENSG00000010165	EEF1AKNMT	T.CD4	0.339911	0.383778	0.176197	0.438	0.535172	0.431946	0.00695159	0.00616767	0.0175815	0.954389	0.870998	1.35287	0.00728381	0.00708116	0.0129957	Other
ENSG00000010165	EEF1AKNMT	T.CD8	0.390005	0.679922	0.76511	0.530701	0.812213	0.937584	-0.00950223	-0.00378947	0.00498998	-0.859693	-0.412588	0.29883	0.011053	0.00918463	0.0166984	Other
ENSG00000010165	EEF1AKNMT	NK	0.336832	0.715574	0.94234	0.593519	0.85866	1	0.0257081	0.00628011	0.00323371	0.960926	0.364425	0.0723858	0.0267535	0.017233	0.0446733	Other
ENSG00000010219	DYRK4	Myeloid	0.214878	0.772846	0.875236	0.346437	0.889908	0.980063	-0.0146035	-0.0013836	-0.00241151	-1.24163	-0.288677	-0.157183	0.0117616	0.00479291	0.015342	Other
ENSG00000010219	DYRK4	B	0.334046	0.996145	0.894049	0.548175	1	1	-0.013748	6.27274e-05	-0.00388408	-0.966329	0.00483251	-0.133287	0.014227	0.0129803	0.0291407	Other
ENSG00000010219	DYRK4	T.CD4	0.372021	0.179351	0.393641	0.470873	0.306737	0.662465	-0.00465845	-0.00685352	0.00835186	-0.892737	-1.34286	0.853155	0.00521817	0.00510367	0.00978938	Other
ENSG00000010219	DYRK4	T.CD8	0.735523	0.856464	0.25995	0.825903	0.922984	0.655026	-0.00264123	0.0012727	-0.0170678	-0.33781	0.180884	-1.12692	0.00781869	0.007036	0.0151455	Other
ENSG00000010219	DYRK4	NK	0.52509	0.313989	0.228182	0.750416	0.542582	0.844454	-0.0115091	-0.0123969	-0.0456427	-0.635752	-1.00711	-1.20738	0.0181032	0.0123094	0.037803	Other
ENSG00000010244	ZNF207	Myeloid	1.20388e-08	0.0279584	0.026622	1.21347e-07	0.108156	0.14911	-0.284982	-0.0526753	-0.139391	-5.78275	-2.19881	-2.23117	0.0492814	0.0239563	0.0624742	Other
ENSG00000010244	ZNF207	B	0.191139	0.0234059	0.0499978	0.389148	0.102937	0.635094	-0.0607693	-0.102293	-0.172795	-1.30785	-2.2693	-1.96735	0.0464651	0.045077	0.0878312	Other
ENSG00000010244	ZNF207	T.CD4	5.51268e-16	3.64233e-05	0.473806	4.27989e-15	0.000191206	0.729412	-0.148445	-0.0756405	-0.0233107	-8.11391	-4.13113	-0.716389	0.0182952	0.0183099	0.0325392	Other
ENSG00000010244	ZNF207	T.CD8	7.03428e-05	0.0196766	0.176964	0.000334853	0.0667673	0.565108	-0.106982	-0.0558718	-0.0620181	-3.97889	-2.33307	-1.35077	0.0268873	0.0239478	0.045913	Other
ENSG00000010244	ZNF207	NK	1.34345e-05	0.326811	0.41826	0.000231989	0.555983	0.898269	-0.295621	-0.0429383	-0.0895059	-4.37572	-0.980766	-0.810498	0.0675594	0.0437804	0.110433	Other
ENSG00000010256	UQCRC1	Myeloid	3.64038e-06	0.731044	0.00245467	2.41206e-05	0.865754	0.0245231	-0.174418	-0.00632585	-0.16573	-4.67627	-0.343765	-3.06227	0.0372987	0.0184016	0.0541199	Other
ENSG00000010256	UQCRC1	B	0.479848	0.30447	0.552512	0.679225	0.542029	0.941793	0.0184265	-0.0258349	0.0282781	0.706735	-1.02728	0.594623	0.0260728	0.0251488	0.0475564	Other
ENSG00000010256	UQCRC1	T.CD4	0.0719429	0.604199	0.710573	0.118671	0.729542	0.879664	0.017057	-0.00484505	0.00580102	1.79968	-0.51839	0.371122	0.00947781	0.00934635	0.0156311	Other
ENSG00000010256	UQCRC1	T.CD8	0.43022	0.928516	0.170501	0.570583	0.963497	0.559131	0.0105662	-0.00105497	0.0311601	0.788887	-0.0897158	1.37123	0.0133938	0.0117591	0.0227242	Other
ENSG00000010256	UQCRC1	NK	0.427943	0.347549	0.555782	0.671376	0.577136	0.959798	0.0253948	-0.0203805	-0.0347398	0.793054	-0.939546	-0.589743	0.0320216	0.0216919	0.0589066	Other
ENSG00000010270	STARD3NL	Myeloid	0.993054	0.0312265	0.315864	1	0.117285	0.614435	-0.000306886	-0.0361247	0.0520326	-0.00870939	-2.15507	1.00516	0.0352362	0.0167627	0.0517656	Other
ENSG00000010270	STARD3NL	B	0.336148	0.757819	0.771475	0.549994	0.883869	1	-0.0182298	-0.00599806	0.0108163	-0.962134	-0.308408	0.29069	0.0189473	0.0194484	0.0372091	Other
ENSG00000010270	STARD3NL	T.CD4	0.220524	0.00694087	0.229345	0.308167	0.0215021	0.501711	0.00778441	0.0169318	0.0139811	1.22522	2.70029	1.20229	0.0063535	0.00627036	0.0116287	Other
ENSG00000010270	STARD3NL	T.CD8	0.870984	0.0315988	0.723884	0.921756	0.0961951	0.922743	-0.00194338	-0.023763	-0.0062187	-0.162418	-2.14994	-0.353337	0.0119653	0.0110529	0.0175999	Other
ENSG00000010270	STARD3NL	NK	0.00033413	5.54268e-05	0.833658	0.00383893	0.000672934	1	-0.157335	-0.120063	-0.0162387	-3.60034	-4.03906	-0.210185	0.0436999	0.0297254	0.0772594	Other
ENSG00000010278	CD9	Myeloid	2.32754e-36	2.08981e-08	9.27724e-17	2.09148e-34	5.10561e-07	2.17821e-14	-0.876866	-0.252967	-1.01263	-13.5139	-5.6178	-8.98094	0.0648861	0.0450295	0.112753	Other
ENSG00000010278	CD9	B	0.136369	0.55511	0.716506	0.310776	0.754975	0.98883	-0.0399699	-0.0116854	0.016642	-1.4903	-0.590267	0.36345	0.02682	0.0197969	0.0457889	Other
ENSG00000010278	CD9	T.CD4	0.000319548	0.0229963	0.545352	0.000889418	0.0592492	0.778817	-0.0188129	-0.00982162	-0.00476994	-3.60024	-2.27388	-0.604807	0.00522544	0.00431932	0.0078867	Other
ENSG00000010278	CD9	T.CD8	0.0376294	0.413819	0.42339	0.0858979	0.599983	0.775852	-0.0185296	-0.00537085	0.0132411	-2.07949	-0.817247	0.800764	0.00891064	0.00657189	0.0165356	Other
ENSG00000010278	CD9	NK	0.351494	0.0617226	0.177318	0.602719	0.196738	0.84386	0.0128427	0.01863	0.0242509	0.932152	1.8692	1.35206	0.0137775	0.00996687	0.0179363	Other
ENSG00000010292	NCAPD2	Myeloid	0.077979	0.128686	0.233968	0.159564	0.313176	0.533563	-0.0254099	-0.0114836	0.0228809	-1.76567	-1.51967	1.19329	0.0143911	0.00755663	0.0191746	Other
ENSG00000010292	NCAPD2	B	0.401318	0.129242	0.0767675	0.608984	0.326571	0.698028	-0.0123637	-0.0244317	-0.053987	-0.839525	-1.51802	-1.77544	0.014727	0.0160945	0.0304078	Other
ENSG00000010292	NCAPD2	T.CD4	3.3051e-17	1.7414e-05	0.000358484	2.74457e-16	9.74154e-05	0.0042392	-0.0571884	-0.0309773	-0.0434828	-8.45136	-4.29801	-3.57295	0.00676677	0.00720736	0.01217	Other
ENSG00000010292	NCAPD2	T.CD8	0.000405745	0.00023991	0.279708	0.00165122	0.00163654	0.672813	-0.0392764	-0.0357611	-0.0207077	-3.53901	-3.67495	-1.08135	0.0110981	0.00973104	0.0191499	Other
ENSG00000010292	NCAPD2	NK	0.0401503	0.165967	0.0435507	0.160418	0.373585	0.669045	-0.0563314	-0.0250978	-0.098925	-2.055	-1.38572	-2.02647	0.0274119	0.0181118	0.0488164	Other
ENSG00000010295	IFFO1	Myeloid	2.99282e-05	0.406158	0.647129	0.000166921	0.633227	0.853981	-0.0900989	0.00687326	0.0110091	-4.20751	0.830778	0.458348	0.0214138	0.00827329	0.0240191	Other
ENSG00000010295	IFFO1	B	0.415101	0.610667	0.0942313	0.621861	0.7925	0.728257	-0.00918282	-0.0060692	-0.0284094	-0.815191	-0.50924	-1.67843	0.0112646	0.0119181	0.0169262	Other
ENSG00000010295	IFFO1	T.CD4	3.22175e-05	0.0129612	0.800081	0.000104826	0.036629	0.923322	-0.0176755	-0.0108564	-0.00204363	-4.15921	-2.48533	-0.253264	0.00424974	0.00436819	0.00806917	Other
ENSG00000010295	IFFO1	T.CD8	9.69619e-06	0.559654	0.441626	5.33437e-05	0.726065	0.787096	-0.0316447	-0.00400961	-0.00900369	-4.42897	-0.583387	-0.769647	0.00714494	0.00687298	0.0116985	Other
ENSG00000010295	IFFO1	NK	0.200544	0.226311	0.625744	0.443868	0.452168	0.98349	-0.0281726	-0.0164881	0.0166479	-1.28089	-1.21024	0.4882	0.0219946	0.0136238	0.0341006	Other
ENSG00000010310	GIPR	Myeloid	1	0.69008	1	1	0.842248	1	0	-0.000365318	0	1	-0.39878	1	1	0.000916089	1	Other
ENSG00000010310	GIPR	B	0.440811	0.760931	0.189206	0.645915	0.885867	0.819776	-0.00139122	0.000756655	-0.00509906	-0.771043	0.304319	-1.31571	0.00180434	0.00248639	0.00387553	Other
ENSG00000010310	GIPR	T.CD4	0.0333673	0.476619	0.135189	0.0608606	0.620685	0.370002	-0.00262691	-0.00112479	-0.00415832	-2.12795	-0.711781	-1.49435	0.00123448	0.00158025	0.0027827	Other
ENSG00000010310	GIPR	T.CD8	0.0261069	0.250332	0.435201	0.0634244	0.432584	0.784134	-0.0107196	-0.00554694	-0.00596375	-2.22536	-1.14965	-0.780524	0.00481699	0.00482489	0.00764069	Other
ENSG00000010310	GIPR	NK	0.113837	0.0747046	0.0794687	0.317944	0.223778	0.751148	-0.0377861	-0.0271543	0.0571278	-1.58263	-1.78308	1.75941	0.0238755	0.0152288	0.0324698	Other
ENSG00000010318	PHF7	Myeloid	0.016626	0.714472	0.45641	0.044591	0.856648	0.720291	-0.0191936	0.00161092	0.012109	-2.40187	0.365888	0.746016	0.00799109	0.00440277	0.0162315	Other
ENSG00000010318	PHF7	B	0.305369	0.902952	0.39328	0.517462	0.960207	0.87019	-0.0127331	0.00146857	0.0139643	-1.02536	0.121955	0.854828	0.0124181	0.0120419	0.0163358	Other
ENSG00000010318	PHF7	T.CD4	0.000790992	0.0222285	0.601998	0.00205689	0.0575765	0.817089	-0.0151868	-0.0118189	-0.00478949	-3.35702	-2.28683	-0.521585	0.00452389	0.00516823	0.00918257	Other
ENSG00000010318	PHF7	T.CD8	0.0260025	0.00325523	0.54638	0.0632129	0.015562	0.841769	-0.0165538	-0.0202236	-0.00778556	-2.22692	-2.9437	-0.603325	0.00743349	0.00687014	0.0129044	Other
ENSG00000010318	PHF7	NK	0.237986	0.00189416	0.864492	0.488282	0.013842	1	-0.0218079	-0.0378604	-0.00555048	-1.18077	-3.10995	-0.170797	0.0184691	0.012174	0.0324975	Other
ENSG00000010322	NISCH	Myeloid	3.32951e-30	0.342877	0.000103727	2.15412e-28	0.57454	0.00178481	-0.488799	-0.018518	-0.211908	-12.101	-0.948628	-3.94966	0.0403932	0.0195208	0.053652	Other
ENSG00000010322	NISCH	B	0.707228	0.880301	0.896332	0.847108	0.948221	1	-0.00704041	-0.00274352	0.00532455	-0.375658	-0.150616	0.130399	0.0187415	0.0182153	0.0408327	Other
ENSG00000010322	NISCH	T.CD4	0.156312	0.0625188	0.126072	0.229632	0.134152	0.354771	-0.011119	-0.0142993	0.0210638	-1.4177	-1.86283	1.5302	0.00784298	0.0076761	0.0137654	Other
ENSG00000010322	NISCH	T.CD8	0.448477	0.0175814	0.59299	0.586561	0.0611109	0.866433	-0.00855737	-0.0251859	0.00982028	-0.758023	-2.37495	0.534619	0.0112891	0.0106048	0.0183688	Other
ENSG00000010322	NISCH	NK	0.423718	0.0362151	0.303471	0.667756	0.135141	0.882449	-0.0247966	-0.0438428	0.0595961	-0.800331	-2.09573	1.03069	0.030983	0.02092	0.0578217	Other
ENSG00000010327	STAB1	Myeloid	3.72237e-23	8.03646e-05	9.84025e-06	1.4805e-21	0.000871734	0.000235988	-0.410102	-0.0680279	-0.261419	-10.3524	-3.94812	-4.52	0.0396142	0.0172305	0.057836	Inflammatory
ENSG00000010327	STAB1	B	0.550074	0.564128	0.300724	0.735811	0.760045	0.833103	-0.00215064	0.00308199	-0.00715705	-0.597794	0.576862	-1.03654	0.00359762	0.00534269	0.00690473	Inflammatory
ENSG00000010327	STAB1	T.CD4	0.503015	0.854672	0.0098485	0.598674	0.910329	0.0607993	-0.00114057	0.000294584	0.00916835	-0.66978	0.183166	2.58274	0.0017029	0.00160829	0.00354986	Inflammatory
ENSG00000010327	STAB1	T.CD8	0.535955	0.46298	0.345733	0.665811	0.645803	0.725924	0.00121911	0.00171655	0.00450532	0.618989	0.733995	0.943184	0.00196952	0.00233864	0.00477671	Inflammatory
ENSG00000010327	STAB1	NK	0.877925	0.192259	0.58794	0.967958	0.409528	0.971049	-0.0010802	0.00696	0.00801812	-0.153642	1.30431	0.542375	0.00703063	0.00533616	0.0147834	Inflammatory
ENSG00000010361	FUZ	Myeloid	0.110443	0.696812	0.783993	0.210434	0.84642	0.932096	-0.011825	0.0012543	0.00253629	-1.59866	0.389661	0.274435	0.0073968	0.00321895	0.00924187	Other
ENSG00000010361	FUZ	B	0.137891	0.232128	0.712282	0.313002	0.463016	0.987841	-0.0173044	-0.0136443	0.00524947	-1.48454	-1.19543	0.369117	0.0116564	0.0114138	0.0142217	Other
ENSG00000010361	FUZ	T.CD4	0.254991	0.69532	0.984903	0.347231	0.799129	1	-0.00480983	0.00162552	-0.000154989	-1.13838	0.391659	-0.0189237	0.00422515	0.00415036	0.0081902	Other
ENSG00000010361	FUZ	T.CD8	0.0179486	0.174199	0.879076	0.0461539	0.338103	0.972392	-0.0147574	-0.00754337	-0.00181597	-2.36756	-1.35899	-0.152165	0.00623319	0.00555071	0.0119342	Other
ENSG00000010361	FUZ	NK	0.0109376	0.00988584	0.614961	0.0632575	0.0521217	0.981792	-0.0480363	-0.0284284	-0.0199325	-2.54967	-2.58195	-0.503501	0.0188402	0.0110105	0.0395879	Other
ENSG00000010404	IDS	Myeloid	1.32464e-24	0.00451444	2.94774e-06	5.84325e-23	0.0261611	8.22035e-05	-0.535871	-0.0708708	-0.320079	-10.7264	-2.84168	-4.79153	0.0499581	0.0249398	0.066801	Other
ENSG00000010404	IDS	B	0.0286574	0.903419	0.0280982	0.0989951	0.960493	0.526165	-0.101423	0.00544946	0.191407	-2.19042	0.121366	2.20585	0.0463027	0.0449011	0.0867726	Other
ENSG00000010404	IDS	T.CD4	3.957e-31	0.00258992	0.496064	5.26527e-30	0.00909125	0.745619	-0.191931	-0.0539225	0.0209509	-11.6452	-3.01347	0.680778	0.0164816	0.0178938	0.0307749	Other
ENSG00000010404	IDS	T.CD8	1.35908e-14	0.000149884	0.645707	1.76644e-13	0.00108551	0.890958	-0.202632	-0.0908939	0.020743	-7.72636	-3.79362	0.459823	0.026226	0.0239597	0.0451108	Other
ENSG00000010404	IDS	NK	1.60031e-05	3.61172e-06	0.91457	0.000271781	5.56357e-05	1	-0.283188	-0.197517	-0.0120359	-4.33664	-4.6439	-0.107361	0.0653012	0.0425326	0.112107	Other
ENSG00000010539	ZNF200	Myeloid	0.477068	0.0703885	0.505793	0.616866	0.207976	0.759367	0.020545	0.0186015	-0.0203749	0.71149	1.80997	-0.666435	0.0288761	0.0102773	0.0305731	Other
ENSG00000010539	ZNF200	B	0.0128299	0.653115	0.777754	0.0526394	0.821672	1	0.0516986	-0.00797224	-0.0107723	2.49165	-0.449537	-0.282484	0.0207488	0.0177343	0.0381343	Other
ENSG00000010539	ZNF200	T.CD4	0.562068	0.376076	0.647402	0.653882	0.527056	0.846406	-0.00511019	-0.00785007	-0.00729387	-0.579792	-0.885194	-0.45742	0.00881382	0.00886819	0.0159456	Other
ENSG00000010539	ZNF200	T.CD8	0.552973	0.548492	0.807595	0.681498	0.718344	0.951685	0.00762749	-0.00659823	-0.00503834	0.593357	-0.600055	-0.243571	0.0128548	0.010996	0.0206853	Other
ENSG00000010539	ZNF200	NK	0.0283781	0.078188	0.774247	0.126991	0.230355	1	-0.076571	0.0366634	-0.0174392	-2.19535	1.76208	-0.287068	0.0348787	0.0208068	0.0607493	Other
ENSG00000010610	CD4	Myeloid	2.93487e-10	3.53291e-15	0.00186926	3.6422e-09	2.08213e-13	0.0198185	-0.183041	-0.121888	-0.127749	-6.41486	-7.90709	-3.14625	0.0285339	0.0154151	0.0406037	Other
ENSG00000010610	CD4	B	0.335766	0.0855409	0.574328	0.549646	0.250144	0.946156	0.00215291	-0.00878403	-0.00742526	0.962895	-1.72065	-0.562261	0.00223588	0.00510506	0.0132061	Other
ENSG00000010610	CD4	T.CD4	3.49008e-140	2.19361e-59	1.85212e-12	1.68787e-138	9.91691e-58	1.05317e-10	-0.322778	-0.212085	-0.168641	-25.6354	-16.3709	-7.07473	0.0125911	0.012955	0.023837	Other
ENSG00000010610	CD4	T.CD8	0.406985	0.554357	0.132917	0.54765	0.722225	0.508908	-0.00510193	-0.00405417	-0.0159776	-0.829291	-0.591276	-1.50348	0.00615216	0.00685665	0.0106271	Other
ENSG00000010610	CD4	NK	0.78625	0.326435	0.254165	0.920125	0.555766	0.844454	0.0021667	-0.00427133	-0.0145578	0.27126	-0.981529	-1.14236	0.00798755	0.00435172	0.0127437	Other
ENSG00000010626	LRRC23	Myeloid	0.351143	0.273642	0.155131	0.495886	0.49976	0.445677	0.0124742	-0.00832213	-0.0310366	0.933128	-1.09489	-1.42626	0.0133681	0.00760087	0.0217608	Other
ENSG00000010626	LRRC23	B	0.0191131	0.280517	0.332481	0.0723803	0.519877	0.833103	-0.0261302	-0.0120369	-0.0236105	-2.34603	-1.07959	-0.970585	0.0111381	0.0111495	0.0243261	Other
ENSG00000010626	LRRC23	T.CD4	0.0852349	0.00337548	0.299022	0.137481	0.0114833	0.580663	-0.00766159	-0.0134057	0.00915421	-1.72127	-2.93208	1.03871	0.00445113	0.00457208	0.00881304	Other
ENSG00000010626	LRRC23	T.CD8	0.0411533	0.000877023	0.790296	0.0926061	0.00505417	0.946003	-0.014676	-0.0224635	0.00356454	-2.04258	-3.32889	0.265972	0.00718504	0.00674803	0.013402	Other
ENSG00000010626	LRRC23	NK	0.0157597	0.211505	0.624018	0.0824294	0.43334	0.98349	-0.0399916	-0.0145836	0.0128532	-2.41875	-1.24979	0.490643	0.016534	0.0116689	0.0261967	Other
ENSG00000010671	BTK	Myeloid	0.00144227	0.191844	0.00252971	0.00536413	0.403962	0.0250778	-0.10805	-0.0211707	-0.138641	-3.20149	-1.3054	-3.05288	0.0337499	0.0162178	0.0454131	Other
ENSG00000010671	BTK	B	8.21808e-05	0.000781074	0.175756	0.000722407	0.00747294	0.809504	-0.153047	-0.139159	0.101832	-3.94955	-3.367	1.35691	0.0387506	0.0413303	0.075047	Other
ENSG00000010671	BTK	T.CD4	0.0455061	0.440098	0.497739	0.0796193	0.587537	0.74689	-0.00240934	0.000912321	0.00202913	-2.00021	0.772062	0.678134	0.00120454	0.00118167	0.00299223	Other
ENSG00000010671	BTK	T.CD8	0.448875	0.889594	0.294573	0.586812	0.942079	0.68545	-0.00166398	0.000203121	-0.00226373	-0.757358	0.138824	-1.04849	0.00219709	0.00146316	0.00215903	Other
ENSG00000010671	BTK	NK	0.319038	0.336828	1	0.575909	0.566648	1	0.00363956	0.0034642	0	0.996955	0.960652	1	0.00365067	0.00360609	1	Other
ENSG00000010704	HFE	Myeloid	6.65276e-05	0.001691	0.323149	0.000346491	0.0118975	0.621328	-0.0404797	-0.0150278	-0.0148615	-4.01773	-3.14225	-0.990107	0.0100753	0.00478249	0.01501	Other
ENSG00000010704	HFE	B	0.44488	0.513753	0.489636	0.64969	0.722091	0.920995	0.00646304	0.00584984	-0.00965001	0.764194	0.653176	-0.691679	0.00845733	0.00895599	0.0139516	Other
ENSG00000010704	HFE	T.CD4	1.12888e-06	0.042213	0.717142	4.40565e-06	0.0981934	0.882755	0.0120034	0.00532828	-0.00138583	4.87091	2.0317	-0.362315	0.00246431	0.00262257	0.00382494	Other
ENSG00000010704	HFE	T.CD8	0.00177732	0.000777567	0.800938	0.00625542	0.00453881	0.950147	0.0128627	0.0114432	0.00157731	3.12702	3.36233	0.252177	0.00411342	0.00340337	0.0062548	Other
ENSG00000010704	HFE	NK	0.164596	0.359095	0.418533	0.397487	0.587871	0.898269	0.0132372	0.00654332	-0.0054576	1.39084	0.917274	-0.810022	0.00951738	0.00713344	0.0067376	Other
ENSG00000010803	SCMH1	Myeloid	0.761555	0.566855	0.898146	0.856028	0.759545	0.991065	-0.00222261	-0.00179083	-0.000749079	-0.303583	-0.572746	-0.128144	0.00732128	0.00312674	0.00584562	Other
ENSG00000010803	SCMH1	B	0.00538171	0.225134	0.862875	0.0263333	0.456381	1	-0.0389086	-0.0132381	-0.00477235	-2.78759	-1.21354	-0.172853	0.0139578	0.0109087	0.0276093	Other
ENSG00000010803	SCMH1	T.CD4	0.0153581	0.284624	0.56042	0.0303844	0.431681	0.78908	-0.0121377	-0.00552723	0.00553331	-2.42426	-1.07005	0.582282	0.00500676	0.00516538	0.0095028	Other
ENSG00000010803	SCMH1	T.CD8	0.000110243	0.0959688	0.129891	0.000502757	0.221503	0.503146	-0.0281162	-0.0103852	-0.0179834	-3.87034	-1.66497	-1.51533	0.00726453	0.00623744	0.0118677	Other
ENSG00000010803	SCMH1	NK	0.206592	0.195336	0.846626	0.449799	0.41342	1	-0.0170795	-0.0105208	0.00536799	-1.26385	-1.29533	0.193583	0.0135138	0.00812205	0.0277296	Other
ENSG00000010810	FYN	Myeloid	0.128621	1.76553e-06	0.780336	0.235953	2.96777e-05	0.929976	-0.0566269	-0.104491	-0.0169231	-1.52174	-4.78696	-0.279204	0.037212	0.0218282	0.0606119	Other
ENSG00000010810	FYN	B	0.23953	0.00913353	0.76322	0.448872	0.0511372	1	-0.0310926	-0.0730182	0.0186682	-1.17666	-2.61075	0.30151	0.0264244	0.0279683	0.0619159	Other
ENSG00000010810	FYN	T.CD4	0	5.85803e-160	9.36511e-12	0	7.10628e-158	4.92159e-10	-0.785035	-0.554496	-0.237981	-42.1719	-27.4996	-6.84272	0.0186151	0.0201638	0.0347788	Other
ENSG00000010810	FYN	T.CD8	1.55356e-84	1.91596e-43	0.00198082	9.7901e-83	1.49148e-41	0.0402158	-0.588041	-0.385649	-0.153649	-19.9073	-13.9285	-3.09834	0.029539	0.0276877	0.0495907	Other
ENSG00000010810	FYN	NK	0.000405943	7.98532e-06	0.692339	0.004507	0.000116242	0.999144	-0.251886	-0.199971	-0.0519551	-3.54872	-4.47577	-0.396043	0.0709795	0.0446787	0.131186	Other
ENSG00000010818	HIVEP2	Myeloid	1.58056e-34	0.884033	1.34188e-09	1.27117e-32	0.947639	7.89817e-08	0.621113	0.00406096	0.417524	13.1021	0.145869	6.31663	0.0474055	0.0278397	0.0660993	Other
ENSG00000010818	HIVEP2	B	0.28521	0.16199	0.223073	0.496687	0.374836	0.833103	-0.0382833	0.0440518	0.0829008	-1.0691	1.39917	1.22075	0.035809	0.0314843	0.0679099	Other
ENSG00000010818	HIVEP2	T.CD4	1.28498e-24	7.34664e-24	0.23411	1.41708e-23	1.56811e-22	0.506682	0.176006	0.173158	0.0353217	10.2708	10.1006	1.19007	0.0171366	0.0171433	0.0296803	Other
ENSG00000010818	HIVEP2	T.CD8	2.15708e-32	1.40531e-18	0.00101903	5.77216e-31	4.65993e-17	0.0241991	0.28248	0.172383	0.129311	11.9448	8.82494	3.29144	0.0236488	0.0195336	0.0392872	Other
ENSG00000010818	HIVEP2	NK	8.17936e-07	7.57795e-13	0.00954949	1.77183e-05	2.76472e-11	0.363939	0.26388	0.224507	0.236476	4.96387	7.20962	2.60754	0.0531601	0.0311399	0.0906893	Other
ENSG00000011007	ELOA	Myeloid	0.190126	0.044637	0.0772025	0.31783	0.151323	0.302595	-0.0508312	0.0414589	0.116037	-1.31175	2.0088	1.77501	0.0387508	0.0206386	0.0653728	Other
ENSG00000011007	ELOA	B	0.00104296	0.00131743	0.147458	0.00669417	0.0112944	0.795378	-0.0899223	-0.0857796	-0.0867194	-3.28554	-3.21883	-1.45205	0.0273691	0.0266493	0.0597221	Other
ENSG00000011007	ELOA	T.CD4	0.219092	0.613578	0.31831	0.306528	0.736932	0.598536	-0.0123844	0.00506951	0.0185712	-1.22903	0.50499	0.9981	0.0100766	0.0100388	0.0186066	Other
ENSG00000011007	ELOA	T.CD8	0.446096	0.773874	0.936128	0.583977	0.872534	0.991888	-0.0120467	-0.00380844	0.00214756	-0.762008	-0.287324	0.0801503	0.0158091	0.0132549	0.0267942	Other
ENSG00000011007	ELOA	NK	0.703074	0.500097	0.0257334	0.868909	0.706975	0.578982	-0.0147371	-0.0169124	0.14225	-0.381288	-0.674443	2.24073	0.0386508	0.0250761	0.0634837	Other
ENSG00000011009	LYPLA2	Myeloid	1.3562e-05	0.237919	0.047513	8.06795e-05	0.461169	0.219928	-0.126321	0.0140038	-0.0739616	-4.38863	1.18041	-1.99223	0.0287836	0.0118635	0.037125	Other
ENSG00000011009	LYPLA2	B	0.706613	0.876277	0.0924851	0.846597	0.946202	0.726394	-0.00815249	0.00298012	0.0782631	-0.376486	0.15572	1.68744	0.0216542	0.0191376	0.0463799	Other
ENSG00000011009	LYPLA2	T.CD4	0.648733	0.529323	0.0825426	0.7298	0.670147	0.270979	0.00363781	-0.00511971	0.0247944	0.455537	-0.629065	1.7367	0.00798576	0.00813861	0.0142768	Other
ENSG00000011009	LYPLA2	T.CD8	0.618283	0.226037	0.626435	0.735795	0.404397	0.884483	0.00595904	-0.0127802	-0.0103954	0.49832	-1.21075	-0.486847	0.0119582	0.0105556	0.0213526	Other
ENSG00000011009	LYPLA2	NK	0.85679	0.171673	0.845979	0.957933	0.381743	1	0.00552616	-0.0263431	-0.0103531	0.180511	-1.36727	-0.19441	0.030614	0.0192669	0.0532538	Other
ENSG00000011021	CLCN6	Myeloid	0.110241	0.0114791	0.197367	0.21016	0.0550401	0.50743	-0.0355502	-0.0277976	-0.0368519	-1.59957	-2.52914	-1.29278	0.0222249	0.0109909	0.0285059	Other
ENSG00000011021	CLCN6	B	0.00281049	6.28761e-05	0.867765	0.0153802	0.000868395	1	-0.0658411	-0.084151	0.00737029	-2.99303	-4.01426	0.16663	0.0219982	0.020963	0.0442313	Other
ENSG00000011021	CLCN6	T.CD4	0.0105042	0.247495	0.19995	0.02157	0.390208	0.465483	-0.011978	-0.005582	-0.0110658	-2.55928	-1.15653	-1.28197	0.0046802	0.00482651	0.00863186	Other
ENSG00000011021	CLCN6	T.CD8	0.484479	0.953535	0.0943594	0.619516	0.97627	0.430194	-0.00552671	0.000421158	-0.0227225	-0.699175	0.0582706	-1.67386	0.00790461	0.00722762	0.0135749	Other
ENSG00000011021	CLCN6	NK	0.575323	0.00452171	0.686985	0.78344	0.0283101	0.998296	-0.0129768	-0.0405273	0.01665	-0.560423	-2.84207	0.403319	0.0231554	0.0142598	0.0412824	Other
ENSG00000011028	MRC2	Myeloid	0.0307649	1.16002e-12	0.00174568	0.0746158	5.48262e-11	0.0187541	-0.0226819	-0.0482785	-0.0763195	-2.16541	-7.13712	-3.16706	0.0104747	0.00676442	0.0240979	Other
ENSG00000011028	MRC2	B	0.881498	0.208944	0.246397	0.953908	0.43764	0.833103	0.000459908	-0.00311314	-0.0095592	0.149097	-1.25707	-1.16125	0.00308461	0.00247651	0.0082318	Other
ENSG00000011028	MRC2	T.CD4	0.000637367	0.110646	0.843463	0.00168847	0.21148	0.943685	-0.00807473	-0.00371673	-0.000972589	-3.41634	-1.59545	-0.197483	0.00236356	0.00232957	0.00492492	Other
ENSG00000011028	MRC2	T.CD8	0.0182204	0.52581	0.659894	0.0466962	0.701128	0.897438	-0.0111506	-0.00176579	-0.00367553	-2.36198	-0.634451	-0.440144	0.00472087	0.00278317	0.00835074	Other
ENSG00000011028	MRC2	NK	0.604377	0.0409908	0.431998	0.803243	0.147553	0.906049	-0.00213512	-0.00582906	0.012054	-0.518288	-2.04477	0.786778	0.00411956	0.00285071	0.0153207	Other
ENSG00000011114	BTBD7	Myeloid	0.231622	0.496406	0.22145	0.367169	0.706579	0.524136	0.054624	-0.0140937	0.0745962	1.19745	-0.680228	1.22596	0.0456169	0.0207191	0.060847	Other
ENSG00000011114	BTBD7	B	0.00737734	0.492329	0.284	0.0339758	0.705803	0.833103	-0.0918568	0.021254	0.0759411	-2.68322	0.686794	1.07316	0.0342338	0.0309466	0.0707639	Other
ENSG00000011114	BTBD7	T.CD4	0.572018	0.40275	0.574133	0.662808	0.553306	0.799241	-0.00715684	-0.0108663	0.0125715	-0.565102	-0.836759	0.562035	0.0126647	0.0129861	0.0223677	Other
ENSG00000011114	BTBD7	T.CD8	0.203233	0.547331	0.345189	0.328353	0.717638	0.725587	-0.0241351	-0.0101105	-0.0298896	-1.27258	-0.601798	-0.944248	0.0189655	0.0168005	0.0316544	Other
ENSG00000011114	BTBD7	NK	0.043512	0.1041	0.97016	0.169269	0.279126	1	-0.102731	-0.0507976	0.00339694	-2.02144	-1.62594	0.0374372	0.0508207	0.031242	0.0907368	Other
ENSG00000011132	APBA3	Myeloid	0.50482	0.0165332	0.272977	0.641973	0.0721877	0.570938	-0.0119174	-0.0208785	0.0272789	-0.667342	-2.39812	1.09883	0.017858	0.0087062	0.0248254	Other
ENSG00000011132	APBA3	B	0.052739	0.903386	0.354375	0.157546	0.960493	0.84805	-0.0241876	-0.0014408	-0.0256366	-1.93869	-0.121408	-0.92747	0.0124762	0.0118675	0.0276415	Other
ENSG00000011132	APBA3	T.CD4	0.334843	0.671805	0.668235	0.432622	0.781856	0.857907	-0.00595126	-0.00241042	0.00451262	-0.964455	-0.423686	0.428613	0.00617059	0.00568916	0.0105284	Other
ENSG00000011132	APBA3	T.CD8	0.331822	0.610609	0.592157	0.470563	0.764482	0.865608	-0.00828382	0.00415795	0.00760968	-0.970557	0.509231	0.535823	0.00853512	0.00816516	0.0142019	Other
ENSG00000011132	APBA3	NK	0.804416	0.00681944	0.798227	0.931129	0.0390061	1	-0.00550745	-0.0418213	0.0118599	-0.247705	-2.70799	0.255857	0.0222339	0.0154437	0.0463537	Other
ENSG00000011143	MKS1	Myeloid	0.554244	0.289897	0.415415	0.687413	0.518065	0.684304	0.00211468	-0.00172008	-0.000356039	0.591758	-1.05851	-0.815858	0.00357355	0.001625	0.000436398	Other
ENSG00000011143	MKS1	B	0.358851	0.0192093	0.490238	0.57177	0.0885465	0.920995	-0.00591438	-0.0205151	0.0101211	-0.917857	-2.34423	0.690719	0.00644369	0.00875132	0.014653	Other
ENSG00000011143	MKS1	T.CD4	0.366226	0.597105	0.045065	0.464832	0.724362	0.181821	-0.00294797	-0.00180393	-0.011137	-0.903608	-0.528587	-2.00488	0.00326244	0.00341273	0.00555494	Other
ENSG00000011143	MKS1	T.CD8	0.626278	0.967333	0.750295	0.742433	0.983893	0.932441	-0.00244205	0.000163085	0.00269186	-0.487007	0.0409547	0.318307	0.00501442	0.00398209	0.00845682	Other
ENSG00000011143	MKS1	NK	0.884213	0.00675015	0.11925	0.971551	0.0386998	0.800702	0.00109675	-0.01643	-0.0281359	0.14567	-2.71138	-1.56214	0.00752901	0.00605962	0.0180112	Other
ENSG00000011198	ABHD5	Myeloid	0.685525	0.831141	0.949684	0.795599	0.920185	1	-0.0135795	-0.0030581	-0.00296135	-0.405139	-0.213255	-0.0631719	0.033518	0.0143402	0.0468777	Other
ENSG00000011198	ABHD5	B	0.253272	0.510152	0.864558	0.466045	0.719462	1	0.0180057	-0.00978673	0.00496144	1.14291	-0.658773	0.170711	0.0157543	0.014856	0.0290633	Other
ENSG00000011198	ABHD5	T.CD4	0.0423573	0.019597	0.002509	0.0748113	0.0516801	0.0209424	-0.0149056	-0.016837	0.0410611	-2.03027	-2.33439	3.02478	0.00734168	0.0072126	0.0135749	Other
ENSG00000011198	ABHD5	T.CD8	0.0012158	0.0591373	0.29555	0.00445018	0.15553	0.686394	-0.0352256	-0.0174454	-0.0186035	-3.23724	-1.88752	-1.04638	0.0108814	0.00924249	0.017779	Other
ENSG00000011198	ABHD5	NK	0.161473	0.0684613	0.859597	0.393597	0.210811	1	-0.0380374	-0.0314966	-0.0103833	-1.40122	-1.82281	-0.17703	0.027146	0.0172791	0.0586525	Other
ENSG00000011243	AKAP8L	Myeloid	0.000435732	0.527426	0.171381	0.00185521	0.731841	0.469763	-0.090311	0.00822334	-0.0501341	-3.53789	0.632005	-1.37201	0.0255268	0.0130115	0.0365407	Other
ENSG00000011243	AKAP8L	B	0.935732	0.135136	0.912994	0.982016	0.336039	1	-0.00257277	-0.0430965	-0.00628375	-0.0806502	-1.49504	-0.109348	0.0319003	0.0288263	0.0574657	Other
ENSG00000011243	AKAP8L	T.CD4	3.65372e-12	0.000256307	0.601152	2.2556e-11	0.0011459	0.816758	-0.0779694	-0.0400635	0.0102	-6.95903	-3.65733	0.5228	0.0112041	0.0109543	0.0195103	Other
ENSG00000011243	AKAP8L	T.CD8	0.00769002	0.00272514	0.130868	0.0225375	0.0134013	0.504819	-0.0441807	-0.044672	-0.0420754	-2.6666	-2.99836	-1.51148	0.0165682	0.0148988	0.0278372	Other
ENSG00000011243	AKAP8L	NK	0.563027	0.172726	0.20951	0.775594	0.383061	0.84386	-0.0266536	-0.0376226	-0.0908582	-0.578553	-1.36392	-1.25746	0.0460694	0.0275842	0.0722553	Other
ENSG00000011258	MBTD1	Myeloid	8.58038e-06	0.00191213	0.465948	5.27469e-05	0.0130741	0.72855	-0.099711	-0.0348534	-0.0262339	-4.49053	-3.10598	-0.730288	0.0222047	0.0112214	0.0359227	Other
ENSG00000011258	MBTD1	B	0.000373879	0.19995	0.793889	0.0027423	0.426097	1	-0.0823531	-0.0292036	0.0118725	-3.56653	-1.28232	0.26148	0.0230905	0.0227741	0.0454052	Other
ENSG00000011258	MBTD1	T.CD4	7.7337e-07	0.0275562	0.286095	3.06672e-06	0.0689519	0.566008	-0.0428606	-0.0184757	-0.0169503	-4.94529	-2.2039	-1.06692	0.00866694	0.00838318	0.0158872	Other
ENSG00000011258	MBTD1	T.CD8	0.00858299	7.68808e-05	0.20772	0.024746	0.000602668	0.601747	-0.0338613	-0.0428497	-0.0292378	-2.6294	-3.95658	-1.26038	0.012878	0.01083	0.0231976	Other
ENSG00000011258	MBTD1	NK	0.0244283	0.0442406	0.284545	0.113937	0.155295	0.863712	-0.0744846	-0.0417676	-0.0585533	-2.2539	-2.01291	-1.07197	0.033047	0.0207499	0.054622	Other
ENSG00000011260	UTP18	Myeloid	6.63159e-08	0.168321	0.0271355	5.99231e-07	0.371137	0.151172	-0.187844	-0.0198119	-0.109131	-5.47216	-1.37791	-2.22359	0.0343273	0.0143782	0.0490789	Other
ENSG00000011260	UTP18	B	0.245776	0.0242868	0.565405	0.456697	0.105756	0.945645	-0.0322771	-0.0584063	-0.0321797	-1.16115	-2.25507	-0.575424	0.0277974	0.0259	0.0559234	Other
ENSG00000011260	UTP18	T.CD4	0.375823	0.63498	0.0410329	0.474613	0.753216	0.171102	0.00965193	-0.00508817	0.0387684	0.88566	-0.474746	2.04407	0.010898	0.0107177	0.0189663	Other
ENSG00000011260	UTP18	T.CD8	0.121607	0.359168	0.0174866	0.219714	0.547252	0.174902	0.0235546	-0.0118005	0.0637659	1.54836	-0.917019	2.37885	0.0152126	0.0128684	0.0268054	Other
ENSG00000011260	UTP18	NK	0.673654	0.4813	0.619166	0.852729	0.691978	0.983197	-0.0122119	0.0135964	0.0276641	-0.421268	0.704329	0.49752	0.0289884	0.0193041	0.0556039	Other
ENSG00000011275	RNF216	Myeloid	0.00307615	0.00539462	0.120041	0.0104139	0.0300304	0.388061	-0.0992806	-0.0437009	-0.0759761	-2.97257	-2.78427	-1.56032	0.0333989	0.0156957	0.0486926	Other
ENSG00000011275	RNF216	B	0.0214708	0.493833	0.656561	0.0792269	0.706717	0.970847	-0.07793	-0.0230914	-0.0294872	-2.30218	-0.68441	-0.445078	0.0338505	0.0337391	0.0662517	Other
ENSG00000011275	RNF216	T.CD4	5.81704e-39	3.59894e-16	0.23729	9.51446e-38	5.2653e-15	0.510679	-0.203907	-0.126253	-0.0317041	-13.1161	-8.16656	-1.18202	0.0155463	0.0154597	0.026822	Other
ENSG00000011275	RNF216	T.CD8	2.0348e-07	0.0016637	0.48552	1.42338e-06	0.00880992	0.805438	-0.11699	-0.06134	-0.0271877	-5.20433	-3.14589	-0.697617	0.0224794	0.0194985	0.0389722	Other
ENSG00000011275	RNF216	NK	0.112667	0.0336829	0.460323	0.315877	0.128021	0.918093	-0.0823195	-0.0709552	-0.0660693	-1.58778	-2.12512	-0.739214	0.0518457	0.0333888	0.0893778	Other
ENSG00000011295	TTC19	Myeloid	0.0274092	0.0465488	0.997104	0.0680184	0.155438	1	-0.0489494	-0.0216074	-0.000127256	-2.21125	-1.99111	-0.00363314	0.0221365	0.010852	0.0350266	Other
ENSG00000011295	TTC19	B	0.0457416	0.297291	0.708873	0.141462	0.536998	0.986022	-0.0681361	-0.0315552	0.0267161	-1.99955	-1.04266	0.373699	0.0340758	0.0302642	0.071491	Other
ENSG00000011295	TTC19	T.CD4	4.22192e-10	2.89646e-06	0.928453	2.26617e-09	1.84122e-05	0.978816	-0.0883613	-0.0644019	0.00223823	-6.2522	-4.68099	0.0897991	0.0141328	0.0137582	0.0249249	Other
ENSG00000011295	TTC19	T.CD8	3.45937e-05	0.000240872	0.169782	0.000174854	0.00164156	0.558031	-0.0871448	-0.0656258	0.0493513	-4.14514	-3.67392	1.37354	0.0210234	0.0178626	0.03593	Other
ENSG00000011295	TTC19	NK	0.0352001	0.000410543	0.18186	0.147626	0.00384574	0.84386	-0.108778	-0.109623	-0.113126	-2.10905	-3.5384	-1.33798	0.0515767	0.0309809	0.0845502	Other
ENSG00000011304	PTBP1	Myeloid	0.000108818	0.000187701	0.842178	0.000537333	0.00184494	0.963886	-0.162028	-0.0745931	-0.0118829	-3.89695	-3.73913	-0.199331	0.0415782	0.0199493	0.0596137	Other
ENSG00000011304	PTBP1	B	0.841114	0.226909	0.994432	0.931393	0.458129	1	-0.00647943	-0.0394865	-0.000437912	-0.200506	-1.20891	-0.00698433	0.0323154	0.032663	0.0626992	Other
ENSG00000011304	PTBP1	T.CD4	0.00171356	0.535997	0.00140792	0.00417617	0.675498	0.0130542	0.0405555	-0.0079296	0.0689135	3.13675	-0.618901	3.19598	0.0129291	0.0128124	0.0215626	Other
ENSG00000011304	PTBP1	T.CD8	7.26535e-06	0.28019	0.823687	4.10984e-05	0.466194	0.957147	0.0832431	0.0175649	0.00666812	4.4911	1.07999	0.222843	0.0185351	0.016264	0.029923	Other
ENSG00000011304	PTBP1	NK	0.30909	0.00124326	0.124264	0.564687	0.00978281	0.810441	-0.048442	-0.0956459	0.11179	-1.01767	-3.23278	1.5412	0.0476007	0.0295863	0.0725347	Other
ENSG00000011376	LARS2	Myeloid	0.21204	0.793614	0.203628	0.343153	0.899528	0.516555	-0.0165141	-0.00155101	0.0213763	-1.24936	-0.261642	1.27486	0.013218	0.005928	0.0167676	Other
ENSG00000011376	LARS2	B	0.709754	0.0314822	0.13727	0.848956	0.126914	0.795378	-0.00639273	-0.0346073	0.0425573	-0.372262	-2.15314	1.48973	0.0171727	0.0160729	0.0285671	Other
ENSG00000011376	LARS2	T.CD4	0.217491	0.979524	0.994776	0.304923	0.988556	1	0.00680631	0.000128478	-6.47662e-05	1.23331	0.0256669	-0.00654784	0.00551874	0.00500561	0.00989123	Other
ENSG00000011376	LARS2	T.CD8	0.292208	0.881083	0.391696	0.430534	0.93654	0.759714	0.00854091	-0.00102239	-0.0114379	1.05341	-0.149603	-0.856783	0.00810783	0.00683402	0.0133499	Other
ENSG00000011376	LARS2	NK	0.835691	0.986846	0.377221	0.946696	1	0.898269	0.00418738	0.000200157	0.0256779	0.207465	0.0164892	0.884265	0.0201835	0.0121386	0.0290387	Other
ENSG00000011405	PIK3C2A	Myeloid	0.00492625	2.11169e-05	0.466999	0.0156884	0.00027036	0.72941	-0.0953147	-0.0658303	0.0390298	-2.82269	-4.25872	0.728566	0.0337674	0.0154578	0.0535706	Other
ENSG00000011405	PIK3C2A	B	0.28267	0.894267	0.90707	0.493799	0.955653	1	-0.0313311	-0.00379105	0.00745273	-1.07475	-0.132932	0.116826	0.0291519	0.0285188	0.0637933	Other
ENSG00000011405	PIK3C2A	T.CD4	0.005074	0.0387907	0.0430613	0.0112492	0.0917874	0.176229	-0.0301646	0.0218121	0.037282	-2.80295	2.0667	2.02397	0.0107617	0.0105541	0.0184203	Other
ENSG00000011405	PIK3C2A	T.CD8	0.0432998	0.609334	0.903685	0.0963638	0.76355	0.981405	-0.032668	0.00723285	0.00345578	-2.02138	0.511051	0.121027	0.0161612	0.0141529	0.0285538	Other
ENSG00000011405	PIK3C2A	NK	0.221964	0.0932557	0.274145	0.469573	0.259624	0.854278	-0.0539677	-0.0491164	-0.0876447	-1.22212	-1.67917	-1.09546	0.0441591	0.0292505	0.0800075	Other
ENSG00000011422	PLAUR	Myeloid	4.38875e-25	8.65613e-08	5.80464e-07	1.97793e-23	1.90056e-06	1.90311e-05	0.861399	0.231811	0.623183	10.8484	5.3646	5.14033	0.0794032	0.0432113	0.121234	Inflammatory
ENSG00000011422	PLAUR	B	0.436506	0.684893	0.186916	0.641516	0.841755	0.817836	-0.00735414	0.00408397	0.0246939	-0.77833	0.405883	1.32256	0.00944862	0.010062	0.0186712	Inflammatory
ENSG00000011422	PLAUR	T.CD4	0.118899	0.0667978	0.751365	0.182575	0.141457	0.902146	-0.00589711	-0.00875505	0.00220637	-1.55955	-1.83325	0.316869	0.00378128	0.00477569	0.00696306	Inflammatory
ENSG00000011422	PLAUR	T.CD8	0.973866	0.0102617	0.851345	0.985922	0.0398028	0.964287	-0.000181893	-0.0143248	-0.00200295	-0.0327614	-2.56767	-0.187434	0.00555205	0.0055789	0.0106861	Inflammatory
ENSG00000011422	PLAUR	NK	0.131463	0.372624	0.991044	0.347061	0.599377	1	-0.0185301	-0.0101441	0.000295427	-1.50965	-0.891743	0.0112343	0.0122744	0.0113756	0.026297	Inflammatory
ENSG00000011451	WIZ	Myeloid	0.258327	0.84057	0.317388	0.399424	0.925057	0.615701	0.0222779	0.00180755	0.0238355	1.13147	0.20118	1.00199	0.0196893	0.00898473	0.0237881	Other
ENSG00000011451	WIZ	B	0.210618	0.0690046	0.939137	0.412536	0.217566	1	-0.0201067	0.0242865	0.00280397	-1.25244	1.81983	0.0764136	0.016054	0.0133455	0.0366947	Other
ENSG00000011451	WIZ	T.CD4	0.0755801	0.027558	0.152772	0.123829	0.0689519	0.398032	0.0120002	0.0140171	0.0171845	1.77712	2.20388	1.43017	0.00675259	0.00636018	0.0120157	Other
ENSG00000011451	WIZ	T.CD8	0.654938	0.325415	0.999011	0.765142	0.513113	1	0.00431538	0.00823011	-2.14206e-05	0.446943	0.98347	-0.00123934	0.00965532	0.00836845	0.0172838	Other
ENSG00000011451	WIZ	NK	0.193976	0.374773	0.212465	0.436295	0.600967	0.84386	-0.0327768	-0.014187	-0.0452896	-1.29982	-0.88774	-1.24932	0.0252164	0.015981	0.0362513	Other
ENSG00000011454	RABGAP1	Myeloid	0.000108015	0.154183	0.205341	0.000533734	0.350879	0.519581	-0.121161	-0.0221002	-0.0609521	-3.89879	-1.42523	-1.27003	0.0310765	0.0155064	0.0479927	Other
ENSG00000011454	RABGAP1	B	0.202649	0.500631	0.335117	0.403331	0.711513	0.835039	0.0395873	-0.0196335	0.0598087	1.27464	-0.673676	0.9653	0.0310577	0.0291439	0.0619587	Other
ENSG00000011454	RABGAP1	T.CD4	0.357393	0.166023	0.532318	0.455926	0.289819	0.77081	-0.0101136	-0.0148653	-0.0116902	-0.920389	-1.38521	-0.624543	0.0109884	0.0107315	0.0187181	Other
ENSG00000011454	RABGAP1	T.CD8	0.237301	0.0799115	0.78388	0.3681	0.193911	0.943836	-0.0183183	-0.0237671	0.00703677	-1.18192	-1.75149	0.274314	0.0154988	0.0135697	0.0256523	Other
ENSG00000011454	RABGAP1	NK	0.512231	0.0740702	0.338675	0.741649	0.22269	0.898269	-0.0236093	-0.0432027	-0.0542588	-0.655613	-1.78699	-0.958229	0.036011	0.0241762	0.0566241	Other
ENSG00000011478	QPCTL	Myeloid	0.856168	0.682948	0.506667	0.92926	0.837723	0.759723	0.00100329	-0.00103388	0.00572525	0.181336	-0.408478	0.665064	0.00553277	0.00253106	0.00860858	Other
ENSG00000011478	QPCTL	B	0.0312385	0.0129503	0.271793	0.105852	0.0666377	0.833103	-0.0185382	-0.0223315	-0.0217171	-2.15619	-2.4884	-1.10082	0.00859767	0.00897424	0.0197281	Other
ENSG00000011478	QPCTL	T.CD4	0.00371722	0.00551597	0.029971	0.00849119	0.0177098	0.137327	-0.00713818	-0.00764	-0.0105193	-2.90193	-2.77591	-2.1715	0.0024598	0.00275225	0.00484425	Other
ENSG00000011478	QPCTL	T.CD8	0.151305	0.268996	0.798227	0.261152	0.4549	0.948786	-0.00520097	-0.00357321	-0.00180457	-1.43518	-1.10548	-0.255686	0.00362391	0.00323228	0.00705777	Other
ENSG00000011478	QPCTL	NK	0.375506	0.747703	0.0821814	0.624498	0.878127	0.751148	-0.00791194	-0.00191715	0.0258379	-0.886622	-0.321708	1.74368	0.00892369	0.00595929	0.014818	Other
ENSG00000011485	PPP5C	Myeloid	0.0731037	0.919822	0.982473	0.151721	0.964357	1	-0.0269402	0.000655249	0.000534633	-1.79545	0.100665	0.0219927	0.0150047	0.0065092	0.0243096	Other
ENSG00000011485	PPP5C	B	0.00141147	0.0223577	0.102859	0.00864402	0.0991956	0.737432	-0.0504521	-0.0347889	-0.0550993	-3.19866	-2.28684	-1.63578	0.0157729	0.0152126	0.0336837	Other
ENSG00000011485	PPP5C	T.CD4	0.407601	0.448708	0.681295	0.506742	0.595644	0.864883	-0.00562848	-0.00491784	-0.0045823	-0.82816	-0.757604	-0.410736	0.00679636	0.0064913	0.0111563	Other
ENSG00000011485	PPP5C	T.CD8	0.0604048	0.0924391	0.393426	0.126265	0.215647	0.760168	-0.0189016	-0.0143912	0.0141901	-1.87831	-1.68293	0.853656	0.0100631	0.00855128	0.0166228	Other
ENSG00000011485	PPP5C	NK	0.00710816	0.0600295	0.473806	0.0455229	0.192818	0.925901	-0.074491	-0.0340851	-0.0314238	-2.69755	-1.88151	-0.717153	0.0276143	0.0181159	0.0438175	Other
ENSG00000011523	CEP68	Myeloid	0.0988104	0.0422431	0.73584	0.193357	0.145753	0.906858	-0.0358458	-0.0203159	0.00826901	-1.65331	-2.03188	0.33777	0.0216812	0.00999853	0.0244812	Other
ENSG00000011523	CEP68	B	0.000484182	0.0255639	0.207669	0.00343234	0.109548	0.833103	-0.0974293	-0.0533426	0.069866	-3.49756	-2.23523	1.26253	0.0278564	0.0238645	0.0553381	Other
ENSG00000011523	CEP68	T.CD4	4.24598e-54	7.55426e-22	2.9582e-05	8.99691e-53	1.47607e-20	0.000488238	-0.186653	-0.115033	-0.0907245	-15.5861	-9.63064	-4.18303	0.0119756	0.0119445	0.0216887	Other
ENSG00000011523	CEP68	T.CD8	4.95831e-31	5.99741e-07	0.274955	1.26628e-29	7.14438e-06	0.668846	-0.199927	-0.071493	-0.034471	-11.6729	-4.99653	-1.09211	0.0171275	0.0143085	0.0315638	Other
ENSG00000011523	CEP68	NK	0.0327781	0.3259	0.0645115	0.140606	0.555323	0.737701	-0.068115	-0.0205773	-0.123494	-2.1379	-0.982615	-1.85507	0.0318608	0.0209414	0.066571	Other
ENSG00000011566	MAP4K3	Myeloid	7.69651e-07	4.39297e-11	1.51915e-05	5.80508e-06	1.68729e-09	0.000344458	-0.139992	-0.104135	-0.239609	-4.99781	-6.61179	-4.41912	0.0280106	0.0157498	0.054221	Other
ENSG00000011566	MAP4K3	B	0.00320522	0.270678	0.668559	0.0171349	0.50856	0.973329	-0.0397343	-0.0140772	0.0133732	-2.95243	-1.10195	0.428519	0.0134582	0.0127748	0.0312079	Other
ENSG00000011566	MAP4K3	T.CD4	0.186066	0.967261	0.86338	0.267255	0.982043	0.953077	-0.00700644	-0.000211991	-0.0015933	-1.3224	-0.0410447	-0.172088	0.00529826	0.00516488	0.00925862	Other
ENSG00000011566	MAP4K3	T.CD8	0.0878892	0.197152	0.812638	0.169457	0.367944	0.953536	-0.0132705	-0.008599	-0.00300154	-1.70702	-1.28985	-0.237065	0.00777409	0.00666668	0.0126613	Other
ENSG00000011566	MAP4K3	NK	0.720542	0.0303454	0.343477	0.881571	0.118779	0.898269	-0.00641838	0.0284561	-0.032921	-0.35784	2.16689	-0.948733	0.0179365	0.0131322	0.0347	Other
ENSG00000011590	ZBTB32	Myeloid	0.441217	0.478087	0.223458	0.583443	0.692435	0.524136	0.00478799	0.00104361	0.00206935	0.770671	0.709461	1.22064	0.00621276	0.00147098	0.0016953	Other
ENSG00000011590	ZBTB32	B	5.29294e-05	1.13319e-05	0.00118484	0.0004917	0.000197082	0.0862389	0.0547604	0.0862177	-0.0550935	4.05481	4.40643	-3.27164	0.0135051	0.0195664	0.0168397	Other
ENSG00000011590	ZBTB32	T.CD4	0.0971374	0.576342	0.17087	0.154067	0.70728	0.424609	-0.00157734	-0.000653507	-0.00277285	-1.65906	-0.558756	-1.36974	0.000950744	0.00116957	0.00202436	Other
ENSG00000011590	ZBTB32	T.CD8	0.0595253	0.68905	0.452013	0.124821	0.818683	0.787096	0.00293259	-0.000495765	-0.0012064	1.88478	-0.400163	-0.752252	0.00155593	0.00123891	0.00160372	Other
ENSG00000011590	ZBTB32	NK	0.271776	0.12484	1	0.524029	0.311553	1	0.00285922	0.00333342	0	1.09962	1.53533	1	0.00260019	0.00217114	1	Other
ENSG00000011600	TYROBP	Myeloid	1.42829e-35	8.961e-06	3.54931e-13	1.22304e-33	0.000128013	4.16672e-11	-0.927784	-0.152229	-0.879583	-13.3376	-4.44762	-7.71355	0.0695614	0.0342271	0.114031	Other
ENSG00000011600	TYROBP	B	0.965754	0.625382	0.00800872	0.998978	0.801883	0.288572	-0.000655745	0.00843411	0.0662616	-0.0429415	0.488347	2.66828	0.0152707	0.0172707	0.0248331	Other
ENSG00000011600	TYROBP	T.CD4	0.895448	0.33678	0.537191	0.926537	0.487618	0.774491	0.000755007	0.00589028	0.00593886	0.131417	0.960597	0.617136	0.00574514	0.00613189	0.00962326	Other
ENSG00000011600	TYROBP	T.CD8	0.00947034	0.120147	0.533175	0.0268942	0.260227	0.833208	-0.0419909	-0.0285825	-0.014904	-2.59572	-1.55437	-0.623305	0.016177	0.0183885	0.0239112	Other
ENSG00000011600	TYROBP	NK	2.76923e-10	2.45186e-12	0.0445795	1.00779e-08	8.64205e-11	0.67248	-0.464875	-0.343033	-0.215161	-6.37918	-7.04436	-2.01658	0.0728737	0.0486961	0.106696	Other
ENSG00000011638	TMEM159	Myeloid	0.78818	0.00417594	0.233143	0.877581	0.0245911	0.532622	-0.00398186	0.0230154	0.0192758	-0.268799	2.8665	1.19541	0.0148135	0.00802908	0.0161249	Other
ENSG00000011638	TMEM159	B	0.269048	0.972059	0.487417	0.479763	0.995435	0.920639	0.0197948	0.000646668	-0.0254857	1.10569	0.035032	-0.695221	0.0179026	0.0184593	0.0366585	Other
ENSG00000011638	TMEM159	T.CD4	2.30418e-05	7.65232e-05	0.280378	7.64229e-05	0.000381489	0.560003	-0.0291008	-0.0289199	0.0130083	-4.23529	-3.95685	1.07966	0.00687103	0.00730882	0.0120485	Other
ENSG00000011638	TMEM159	T.CD8	0.0131907	0.485408	0.23829	0.0355324	0.665168	0.63753	-0.0215752	-0.00564046	0.0182257	-2.47958	-0.697673	1.17972	0.00870118	0.00808468	0.0154491	Other
ENSG00000011638	TMEM159	NK	0.435486	0.348459	0.835835	0.676777	0.577998	1	-0.0130177	-0.0116966	0.00660538	-0.780166	-0.937775	0.207393	0.0166858	0.0124728	0.0318495	Other
ENSG00000012048	BRCA1	Myeloid	0.00243071	0.824881	0.559112	0.00848941	0.916206	0.795897	-0.0575745	-0.00180463	-0.0139966	-3.04526	-0.221289	-0.585003	0.0189063	0.00815509	0.0239257	Other
ENSG00000012048	BRCA1	B	0.364511	0.00225604	0.973116	0.575085	0.0173763	1	-0.0113718	-0.0509264	-0.000858499	-0.907096	-3.06007	-0.0337263	0.0125365	0.0166423	0.0254548	Other
ENSG00000012048	BRCA1	T.CD4	0.0225072	0.166471	0.680535	0.0427725	0.290411	0.864672	-0.00922604	-0.00666829	-0.00320849	-2.28207	-1.38374	-0.411773	0.00404284	0.00481902	0.00779188	Other
ENSG00000012048	BRCA1	T.CD8	0.814965	0.648031	0.313054	0.88296	0.790529	0.699375	-0.00175456	0.00351911	-0.0159172	-0.234039	0.456522	-1.00916	0.00749686	0.00770853	0.0157727	Other
ENSG00000012048	BRCA1	NK	0.60126	0.635065	0.680438	0.801707	0.805212	0.997432	-0.0120885	-0.00730284	0.0139216	-0.522763	-0.474673	0.412245	0.0231243	0.015385	0.0337703	Other
ENSG00000012061	ERCC1	Myeloid	0.895884	0.0222746	0.701557	0.957658	0.0908011	0.886712	-0.00331778	0.0277443	-0.0169893	-0.13092	2.2867	-0.383692	0.0253419	0.0121329	0.0442786	Other
ENSG00000012061	ERCC1	B	0.350052	0.227968	0.616361	0.564433	0.459249	0.958785	0.0220737	0.0299588	0.0269174	0.934801	1.20615	0.501499	0.0236133	0.0248383	0.0536738	Other
ENSG00000012061	ERCC1	T.CD4	6.35029e-05	0.919643	0.0648047	0.000197061	0.952422	0.233044	0.0303658	0.000768645	0.0259887	4.0012	0.100886	1.84728	0.00758917	0.00761898	0.0140687	Other
ENSG00000012061	ERCC1	T.CD8	0.30459	0.277757	0.731401	0.443614	0.46347	0.926406	0.0118682	0.01095	-0.00656851	1.02676	1.08547	-0.343324	0.0115589	0.0100878	0.0191321	Other
ENSG00000012061	ERCC1	NK	0.375208	0.356207	0.936259	0.624075	0.585117	1	-0.0238653	0.0172729	0.004188	-0.887174	0.922803	0.0800364	0.0269004	0.0187179	0.0523262	Other
ENSG00000012124	CD22	Myeloid	0.236125	0.0361561	0.0577031	0.372402	0.130407	0.250219	-0.0217716	-0.0155603	-0.0374386	-1.18596	-2.096	-1.90736	0.0183578	0.00742379	0.0196285	Other
ENSG00000012124	CD22	B	8.65327e-06	0.260151	0.000156194	9.57914e-05	0.496555	0.0187911	-0.187833	-0.0437605	0.275874	-4.46486	-1.1265	3.82625	0.0420692	0.0388463	0.0721004	Other
ENSG00000012124	CD22	T.CD4	0.457156	0.188368	0.988385	0.5545	0.318055	1	0.00094714	-0.00175627	3.59507e-05	0.743568	-1.31552	0.0145594	0.00127378	0.00133503	0.00246925	Other
ENSG00000012124	CD22	T.CD8	0.786212	0.467902	0.867594	0.862651	0.65086	0.969616	0.000355383	-0.000961237	0.000518312	0.27125	-0.725941	0.166743	0.00131017	0.00132413	0.00310845	Other
ENSG00000012124	CD22	NK	0.0808531	0.335655	0.252335	0.255698	0.565263	0.844454	0.0104123	0.00334258	-0.0119023	1.74761	0.962988	-1.14678	0.00595806	0.00347106	0.0103789	Other
ENSG00000012174	MBTPS2	Myeloid	0.491558	0.971365	0.0645258	0.629994	0.989493	0.269527	0.0101673	-0.000198814	0.0357627	0.688271	-0.035899	1.85733	0.0147722	0.00553816	0.0192549	Other
ENSG00000012174	MBTPS2	B	0.845368	0.682072	0.587002	0.933477	0.839726	0.950508	0.00229228	0.00413477	-0.0107325	0.195068	0.409725	-0.54373	0.0117512	0.0100916	0.0197387	Other
ENSG00000012174	MBTPS2	T.CD4	0.292669	0.154591	0.321164	0.388756	0.27494	0.600764	-0.00471175	0.00635207	0.00805489	-1.05234	1.42362	0.992232	0.00447739	0.00446192	0.00811795	Other
ENSG00000012174	MBTPS2	T.CD8	0.778708	0.903885	0.863469	0.857811	0.950231	0.969163	-0.00185881	-0.000726789	-0.00225705	-0.281021	-0.120761	-0.171988	0.00661449	0.00601843	0.0131233	Other
ENSG00000012174	MBTPS2	NK	0.218429	0.910039	0.190821	0.464457	0.965768	0.84386	-0.018663	0.0010266	-0.0433112	-1.23153	0.113002	-1.31095	0.0151543	0.00908482	0.0330381	Other
ENSG00000012211	PRICKLE3	Myeloid	0.128095	0.0169685	0.97242	0.235321	0.0736246	1	-0.0127209	-0.00909467	-0.000421105	-1.52384	-2.38857	-0.0346099	0.00834794	0.00380758	0.0121672	Other
ENSG00000012211	PRICKLE3	B	0.592648	0.0306206	0.793994	0.76809	0.124614	1	-0.0039857	-0.0183829	-0.00600854	-0.535125	-2.16422	-0.261344	0.00744817	0.00849402	0.0229909	Other
ENSG00000012211	PRICKLE3	T.CD4	0.375335	0.674087	0.811549	0.474201	0.783511	0.928898	-0.002807	-0.00127752	-0.00121972	-0.886567	-0.420559	-0.238449	0.00316615	0.00303768	0.00511524	Other
ENSG00000012211	PRICKLE3	T.CD8	0.602267	0.983111	0.00684284	0.722996	0.992382	0.09785	0.00219305	8.61923e-05	0.0220035	0.521181	0.0211699	2.708	0.00420785	0.00407146	0.00812534	Other
ENSG00000012211	PRICKLE3	NK	0.17648	0.0815291	0.617189	0.415767	0.236607	0.982998	-0.0165803	-0.0140468	-0.0113378	-1.35267	-1.74265	-0.50033	0.0122575	0.0080606	0.0226606	Other
ENSG00000012232	EXTL3	Myeloid	0.443331	0.719838	0.435749	0.585199	0.859624	0.702537	-0.0146892	-0.00286266	-0.0162568	-0.767107	-0.358706	-0.780738	0.0191488	0.00798054	0.0208223	Other
ENSG00000012232	EXTL3	B	0.0114042	0.0875002	0.860903	0.0479801	0.253657	1	-0.0286165	-0.0206698	0.00465958	-2.5334	-1.70996	0.175364	0.0112957	0.0120878	0.0265709	Other
ENSG00000012232	EXTL3	T.CD4	0.00345259	0.414569	0.305719	0.00793735	0.564039	0.586885	-0.0126122	-0.00383427	0.00892197	-2.92501	-0.815916	1.02442	0.00431186	0.00469934	0.00870929	Other
ENSG00000012232	EXTL3	T.CD8	0.0454588	0.272525	0.830077	0.100401	0.458106	0.959262	-0.0153963	-0.00812865	0.00264528	-2.00095	-1.09736	0.214639	0.00769452	0.00740743	0.0123243	Other
ENSG00000012232	EXTL3	NK	0.335466	0.010424	0.47471	0.592486	0.0541218	0.92603	-0.0235256	-0.0446025	-0.0312732	-0.963648	-2.56355	-0.715687	0.0244131	0.0173987	0.0436968	Other
ENSG00000012660	ELOVL5	Myeloid	0.173458	0.560915	0.912614	0.296712	0.755971	0.997666	0.0418287	0.00812423	0.00486572	1.36286	0.58154	0.109862	0.0306918	0.0139702	0.0442896	Other
ENSG00000012660	ELOVL5	B	0.0138621	0.262948	0.56041	0.0561466	0.499835	0.944271	-0.0805974	0.0372201	-0.0408087	-2.46391	1.11991	-0.582836	0.0327112	0.0332348	0.0700174	Other
ENSG00000012660	ELOVL5	T.CD4	0.00124323	0.716157	0.79703	0.003116	0.812556	0.922765	0.035052	0.00404453	0.00494446	3.22975	0.363611	0.257215	0.0108529	0.0111232	0.019223	Other
ENSG00000012660	ELOVL5	T.CD8	0.00355981	0.109544	0.859004	0.0115412	0.243642	0.967098	0.0445937	0.0203894	-0.00456973	2.9163	1.60048	-0.177671	0.0152912	0.0127396	0.0257201	Other
ENSG00000012660	ELOVL5	NK	0.927043	0.223807	0.269884	0.989766	0.449125	0.850845	0.00296054	0.0252141	-0.0607034	0.0915899	1.2168	-1.10526	0.0323239	0.0207217	0.0549225	Other
ENSG00000012779	ALOX5	Myeloid	9.6329e-08	1.98916e-07	0.00190332	8.48826e-07	4.08409e-06	0.0200919	-0.0929817	-0.0429909	-0.0645858	-5.4022	-5.2111	-3.14074	0.0172118	0.00824986	0.0205639	Other
ENSG00000012779	ALOX5	B	0.00444173	0.981091	0.106005	0.0224274	0.999868	0.744388	0.112861	-0.000866953	-0.102201	2.84957	-0.0237056	-1.62095	0.0396063	0.0365716	0.0630505	Other
ENSG00000012779	ALOX5	T.CD4	9.60695e-05	0.254428	0.620329	0.000289601	0.398806	0.830509	0.0109072	0.00325901	0.00168961	3.90198	1.13973	0.495435	0.0027953	0.00285945	0.00341035	Other
ENSG00000012779	ALOX5	T.CD8	0.0145737	0.413857	0.481657	0.0387629	0.599983	0.803751	0.00917834	0.0025555	-0.00321146	2.44376	0.81718	-0.703809	0.00375582	0.00312721	0.00456298	Other
ENSG00000012779	ALOX5	NK	0.227913	0.544682	0.260729	0.476912	0.74145	0.844696	-0.00800146	-0.00335044	-0.0146703	-1.20653	-0.605838	-1.12668	0.00663181	0.00553027	0.0130209	Other
ENSG00000012817	KDM5D	Myeloid	0.359242	0.658708	0.488488	0.504484	0.825526	0.745536	-0.015075	-0.00388308	0.0077569	-0.917541	-0.441736	0.693817	0.0164298	0.00879049	0.01118	Other
ENSG00000012817	KDM5D	B	0.0227935	0.504534	0.364109	0.0831385	0.715127	0.854177	-0.0490586	-0.0154307	0.0152345	-2.27939	-0.667549	0.908846	0.0215227	0.0231154	0.0167625	Other
ENSG00000012817	KDM5D	T.CD4	0.140669	0.000671665	0.538199	0.21026	0.00272884	0.775468	-0.0105834	-0.0285868	-0.00503295	-1.47343	-3.40207	-0.615609	0.00718285	0.00840275	0.00817557	Other
ENSG00000012817	KDM5D	T.CD8	0.147081	0.0194164	0.0850745	0.25568	0.0661257	0.407638	-0.0149004	-0.0271545	0.0199522	-1.45017	-2.33805	1.72307	0.0102749	0.0116142	0.0115794	Other
ENSG00000012817	KDM5D	NK	0.516913	0.191726	0.418533	0.745237	0.408812	0.898269	-0.0164703	-0.0252922	-0.00561621	-0.648353	-1.30587	-0.810022	0.0254033	0.019368	0.0069334	Other
ENSG00000012822	CALCOCO1	Myeloid	0.00333592	0.0428778	0.554645	0.0111429	0.147314	0.793433	-0.0811827	-0.0280252	0.0249516	-2.94721	-2.02566	0.59167	0.0275456	0.0138351	0.0421714	Other
ENSG00000012822	CALCOCO1	B	0.000422928	0.00365788	0.308084	0.00305233	0.0254408	0.833103	-0.105033	-0.0799328	-0.0608714	-3.53379	-2.91129	-1.02086	0.0297225	0.0274561	0.0596274	Other
ENSG00000012822	CALCOCO1	T.CD4	5.45357e-41	1.66502e-21	0.00327634	9.17775e-40	3.19336e-20	0.0258643	-0.160664	-0.114037	-0.0646936	-13.472	-9.54827	-2.94289	0.0119258	0.0119432	0.021983	Other
ENSG00000012822	CALCOCO1	T.CD8	6.48193e-17	3.47377e-08	0.242717	9.56973e-16	4.93343e-07	0.641585	-0.158702	-0.0944143	-0.0376171	-8.38955	-5.52272	-1.16867	0.0189167	0.0170956	0.0321881	Other
ENSG00000012822	CALCOCO1	NK	0.000146491	2.11616e-07	0.909052	0.0019082	4.01628e-06	1	-0.197045	-0.181474	-0.0106986	-3.81231	-5.20463	-0.114326	0.0516865	0.0348678	0.0935797	Other
ENSG00000012963	UBR7	Myeloid	0.172722	0.617306	0.796209	0.295836	0.796713	0.939294	-0.0264053	-0.00398613	0.006471	-1.3652	-0.499717	0.258552	0.0193417	0.00797677	0.0250279	Other
ENSG00000012963	UBR7	B	0.0665888	0.00329311	0.599098	0.18771	0.0234644	0.952843	-0.0323803	-0.0481567	-0.0194593	-1.83587	-2.94416	-0.526218	0.0176376	0.0163566	0.0369797	Other
ENSG00000012963	UBR7	T.CD4	0.115719	0.00224949	0.762485	0.178502	0.00804368	0.907585	-0.0107453	-0.0196267	-0.00364221	-1.57314	-3.05602	-0.302246	0.00683046	0.00642232	0.0120505	Other
ENSG00000012963	UBR7	T.CD8	0.98589	0.102617	0.210478	0.993259	0.232338	0.60552	0.000170212	-0.014566	-0.0202453	0.017686	-1.63254	-1.25277	0.00962409	0.00892233	0.0161605	Other
ENSG00000012963	UBR7	NK	0.101794	0.673624	0.7619	0.297614	0.829957	1	-0.0457065	0.00749831	-0.0163627	-1.63779	0.421234	-0.303247	0.0279074	0.0178008	0.0539582	Other
ENSG00000012983	MAP4K5	Myeloid	0.455697	0.447224	0.380652	0.597404	0.668677	0.675832	0.0185593	0.00749458	-0.0276081	0.746454	0.76014	-0.878363	0.0248633	0.00985948	0.0314313	Other
ENSG00000012983	MAP4K5	B	0.0153746	0.152579	0.33279	0.0610164	0.361211	0.833103	-0.0582884	-0.0343709	0.0537242	-2.4264	-1.43128	0.969965	0.0240226	0.024014	0.0553877	Other
ENSG00000012983	MAP4K5	T.CD4	5.3645e-12	6.52498e-06	0.301855	3.27563e-11	3.93309e-05	0.58409	-0.0585239	-0.0395007	-0.0169116	-6.90444	-4.51128	-1.03264	0.00847627	0.00875598	0.016377	Other
ENSG00000012983	MAP4K5	T.CD8	0.00222906	0.692011	0.751445	0.00763852	0.820647	0.932441	-0.0421792	-0.00550863	-0.00813235	-3.05967	-0.396146	-0.31679	0.0137855	0.0139056	0.0256711	Other
ENSG00000012983	MAP4K5	NK	0.175237	0.977706	0.86173	0.413776	0.997197	1	-0.0545143	0.000786229	0.0122682	-1.35657	0.0279477	0.174313	0.0401854	0.0281322	0.0703804	Other
ENSG00000013016	EHD3	Myeloid	0.0355455	0.271024	0.571049	0.0842182	0.497235	0.804331	-0.00344275	-0.0013655	-0.00110792	-2.10703	-1.10089	-0.567311	0.00163394	0.00124036	0.00195294	Other
ENSG00000013016	EHD3	B	9.38104e-10	1.09111e-09	0.0160565	1.87068e-08	3.74606e-08	0.411504	-0.0830969	-0.102452	-0.0859849	-6.16171	-6.13836	-2.42036	0.013486	0.0166905	0.0355257	Other
ENSG00000013016	EHD3	T.CD4	0.00205506	0.498427	0.319026	0.004926	0.642601	0.599156	-0.00617327	-0.00155058	-0.00532337	-3.08301	-0.676994	-0.996625	0.00200235	0.00229039	0.0053414	Other
ENSG00000013016	EHD3	T.CD8	0.262971	0.209407	0.521786	0.397353	0.384455	0.82835	-0.00357574	-0.00432943	0.00406965	-1.11954	-1.25533	0.64074	0.00319394	0.00344884	0.00635149	Other
ENSG00000013016	EHD3	NK	0.415801	0.287406	0.490744	0.6605	0.516583	0.935196	-0.00720011	-0.00728112	-0.013458	-0.814081	-1.06408	-0.689926	0.00884446	0.00684266	0.0195064	Other
ENSG00000013275	PSMC4	Myeloid	0.737664	0.195731	0.485957	0.83704	0.409856	0.744495	0.012539	-0.0226249	0.0381493	0.335109	-1.29407	0.697866	0.0374177	0.0174836	0.0546657	Other
ENSG00000013275	PSMC4	B	0.0700373	0.00106525	0.644798	0.194605	0.00957805	0.966828	-0.0547051	-0.100947	0.0285045	-1.81305	-3.27974	0.461434	0.0301729	0.030779	0.0617737	Other
ENSG00000013275	PSMC4	T.CD4	0.0567982	0.490166	0.00765847	0.0966692	0.634456	0.049979	0.0214633	-0.00748244	0.0538683	1.90509	-0.690073	2.66855	0.0112663	0.010843	0.0201863	Other
ENSG00000013275	PSMC4	T.CD8	0.116357	0.0309927	0.924842	0.212072	0.0947218	0.989468	0.0244395	-0.0298103	0.00250784	1.57055	-2.15766	0.0943518	0.0155611	0.013816	0.0265796	Other
ENSG00000013275	PSMC4	NK	0.209126	0.0028953	0.887413	0.453	0.0196489	1	0.0530251	-0.0809871	-0.0113668	1.25682	-2.98184	-0.141692	0.0421899	0.0271601	0.080222	Other
ENSG00000013288	MAN2B2	Myeloid	0.0113841	0.0069049	0.0407812	0.0324682	0.0365907	0.198214	-0.0639876	-0.0301171	-0.0567166	-2.53881	-2.70305	-2.05719	0.0252037	0.0111419	0.0275699	Other
ENSG00000013288	MAN2B2	B	0.0879898	0.0155129	0.433987	0.227669	0.0760341	0.892792	-0.0339396	-0.0542989	0.0274105	-1.70729	-2.42322	0.783364	0.0198793	0.0224077	0.0349908	Other
ENSG00000013288	MAN2B2	T.CD4	0.0262293	0.622896	0.00126138	0.0491214	0.744031	0.0119705	-0.0188926	-0.00459527	-0.0473062	-2.22315	-0.491767	-3.22766	0.00849815	0.00934441	0.0146565	Other
ENSG00000013288	MAN2B2	T.CD8	0.635495	0.832066	0.353548	0.749668	0.909134	0.730856	-0.00647873	0.00257083	-0.0199487	-0.47404	0.212061	-0.928006	0.0136671	0.0121231	0.0214962	Other
ENSG00000013288	MAN2B2	NK	0.0978605	0.0853816	0.213912	0.290133	0.244377	0.84386	-0.0580768	-0.0382945	-0.0610917	-1.65694	-1.72102	-1.24537	0.0350507	0.022251	0.049055	Other
ENSG00000013306	SLC25A39	Myeloid	3.01438e-05	0.380023	0.179858	0.000167995	0.608379	0.482929	-0.104121	-0.00913674	0.0438209	-4.20583	-0.877969	1.34523	0.0247564	0.0104067	0.0325749	Other
ENSG00000013306	SLC25A39	B	0.992876	0.403981	0.562939	1	0.63377	0.944902	-0.000199698	0.0162869	-0.026556	-0.0089302	0.834792	-0.579079	0.0223621	0.0195101	0.0458591	Other
ENSG00000013306	SLC25A39	T.CD4	0.495614	0.576786	0.0985943	0.591995	0.707531	0.304398	0.00576023	0.00490162	0.0259455	0.681434	0.558106	1.65222	0.00845309	0.0087826	0.0157035	Other
ENSG00000013306	SLC25A39	T.CD8	0.501532	0.757603	0.212843	0.634852	0.861877	0.608476	0.00853811	-0.00335597	0.0292684	0.672137	-0.308644	1.2463	0.0127029	0.0108733	0.0234843	Other
ENSG00000013306	SLC25A39	NK	0.210947	0.977291	0.124198	0.454725	0.997087	0.810374	-0.0355515	0.000565087	0.0859069	-1.2518	0.028468	1.54147	0.0284002	0.0198499	0.0557306	Other
ENSG00000013364	MVP	Myeloid	0.986794	0.205927	0.179302	1	0.422268	0.482107	0.000738842	0.0235009	-0.0729185	0.0165591	1.26509	-1.34696	0.0446186	0.0185765	0.0541357	IFN response
ENSG00000013364	MVP	B	2.7344e-14	8.58872e-05	0.351835	7.96094e-13	0.00114598	0.846135	0.214905	0.104495	0.0498644	7.69081	3.9392	0.932384	0.0279431	0.0265269	0.0534805	IFN response
ENSG00000013364	MVP	T.CD4	7.66589e-112	1.17468e-38	1.01918e-08	3.0324e-110	3.84266e-37	3.42637e-07	0.268478	0.148291	0.114471	22.7767	13.0644	5.74352	0.0117874	0.0113507	0.0199305	IFN response
ENSG00000013364	MVP	T.CD8	5.41568e-54	2.21434e-18	6.72203e-06	2.24604e-52	7.22738e-17	0.000345769	0.253687	0.116827	0.111695	15.6831	8.77327	4.5177	0.0161758	0.0133163	0.0247239	IFN response
ENSG00000013364	MVP	NK	2.27898e-06	2.10417e-05	0.0121281	4.58219e-05	0.000283877	0.412497	0.179909	0.104863	0.150317	4.75598	4.26239	2.52285	0.0378279	0.0246019	0.0595821	IFN response
ENSG00000013374	NUB1	Myeloid	3.47834e-12	9.33691e-07	0.500213	5.4504e-11	1.66158e-05	0.754797	0.542055	0.165813	-0.082503	7.10829	4.91419	-0.675209	0.0762567	0.0337417	0.122189	IFN response
ENSG00000013374	NUB1	B	4.12686e-101	2.2232e-46	0.33618	9.68948e-99	4.25831e-44	0.835945	1.19431	0.778527	0.0905186	23.2059	14.8547	0.963175	0.0514658	0.0524093	0.0939793	IFN response
ENSG00000013374	NUB1	T.CD4	0	2.34563e-280	0.432548	0	5.25313e-278	0.695053	1.36009	0.70657	-0.0217831	76.7356	37.0834	-0.784943	0.0177244	0.0190535	0.0277512	IFN response
ENSG00000013374	NUB1	T.CD8	0	1.90666e-150	0.310285	0	4.47666e-148	0.696336	1.29165	0.669128	0.0418736	48.3795	26.8635	1.01495	0.0266983	0.0249085	0.0412566	IFN response
ENSG00000013374	NUB1	NK	7.98893e-70	1.34218e-64	0.850181	2.07669e-67	2.50488e-62	1	1.29479	0.815711	0.0202023	19.2136	17.5189	0.189042	0.0673893	0.0465619	0.106867	IFN response
ENSG00000013375	PGM3	Myeloid	0.244259	0.0126355	0.192472	0.382779	0.0591432	0.499968	-0.0324902	-0.0307086	0.0654923	-1.1656	-2.49521	1.30708	0.0278743	0.0123071	0.0501056	Other
ENSG00000013375	PGM3	B	0.00561809	0.241166	0.656611	0.0273246	0.473754	0.970847	-0.0598928	0.0241267	0.017395	-2.77355	1.17259	0.44501	0.0215943	0.0205756	0.0390889	Other
ENSG00000013375	PGM3	T.CD4	1.35512e-10	0.0022015	0.155356	7.52347e-10	0.00789147	0.401547	-0.050756	-0.025608	0.0210688	-6.42803	-3.06249	1.42122	0.00789605	0.00836183	0.0148244	Other
ENSG00000013375	PGM3	T.CD8	0.00029257	0.240769	0.119257	0.00122984	0.422273	0.482498	-0.0393122	-0.0129614	-0.0315434	-3.62467	-1.17318	-1.55876	0.0108457	0.0110481	0.0202362	Other
ENSG00000013375	PGM3	NK	0.466497	0.323861	0.662929	0.703353	0.553015	0.991703	-0.0207556	0.0176524	-0.0185931	-0.728481	0.986766	-0.43628	0.0284915	0.0178892	0.0426173	Other
ENSG00000013392	RWDD2A	Myeloid	0.00750278	0.888749	0.694467	0.0225797	0.949822	0.882353	-0.0159245	-0.000446664	0.00661101	-2.68312	-0.139897	0.393287	0.00593506	0.00319279	0.0168096	Other
ENSG00000013392	RWDD2A	B	0.31423	0.905847	0.297691	0.526466	0.96171	0.833103	-0.0100913	-0.00129583	0.020082	-1.00675	-0.1183	1.04308	0.0100237	0.0109537	0.0192526	Other
ENSG00000013392	RWDD2A	T.CD4	0.00197827	9.91921e-05	0.304521	0.00476151	0.000483732	0.585916	-0.0128222	-0.0173906	0.00837387	-3.09434	-3.8943	1.02696	0.00414375	0.00446565	0.00815403	Other
ENSG00000013392	RWDD2A	T.CD8	0.000609601	0.265135	0.478137	0.00238291	0.44999	0.801923	-0.0206384	-0.00651804	0.00866552	-3.42977	-1.11444	0.709473	0.00601744	0.00584872	0.012214	Other
ENSG00000013392	RWDD2A	NK	0.688612	0.369287	0.63923	0.862587	0.597474	0.984202	-0.00309857	0.00881314	-0.0125734	-0.400861	0.897986	-0.469225	0.00772978	0.00981434	0.0267961	Other
ENSG00000013441	CLK1	Myeloid	0.735276	7.95134e-06	0.471956	0.83542	0.000114375	0.73322	0.0128568	-0.0817037	0.0356225	0.338279	-4.47339	0.720472	0.0380064	0.0182644	0.0494432	Other
ENSG00000013441	CLK1	B	2.43238e-05	0.000212405	0.67626	0.000247091	0.00248153	0.974922	-0.161049	-0.140423	-0.029171	-4.23516	-3.7138	-0.417952	0.0380268	0.037811	0.0697951	Other
ENSG00000013441	CLK1	T.CD4	2.01006e-31	1.0669e-16	0.0357936	2.7043e-30	1.60941e-15	0.155397	-0.193273	-0.137652	-0.0595394	-11.7036	-8.31313	-2.1002	0.0165139	0.0165584	0.0283494	Other
ENSG00000013441	CLK1	T.CD8	4.32412e-19	1.51212e-10	0.580486	7.19385e-18	2.82851e-09	0.858174	-0.210755	-0.136836	-0.0218514	-8.96908	-6.41504	-0.55279	0.023498	0.0213305	0.0395292	Other
ENSG00000013441	CLK1	NK	0.00163051	1.80762e-05	0.527327	0.0141957	0.000244777	0.949929	-0.19927	-0.174168	-0.0679794	-3.15942	-4.29647	-0.632788	0.0630719	0.0405373	0.107428	Other
ENSG00000013503	POLR3B	Myeloid	0.124609	0.344606	0.0767669	0.230458	0.575279	0.301293	-0.0162806	-0.00378518	-0.0317547	-1.53795	-0.945235	-1.77764	0.0105859	0.00400449	0.0178634	Other
ENSG00000013503	POLR3B	B	0.201717	0.080764	0.909014	0.402192	0.240672	1	-0.0135401	-0.0197474	-0.00343302	-1.27727	-1.74757	-0.114372	0.0106008	0.0112999	0.0300162	Other
ENSG00000013503	POLR3B	T.CD4	0.00919067	0.248624	0.205373	0.0191729	0.391563	0.473141	-0.0120542	-0.00540548	-0.0117306	-2.60542	-1.15377	-1.26666	0.00462659	0.00468505	0.00926105	Other
ENSG00000013503	POLR3B	T.CD8	0.17714	0.0226704	0.636423	0.295444	0.0744615	0.888344	-0.00825198	-0.0136485	0.00616961	-1.34983	-2.27951	0.472799	0.00611336	0.00598745	0.0130491	Other
ENSG00000013503	POLR3B	NK	0.381265	0.900288	0.228414	0.630618	0.962436	0.844454	0.0111744	0.00139842	-0.0334875	0.875973	0.125312	-1.20678	0.0127565	0.0111596	0.0277495	Other
ENSG00000013523	ANGEL1	Myeloid	7.11253e-05	0.0685165	0.0778002	0.000367153	0.204217	0.304037	-0.0420658	-0.0087081	-0.0220869	-4.00151	-1.82217	-1.77141	0.0105125	0.00477896	0.0124685	Other
ENSG00000013523	ANGEL1	B	0.635631	0.683031	0.738294	0.799455	0.84048	0.995939	-0.00491673	-0.00361588	-0.00455661	-0.473919	-0.408418	-0.334401	0.0103746	0.00885337	0.0136262	Other
ENSG00000013523	ANGEL1	T.CD4	0.806963	0.119727	0.240914	0.860331	0.22474	0.514673	0.00099609	-0.00639336	-0.00888207	0.244353	-1.55607	-1.17294	0.00407644	0.00410866	0.00757251	Other
ENSG00000013523	ANGEL1	T.CD8	0.0827098	0.748459	0.37314	0.161916	0.856211	0.746436	-0.0102609	0.00156204	0.00943141	-1.73557	0.320686	0.890863	0.00591213	0.00487093	0.0105868	Other
ENSG00000013523	ANGEL1	NK	0.232023	0.757408	0.796303	0.481271	0.883531	1	-0.0152449	-0.00273554	-0.00529562	-1.19592	-0.308923	-0.258351	0.0127474	0.00885507	0.0204978	Other
ENSG00000013561	RNF14	Myeloid	0.0389804	0.791283	0.442747	0.0906886	0.898729	0.709262	-0.0492006	-0.00296868	0.0271684	-2.0691	-0.264666	0.768874	0.0237787	0.0112167	0.0353353	Other
ENSG00000013561	RNF14	B	0.353424	0.784677	0.932344	0.567669	0.899023	1	-0.0169631	0.00519162	0.00301737	-0.928276	0.273283	0.0849624	0.0182738	0.0189972	0.0355141	Other
ENSG00000013561	RNF14	T.CD4	3.74806e-07	0.0033868	0.0291391	1.54082e-06	0.0115137	0.134756	-0.0361961	-0.021703	-0.0278935	-5.08493	-2.93103	-2.18264	0.0071183	0.00740454	0.0127797	Other
ENSG00000013561	RNF14	T.CD8	0.00574635	0.347409	0.44655	0.017544	0.535724	0.787096	-0.0309895	-0.00944173	-0.0153777	-2.76326	-0.939698	-0.761372	0.0112149	0.0100476	0.0201974	Other
ENSG00000013561	RNF14	NK	0.160795	0.0907978	0.364024	0.392809	0.254917	0.898269	-0.0390256	-0.0339047	0.0522936	-1.40349	-1.69191	0.909028	0.0278061	0.0200393	0.0575269	Other
ENSG00000013563	DNASE1L1	Myeloid	2.30658e-06	0.00238944	0.314403	1.58831e-05	0.0156399	0.612679	-0.102433	-0.0361722	-0.0291482	-4.7726	-3.03929	-1.0082	0.0214627	0.0119015	0.028911	Other
ENSG00000013563	DNASE1L1	B	0.311515	0.205559	0.216613	0.523821	0.432916	0.833103	0.00878333	-0.0142316	-0.0224763	1.01241	-1.26648	-1.23801	0.00867564	0.0112372	0.0181552	Other
ENSG00000013563	DNASE1L1	T.CD4	0.0547271	0.0386063	0.80101	0.0936809	0.0914105	0.923791	-0.00593165	-0.00728609	-0.0014177	-1.92127	-2.06866	-0.252063	0.00308735	0.00352213	0.0056244	Other
ENSG00000013563	DNASE1L1	T.CD8	0.296921	0.0322934	0.00283364	0.435013	0.0979403	0.0521483	-0.00508723	-0.00997362	0.0270206	-1.04318	-2.14124	2.98998	0.00487665	0.00465786	0.00903706	Other
ENSG00000013563	DNASE1L1	NK	0.237872	0.173713	0.0543262	0.488118	0.384482	0.708406	-0.0161208	-0.0114573	0.0526641	-1.18106	-1.36079	1.93137	0.0136494	0.00841955	0.0272678	Other
ENSG00000013573	DDX11	Myeloid	0.18406	0.0310276	0.495457	0.31047	0.11671	0.751299	-0.0130231	0.0124712	-0.0154509	-1.32995	2.15762	-0.682728	0.00979217	0.00578007	0.0226311	Other
ENSG00000013573	DDX11	B	0.220719	0.530511	0.104585	0.425395	0.736402	0.740337	0.0208996	-0.0134726	-0.0567562	1.22516	-0.627387	-1.6276	0.0170586	0.0214741	0.0348712	Other
ENSG00000013573	DDX11	T.CD4	0.17292	0.224759	0.945947	0.250942	0.363738	0.98689	-0.00728659	0.00987826	-0.000927748	-1.36298	1.21405	-0.0678029	0.00534606	0.0081366	0.013683	Other
ENSG00000013573	DDX11	T.CD8	0.255246	0.120699	0.700169	0.388907	0.260995	0.912983	-0.00898198	0.0162091	-0.00746319	-1.13785	1.55206	-0.385163	0.00789384	0.0104436	0.0193767	Other
ENSG00000013573	DDX11	NK	0.114923	0.231783	0.967684	0.319071	0.458745	1	-0.0248585	0.0208212	-0.00196284	-1.57789	1.19609	-0.0405448	0.0157543	0.0174077	0.0484117	Other
ENSG00000013583	HEBP1	Myeloid	0.911686	1.25155e-05	0.869076	0.968929	0.000172671	0.97662	-0.00540862	0.0876822	-0.0105408	-0.110961	4.37488	-0.165014	0.0487436	0.0200422	0.0638778	Other
ENSG00000013583	HEBP1	B	0.071945	0.529005	0.126992	0.198267	0.734941	0.789202	-0.0239609	-0.00871541	0.0420762	-1.80082	-0.629687	1.53001	0.0133055	0.0138408	0.0275005	Other
ENSG00000013583	HEBP1	T.CD4	0.131967	0.611307	0.620308	0.199361	0.735411	0.830509	-0.0098227	0.00337153	0.00606145	-1.50652	0.508227	0.495464	0.00652013	0.00663391	0.0122339	Other
ENSG00000013583	HEBP1	T.CD8	0.376729	0.587489	0.660947	0.518193	0.747063	0.89819	-0.00743918	-0.00390314	-0.00742435	-0.884028	-0.542506	-0.43869	0.00841509	0.00719464	0.0169239	Other
ENSG00000013583	HEBP1	NK	0.0198896	0.248836	0.71349	0.0980802	0.477435	1	-0.0368669	-0.0135947	0.0114644	-2.33234	-1.15347	0.367501	0.0158068	0.0117859	0.0311956	Other
ENSG00000013619	MAMLD1	Myeloid	0.0031172	0.313955	0.00344027	0.0105259	0.54652	0.0322571	0.0358225	0.00873027	0.073788	2.96844	1.00711	2.95567	0.0120678	0.00866866	0.0249648	Other
ENSG00000013619	MAMLD1	B	0.0461993	0.881243	0.449516	0.142635	0.948555	0.899794	0.0102326	0.000760395	0.0120966	1.99533	0.149422	0.757144	0.00512826	0.00508893	0.0159766	Other
ENSG00000013619	MAMLD1	T.CD4	5.09012e-05	0.001137	0.168485	0.000160209	0.00438328	0.421779	0.00680908	0.00510737	0.0020318	4.05332	3.25527	1.37742	0.00167988	0.00156895	0.00147508	Other
ENSG00000013619	MAMLD1	T.CD8	0.521579	0.936469	0.804399	0.652232	0.967851	0.950728	0.00120681	-0.000175905	-0.000638644	0.640964	-0.0797122	-0.2477	0.00188281	0.00220676	0.00257829	Other
ENSG00000013619	MAMLD1	NK	1	0.42448	1	1	0.646554	1	0	0.00203808	0	1	0.798815	1	1	0.00255138	1	Other
ENSG00000013725	CD6	Myeloid	0.942942	0.0915352	0.98661	0.990075	0.250137	1	0.000767546	0.00825135	0.000344364	0.071604	1.68783	0.016801	0.0107193	0.00488873	0.0204966	Other
ENSG00000013725	CD6	B	0.0475035	0.107223	0.395796	0.145489	0.288086	0.872608	-0.022468	-0.0175854	-0.0271018	-1.98352	-1.61186	-0.850285	0.0113273	0.01091	0.0318737	Other
ENSG00000013725	CD6	T.CD4	1.20383e-64	5.09933e-17	0.0128318	2.94029e-63	7.80556e-16	0.0744788	-0.258731	-0.133183	-0.0708926	-17.1082	-8.40092	-2.48988	0.0151232	0.0158533	0.0284723	Other
ENSG00000013725	CD6	T.CD8	7.92319e-17	0.00157558	0.81427	1.16503e-15	0.00840753	0.954233	-0.187157	-0.0637185	-0.00912023	-8.36554	-3.16179	-0.234961	0.0223723	0.0201527	0.038816	Other
ENSG00000013725	CD6	NK	0.303934	0.360098	0.996411	0.559197	0.588652	1	0.0365594	0.0211463	0.000162692	1.02859	0.915361	0.00450125	0.0355433	0.0231016	0.0361438	Other
ENSG00000013810	TACC3	Myeloid	5.06133e-06	0.611161	0.42715	3.26441e-05	0.791871	0.696307	-0.0747	-0.00417516	-0.018106	-4.60563	-0.508464	-0.79547	0.0162193	0.00821133	0.0227614	Other
ENSG00000013810	TACC3	B	0.326681	0.113969	0.340494	0.540151	0.300929	0.838562	-0.0153933	-0.0303056	0.0323371	-0.981164	-1.58162	0.954599	0.0156888	0.0191611	0.033875	Other
ENSG00000013810	TACC3	T.CD4	0.0446689	0.00614963	0.00271449	0.0783522	0.0194038	0.0222995	-0.0237112	0.0323661	0.0664607	-2.00803	2.74034	3.00082	0.0118082	0.011811	0.0221475	Other
ENSG00000013810	TACC3	T.CD8	0.753616	0.853652	0.435198	0.839584	0.921513	0.784134	-0.00476369	0.00222129	0.021608	-0.313894	0.184469	0.780529	0.0151761	0.0120415	0.0276839	Other
ENSG00000013810	TACC3	NK	0.0323043	0.00500353	0.851446	0.13945	0.030668	1	-0.046859	-0.0420007	-0.00514268	-2.14375	-2.80952	-0.187426	0.0218584	0.0149494	0.0274384	Other
ENSG00000014123	UFL1	Myeloid	0.00944902	2.90335e-05	0.00891539	0.0276375	0.000358046	0.0675241	-0.0934959	-0.0687798	-0.1505	-2.60408	-4.18661	-2.63746	0.0359036	0.0164285	0.0570626	Other
ENSG00000014123	UFL1	B	0.00769155	0.516986	0.838722	0.0349457	0.724816	1	-0.0876888	0.0200461	0.0149265	-2.66917	0.648167	0.203692	0.0328525	0.0309274	0.0732795	Other
ENSG00000014123	UFL1	T.CD4	0.00759624	0.120119	0.122528	0.0161589	0.225258	0.349185	-0.0352601	-0.02097	0.037492	-2.67008	-1.55442	1.54468	0.0132056	0.0134905	0.0242717	Other
ENSG00000014123	UFL1	T.CD8	1.02398e-05	0.0256246	0.276391	5.61436e-05	0.0818801	0.669843	-0.0912332	-0.0391964	0.0368111	-4.41714	-2.23239	1.08884	0.0206544	0.017558	0.0338076	Other
ENSG00000014123	UFL1	NK	0.46079	0.359493	0.0210502	0.698502	0.588048	0.532195	-0.0365779	-0.0294145	0.197528	-0.737845	-0.916514	2.31861	0.049574	0.0320939	0.0851924	Other
ENSG00000014138	POLA2	Myeloid	0.584922	0.0135816	0.0810511	0.713484	0.0627045	0.312129	0.00903378	-0.0136609	-0.0282055	0.546516	-2.46943	-1.75222	0.0165298	0.00553201	0.016097	Other
ENSG00000014138	POLA2	B	0.00971879	0.627056	0.176838	0.0421563	0.802935	0.809504	-0.029613	-0.0055008	0.0194759	-2.58922	-0.485985	1.35352	0.0114371	0.0113189	0.0143891	Other
ENSG00000014138	POLA2	T.CD4	0.706525	0.237933	0.964694	0.778921	0.378735	0.99438	0.0013929	-0.00474923	0.000329671	0.376539	-1.18025	0.044268	0.00369922	0.00402393	0.00744715	Other
ENSG00000014138	POLA2	T.CD8	0.713521	0.440244	0.149333	0.810287	0.62444	0.528348	-0.00203637	0.00394666	-0.0148741	-0.367155	0.771831	-1.4426	0.00554636	0.00511337	0.0103106	Other
ENSG00000014138	POLA2	NK	0.474571	0.795264	0.98937	0.710247	0.906693	1	-0.00950046	0.00232313	0.000358332	-0.715344	0.259512	0.013334	0.013281	0.00895192	0.0268736	Other
ENSG00000014164	ZC3H3	Myeloid	0.358452	0.272469	0.275117	0.503764	0.498862	0.573407	-0.014506	0.00762854	-0.0242076	-0.919051	1.09757	-1.09393	0.0157837	0.00695037	0.0221291	Other
ENSG00000014164	ZC3H3	B	0.349516	0.667453	0.718555	0.563756	0.829994	0.989407	-0.0121802	-0.00518605	0.00994041	-0.935842	-0.429739	0.360706	0.0130152	0.0120679	0.0275582	Other
ENSG00000014164	ZC3H3	T.CD4	0.0736439	0.583107	0.0735582	0.121024	0.712583	0.252484	-0.00892235	-0.00278866	-0.0162389	-1.78902	-0.548872	-1.78997	0.00498729	0.00508071	0.00907217	Other
ENSG00000014164	ZC3H3	T.CD8	0.00596933	0.00461342	0.627575	0.0181288	0.0206575	0.884936	-0.0225063	-0.0196332	0.00707634	-2.75079	-2.83389	0.485239	0.00818176	0.00692801	0.0145832	Other
ENSG00000014164	ZC3H3	NK	0.709336	0.0750074	0.554785	0.872997	0.224344	0.959623	0.00647885	-0.0217952	0.0217157	0.372859	-1.78123	0.591232	0.0173762	0.012236	0.0367297	Other
ENSG00000014216	CAPN1	Myeloid	6.94987e-05	0.172164	0.592764	0.000359521	0.376871	0.819923	-0.11839	-0.0168456	-0.0233698	-4.00713	-1.36557	-0.535573	0.0295449	0.0123359	0.0436352	Other
ENSG00000014216	CAPN1	B	0.381916	0.000244624	0.573795	0.592017	0.00281057	0.946156	0.0203628	-0.0857981	-0.0301925	0.874647	-3.67756	-0.563045	0.0232811	0.0233301	0.0536236	Other
ENSG00000014216	CAPN1	T.CD4	0.00121908	0.00061525	0.304935	0.00306337	0.00252643	0.585976	-0.026501	-0.0293533	0.0152817	-3.23536	-3.42601	1.02608	0.00819106	0.00856778	0.0148933	Other
ENSG00000014216	CAPN1	T.CD8	0.00417647	0.0184127	0.78996	0.0132686	0.063485	0.945811	-0.0364245	-0.026792	0.00597845	-2.866	-2.35784	0.266408	0.0127092	0.011363	0.022441	Other
ENSG00000014216	CAPN1	NK	0.00311509	0.00591855	0.301263	0.0242045	0.0350087	0.880266	-0.107767	-0.0614308	0.0624692	-2.96369	-2.75483	1.03541	0.0363625	0.0222993	0.0603326	Other
ENSG00000014641	MDH1	Myeloid	2.42356e-07	0.00327609	0.00530363	1.98647e-06	0.0202678	0.0449127	-0.177201	-0.0477429	-0.146239	-5.22594	-2.94266	-2.81446	0.0339081	0.0162244	0.0519598	Other
ENSG00000014641	MDH1	B	0.957338	0.102463	0.76053	0.994787	0.279735	1	0.00170106	-0.0551271	-0.0200151	0.053504	-1.63413	-0.305043	0.031793	0.0337349	0.0656142	Other
ENSG00000014641	MDH1	T.CD4	0.317532	0.0948468	0.0856408	0.414632	0.187262	0.277779	0.0134439	-0.022319	0.0403903	0.999594	-1.67054	1.71942	0.0134494	0.0133603	0.0234907	Other
ENSG00000014641	MDH1	T.CD8	0.32039	0.504679	0.366653	0.459895	0.682898	0.740911	0.0186766	-0.0108748	0.0294152	0.993767	-0.667184	0.903024	0.0187938	0.0162995	0.0325741	Other
ENSG00000014641	MDH1	NK	0.969439	0.991149	0.662498	1	1	0.991613	0.00165257	0.000308865	0.0313838	0.038322	0.0110944	0.436876	0.0431232	0.0278397	0.0718368	Other
ENSG00000014824	SLC30A9	Myeloid	0.00809164	0.603623	0.177684	0.0240787	0.786518	0.479486	-0.0740694	-0.00652668	-0.0600875	-2.65743	-0.519246	-1.35201	0.0278726	0.0125695	0.0444433	Other
ENSG00000014824	SLC30A9	B	0.392438	0.736774	0.131395	0.600454	0.871476	0.795174	-0.0207247	0.00737921	0.0698053	-0.855468	0.336198	1.51246	0.0242261	0.021949	0.0461535	Other
ENSG00000014824	SLC30A9	T.CD4	0.0794599	0.230065	0.114398	0.12937	0.36998	0.33427	-0.014957	-0.0101267	0.023959	-1.75402	-1.20027	1.57918	0.00852726	0.008437	0.0151717	Other
ENSG00000014824	SLC30A9	T.CD8	0.150473	0.749536	0.325345	0.259952	0.856722	0.707691	-0.0177911	0.00370724	0.0222181	-1.43811	0.319266	0.983843	0.0123712	0.0116118	0.022583	Other
ENSG00000014824	SLC30A9	NK	0.239978	0.711173	0.281417	0.490571	0.856077	0.859659	-0.0391354	0.00778441	0.0609513	-1.17577	0.370327	1.07897	0.0332848	0.0210203	0.0564901	Other
ENSG00000014919	COX15	Myeloid	0.935572	0.838514	0.667123	0.985179	0.924226	0.867468	-0.00165169	-0.00192603	0.0143912	-0.0808719	-0.20381	0.430647	0.0204236	0.00945012	0.0334175	Other
ENSG00000014919	COX15	B	0.885977	0.0983955	0.167949	0.956196	0.273035	0.80896	0.00302743	-0.036101	0.0652008	0.143422	-1.65381	1.38193	0.0211085	0.0218289	0.0471811	Other
ENSG00000014919	COX15	T.CD4	0.419551	0.742232	0.197043	0.518587	0.832474	0.462036	-0.00681981	0.00273373	0.0199061	-0.807236	0.328909	1.29031	0.00844835	0.00831152	0.0154275	Other
ENSG00000014919	COX15	T.CD8	0.207571	0.476961	0.912083	0.333512	0.658179	0.984152	-0.0157246	0.00801767	0.00248715	-1.26046	0.711241	0.110429	0.0124753	0.0112728	0.0225226	Other
ENSG00000014919	COX15	NK	0.702056	0.16541	0.346199	0.868493	0.372753	0.898269	-0.0115655	-0.0270538	-0.0445329	-0.382661	-1.38755	-0.943388	0.0302239	0.0194976	0.0472053	Other
ENSG00000015133	CCDC88C	Myeloid	1.31961e-25	0.000165219	0.282498	6.09825e-24	0.00164507	0.580754	-0.315754	-0.0440588	-0.0381088	-10.9801	-3.77122	-1.07722	0.0287568	0.0116829	0.0353771	Other
ENSG00000015133	CCDC88C	B	0.920691	0.0683805	0.391633	0.974494	0.216113	0.86879	-0.00289015	-0.0508439	0.050156	-0.0995813	-1.82394	0.857811	0.029023	0.0278759	0.0584697	Other
ENSG00000015133	CCDC88C	T.CD4	1.45916e-14	3.21038e-05	0.0580042	1.04635e-13	0.000171337	0.216393	-0.112645	-0.0593726	-0.0496342	-7.70331	-4.16011	-1.89639	0.014623	0.0142719	0.0261731	Other
ENSG00000015133	CCDC88C	T.CD8	4.42048e-10	7.70792e-07	0.769173	4.08306e-09	9.05602e-06	0.938684	-0.144843	-0.101696	0.0109768	-6.25246	-4.94771	0.293508	0.0231658	0.0205541	0.0373988	Other
ENSG00000015133	CCDC88C	NK	9.80177e-10	1.07817e-07	0.661679	3.31824e-08	2.15037e-06	0.991613	-0.3691	-0.213428	0.0449496	-6.17446	-5.32996	0.438006	0.0597785	0.0400431	0.102623	Other
ENSG00000015153	YAF2	Myeloid	0.00304261	4.29148e-05	0.000668726	0.0103171	0.000507895	0.00854666	-0.0896249	-0.0664634	-0.15129	-2.97599	-4.09655	-3.44856	0.030116	0.0162242	0.0438705	Other
ENSG00000015153	YAF2	B	0.00219311	0.00498199	0.217242	0.0125001	0.0321324	0.833103	-0.0891135	-0.0826506	-0.0756825	-3.06842	-2.81278	-1.23631	0.0290421	0.029384	0.0612164	Other
ENSG00000015153	YAF2	T.CD4	1.15033e-15	0.00600966	0.0801952	8.78099e-15	0.0190221	0.26623	-0.10928	-0.0353152	-0.0406752	-8.02347	-2.7479	-1.75014	0.0136201	0.0128517	0.0232411	Other
ENSG00000015153	YAF2	T.CD8	0.00212527	0.216573	0.405788	0.00730868	0.393358	0.765963	-0.0590886	-0.0211672	-0.0273301	-3.07395	-1.23582	-0.831553	0.0192224	0.0171281	0.0328664	Other
ENSG00000015153	YAF2	NK	0.139157	1.38914e-05	0.502917	0.35986	0.000193694	0.938347	-0.0780117	-0.147382	-0.061093	-1.48017	-4.35498	-0.67067	0.0527046	0.0338423	0.0910924	Other
ENSG00000015171	ZMYND11	Myeloid	0.000173602	0.412135	0.286251	0.000817048	0.638954	0.584726	-0.112059	-0.00991801	-0.040791	-3.77928	-0.820244	-1.06883	0.0296508	0.0120915	0.038164	Other
ENSG00000015171	ZMYND11	B	0.373275	0.153343	0.575866	0.583685	0.362138	0.946828	-0.0191683	-0.030418	-0.0211238	-0.890639	-1.42862	-0.560003	0.021522	0.0212919	0.0377209	Other
ENSG00000015171	ZMYND11	T.CD4	0.000118332	0.963869	0.213443	0.00035183	0.980232	0.484725	-0.0422233	-0.000507354	-0.0241416	-3.85117	-0.0452997	-1.24442	0.0109638	0.0111999	0.0193999	Other
ENSG00000015171	ZMYND11	T.CD8	0.00103563	0.00473239	0.664	0.00385271	0.0211123	0.898898	-0.0579793	-0.0455729	0.0134091	-3.28284	-2.82573	0.43448	0.0176613	0.0161278	0.0308624	Other
ENSG00000015171	ZMYND11	NK	0.16755	0.023049	0.0695622	0.402546	0.0977351	0.739981	-0.0625593	-0.0689439	-0.14445	-1.38117	-2.27415	-1.8209	0.0452945	0.0303164	0.0793293	Other
ENSG00000015285	WAS	Myeloid	9.17194e-45	1.49984e-10	2.0573e-06	1.33516e-42	5.32518e-09	5.97767e-05	-0.547421	-0.115648	-0.245433	-15.3312	-6.42526	-4.87032	0.0357064	0.0179989	0.0503936	Other
ENSG00000015285	WAS	B	0.000457683	0.00175162	0.559176	0.00326987	0.014341	0.944269	-0.121312	-0.106144	-0.0400198	-3.51267	-3.13561	-0.584673	0.0345356	0.0338511	0.0684482	Other
ENSG00000015285	WAS	T.CD4	4.0688e-17	8.67926e-06	0.00141713	3.36149e-16	5.13176e-05	0.0131229	-0.0997405	-0.0544708	-0.0693064	-8.42687	-4.45026	-3.19409	0.011836	0.0122399	0.0216984	Other
ENSG00000015285	WAS	T.CD8	7.4164e-14	3.71489e-05	0.0258128	9.23529e-13	0.000313858	0.217519	-0.142704	-0.0700965	-0.0744231	-7.50433	-4.12754	-2.23115	0.0190162	0.0169827	0.0333564	Other
ENSG00000015285	WAS	NK	4.09092e-05	2.7529e-06	0.68117	0.000615202	4.33233e-05	0.997432	-0.205142	-0.155365	-0.0375913	-4.12149	-4.70019	-0.411246	0.0497738	0.0330552	0.0914085	Other
ENSG00000015475	BID	Myeloid	0.268196	6.6588e-07	0.876813	0.411047	1.22124e-05	0.980696	0.0686763	0.149371	0.0143649	1.10829	4.98048	0.155181	0.0619658	0.0299913	0.0925683	Other
ENSG00000015475	BID	B	0.0616981	0.000119974	0.618309	0.17688	0.00154691	0.958952	0.054292	-0.127141	0.0365723	1.86995	-3.85734	0.49873	0.0290339	0.0329609	0.0733308	Other
ENSG00000015475	BID	T.CD4	0.576514	0.0566141	0.0704508	0.666798	0.124135	0.246563	0.00516655	0.0179931	0.0306412	0.558503	1.90652	1.80964	0.00925072	0.00943768	0.0169322	Other
ENSG00000015475	BID	T.CD8	0.102529	0.916795	0.234182	0.191988	0.95695	0.6327	0.0240295	0.00126888	0.028599	1.63305	0.104477	1.19012	0.0147144	0.0121451	0.0240304	Other
ENSG00000015475	BID	NK	0.812948	0.297244	0.0486827	0.935427	0.527424	0.688016	0.00900311	0.0246748	0.137402	0.23669	1.0426	1.97896	0.0380376	0.0236666	0.0694316	Other
ENSG00000015479	MATR3	Myeloid	0.0588546	0.140489	0.66658	0.127303	0.33083	0.866875	-0.0361258	-0.0161504	-0.0115318	-1.89302	-1.47432	-0.431395	0.0190837	0.0109545	0.0267314	Other
ENSG00000015479	MATR3	B	0.00774827	0.307448	0.519516	0.0351416	0.545529	0.933161	-0.0697772	-0.0247449	0.0320764	-2.66669	-1.02097	0.644797	0.0261663	0.0242366	0.0497466	Other
ENSG00000015479	MATR3	T.CD4	0.15291	0.122387	0.0152505	0.225522	0.228488	0.084766	-0.0147861	-0.0161012	-0.0431451	-1.42944	-1.54498	-2.42775	0.0103439	0.0104216	0.0177716	Other
ENSG00000015479	MATR3	T.CD8	0.0815014	0.353852	0.576369	0.159981	0.541985	0.856687	-0.025988	-0.012312	-0.014711	-1.74244	-0.927212	-0.558814	0.0149147	0.0132785	0.0263255	Other
ENSG00000015479	MATR3	NK	0.576489	0.705914	0.196597	0.784285	0.852709	0.84386	0.0194178	-0.00874963	-0.0848082	0.558712	-0.377396	-1.29402	0.0347545	0.0231842	0.0655385	Other
ENSG00000015532	XYLT2	Myeloid	0.795377	0.877093	0.219712	0.88313	0.944529	0.524136	-0.00108902	0.000406566	-0.00399005	-0.259454	0.154667	-1.2306	0.00419735	0.00262864	0.00324235	Other
ENSG00000015532	XYLT2	B	0.0587769	0.8242	0.486169	0.170918	0.922276	0.920068	-0.0167466	0.0016959	-0.013641	-1.8914	0.222189	-0.697216	0.00885408	0.00763271	0.0195649	Other
ENSG00000015532	XYLT2	T.CD4	0.14799	0.192108	0.453564	0.219377	0.322886	0.714406	-0.00589083	-0.00550228	0.00565823	-1.44679	-1.30447	0.749583	0.00407166	0.00421803	0.0075485	Other
ENSG00000015532	XYLT2	T.CD8	0.261637	0.0554253	0.319063	0.395827	0.148477	0.703991	-0.00656124	-0.00976671	0.0101141	-1.12267	-1.91589	0.996704	0.0058443	0.00509774	0.0101475	Other
ENSG00000015532	XYLT2	NK	0.906578	0.293458	0.64143	0.980523	0.523129	0.984202	-0.00124424	0.0100277	-0.00657376	-0.117387	1.05081	-0.466146	0.0105995	0.00954283	0.0141024	Other
ENSG00000015568	RGPD5	Myeloid	0.996585	0.143656	0.53149	1	0.336221	0.777499	4.1803e-05	-0.00823664	0.0123566	0.00428196	-1.46265	0.626669	0.00976261	0.00563131	0.0197179	Other
ENSG00000015568	RGPD5	B	0.0756045	0.689412	0.256794	0.205182	0.844477	0.833103	-0.0276336	-0.00506023	-0.0401183	-1.77809	-0.399739	-1.13601	0.0155411	0.0126588	0.035315	Other
ENSG00000015568	RGPD5	T.CD4	0.17248	0.587394	0.528845	0.250403	0.716318	0.767996	-0.00719145	-0.00282994	-0.00571997	-1.36438	-0.542636	-0.629843	0.00527084	0.00521517	0.00908158	Other
ENSG00000015568	RGPD5	T.CD8	0.486175	0.0160228	0.302519	0.620811	0.0566952	0.68913	-0.00560279	-0.0167765	0.0133518	-0.696464	-2.40906	1.03139	0.00804463	0.00696391	0.0129455	Other
ENSG00000015568	RGPD5	NK	0.784377	0.201339	0.0880855	0.919371	0.420441	0.753989	-0.00478174	0.0144624	0.0611102	-0.273697	1.27811	1.71084	0.0174709	0.0113154	0.0357194	Other
ENSG00000015676	NUDCD3	Myeloid	0.00380255	0.0299303	0.0108367	0.0124867	0.113655	0.0780553	-0.0550772	-0.0196181	-0.074526	-2.90587	-2.17193	-2.56856	0.0189538	0.00903261	0.0290147	Other
ENSG00000015676	NUDCD3	B	0.0167255	0.00570493	0.0452909	0.0652042	0.0356118	0.615668	-0.0581934	-0.0675381	-0.101767	-2.39555	-2.76866	-2.00973	0.0242923	0.0243938	0.050637	Other
ENSG00000015676	NUDCD3	T.CD4	5.15157e-08	0.100796	0.471845	2.32315e-07	0.196793	0.727746	-0.0529793	-0.0162928	0.0129947	-5.45041	-1.64117	0.719571	0.00972023	0.00992751	0.018059	Other
ENSG00000015676	NUDCD3	T.CD8	9.13018e-06	0.00778498	0.355171	5.05546e-05	0.0317329	0.731498	-0.0624651	-0.0325021	-0.0227517	-4.44198	-2.66213	-0.92488	0.0140624	0.0122091	0.0245996	Other
ENSG00000015676	NUDCD3	NK	0.122051	0.0105373	0.240942	0.331226	0.0545099	0.844454	-0.0478939	-0.0568423	-0.0681315	-1.54759	-2.55978	-1.17483	0.0309473	0.0222059	0.0579928	Other
ENSG00000016864	GLT8D1	Myeloid	0.234391	0.296378	0.821654	0.370309	0.525695	0.951275	-0.0219987	0.00960678	0.00697231	-1.19037	1.04439	0.225673	0.0184806	0.00919843	0.0308957	Other
ENSG00000016864	GLT8D1	B	1.36323e-05	0.0427016	0.960907	0.000145275	0.157409	1	-0.0725922	-0.0313599	-0.00139224	-4.36517	-2.02852	-0.0490535	0.0166299	0.0154596	0.0283821	Other
ENSG00000016864	GLT8D1	T.CD4	4.10028e-05	0.377989	0.665202	0.000131009	0.529127	0.856706	-0.0337516	-0.00699288	0.00606045	-4.10369	-0.88165	0.432784	0.00822471	0.00793158	0.0140034	Other
ENSG00000016864	GLT8D1	T.CD8	1.05235e-05	0.29817	0.681725	5.75471e-05	0.484859	0.904863	-0.0539235	-0.0111022	-0.00893207	-4.4112	-1.04045	-0.410187	0.0122242	0.0106706	0.0217756	Other
ENSG00000016864	GLT8D1	NK	0.00318265	0.00329864	0.240252	0.0245521	0.0218067	0.844454	-0.0940963	-0.0633914	0.062492	-2.95702	-2.94153	1.17656	0.0318213	0.0215505	0.0531142	Other
ENSG00000017260	ATP2C1	Myeloid	4.52027e-20	0.685522	7.17776e-07	1.47537e-18	0.838959	2.31678e-05	0.405258	-0.00995735	0.314467	9.52368	-0.404975	5.09576	0.0425527	0.0245876	0.0617115	Inflammatory
ENSG00000017260	ATP2C1	B	0.514359	0.457387	0.0685226	0.707012	0.677885	0.68887	-0.0133293	0.0159735	0.0847494	-0.65223	0.743367	1.82766	0.0204365	0.021488	0.0463704	Inflammatory
ENSG00000017260	ATP2C1	T.CD4	0.0228749	0.843762	0.393375	0.0433806	0.903003	0.662465	-0.0181588	-0.00153528	0.0113427	-2.27589	-0.19709	0.853635	0.00797875	0.00778976	0.0132875	Inflammatory
ENSG00000017260	ATP2C1	T.CD8	0.578601	0.584785	0.333482	0.703501	0.744574	0.716112	0.00664484	0.00593495	-0.0205712	0.55547	0.546437	-0.967425	0.0119626	0.0108612	0.0212639	Inflammatory
ENSG00000017260	ATP2C1	NK	0.889148	0.381205	0.767565	0.973117	0.607598	1	-0.00446038	-0.0170952	0.0158007	-0.13942	-0.875847	0.295814	0.0319924	0.0195185	0.0534143	Inflammatory
ENSG00000017483	SLC38A5	Myeloid	0.000281282	1.83981e-08	0.668211	0.00125563	4.524e-07	0.868186	0.0551844	0.0206863	-0.00382434	3.65437	5.63998	-0.429149	0.0151009	0.0036678	0.00891146	Other
ENSG00000017483	SLC38A5	B	1.11239e-12	3.02842e-05	0.883285	2.86603e-11	0.000461137	1	0.148131	0.070984	0.00413186	7.18173	4.18543	0.146922	0.0206262	0.0169598	0.0281229	Other
ENSG00000017483	SLC38A5	T.CD4	2.02473e-54	1.2325e-17	0.0436734	4.30278e-53	1.95228e-16	0.177387	0.085069	0.044688	0.0127708	15.6346	8.56738	2.01806	0.00544108	0.00521606	0.00632826	Other
ENSG00000017483	SLC38A5	T.CD8	1.11971e-36	1.92613e-10	0.956743	3.38167e-35	3.56272e-09	0.997234	0.128736	0.054504	0.000538384	12.7655	6.37782	0.0542498	0.0100847	0.00854587	0.00992415	Other
ENSG00000017483	SLC38A5	NK	8.18956e-10	1.90623e-18	0.720881	2.80507e-08	1.02774e-16	1	0.184944	0.17293	-0.00771805	6.20393	8.83736	-0.357599	0.0298107	0.0195681	0.021583	Other
ENSG00000017797	RALBP1	Myeloid	0.000252788	0.0885612	0.0574656	0.00114174	0.24472	0.249725	-0.167978	-0.0383029	0.132262	-3.68232	-1.70353	1.90919	0.0456175	0.0224845	0.0692765	Other
ENSG00000017797	RALBP1	B	0.00445112	9.75159e-06	0.761123	0.022467	0.000172693	1	-0.112741	-0.170922	0.0230216	-2.84889	-4.43933	0.304264	0.0395737	0.0385018	0.0756632	Other
ENSG00000017797	RALBP1	T.CD4	2.79416e-11	8.42339e-05	0.439716	1.63286e-10	0.000416647	0.701319	-0.107133	-0.0630209	-0.0221843	-6.66501	-3.93381	-0.772775	0.016074	0.0160203	0.0287073	Other
ENSG00000017797	RALBP1	T.CD8	5.05581e-05	0.00066794	0.163545	0.000246806	0.00398819	0.54906	-0.0987406	-0.073189	0.0594022	-4.05701	-3.40414	1.3939	0.0243383	0.0215	0.0426157	Other
ENSG00000017797	RALBP1	NK	0.000978829	1.16523e-06	0.432111	0.00934005	1.98621e-05	0.906049	-0.204677	-0.19323	-0.085438	-3.3068	-4.87451	-0.786584	0.0618959	0.0396409	0.108619	Other
ENSG00000018189	RUFY3	Myeloid	0.285432	0.268989	0.164768	0.43102	0.495465	0.460106	0.0430708	-0.0189288	0.0767627	1.06919	-1.10558	1.39359	0.0402837	0.0171213	0.0550825	Other
ENSG00000018189	RUFY3	B	0.802924	0.846806	0.0122004	0.906781	0.9328	0.363193	-0.00944393	0.00645939	-0.184445	-0.249613	0.193232	-2.52049	0.0378344	0.0334282	0.073178	Other
ENSG00000018189	RUFY3	T.CD4	0.113593	0.526467	0.600183	0.175707	0.667867	0.816098	-0.0142568	-0.00598469	-0.00830516	-1.58239	-0.633433	-0.524192	0.00900967	0.00944803	0.0158437	Other
ENSG00000018189	RUFY3	T.CD8	0.0301631	0.000278603	0.538123	0.0714075	0.0018638	0.837266	-0.0343687	-0.0485236	-0.0165324	-2.16864	-3.63651	-0.615789	0.0158481	0.0133434	0.0268475	Other
ENSG00000018189	RUFY3	NK	0.244789	0.400972	0.480132	0.495646	0.625847	0.930094	0.0478795	0.0196343	0.0530947	1.16382	0.840042	0.706923	0.04114	0.023373	0.0751067	Other
ENSG00000018280	SLC11A1	Myeloid	0.00693541	0.787006	0.962553	0.0211211	0.896628	1	0.167821	-0.0101404	0.00537425	2.70964	-0.270222	0.0470009	0.0619348	0.0375262	0.114343	Other
ENSG00000018280	SLC11A1	B	0.100195	0.475633	0.711751	0.250194	0.69285	0.987502	0.0112261	0.00753445	-0.00328046	1.64499	0.713542	-0.36983	0.0068244	0.0105592	0.00887018	Other
ENSG00000018280	SLC11A1	T.CD4	0.005631	0.135654	0.659802	0.0123524	0.247674	0.854175	-0.00947924	-0.00527817	-0.00239019	-2.76916	-1.49231	-0.440229	0.00342314	0.00353692	0.00542941	Other
ENSG00000018280	SLC11A1	T.CD8	0.346042	0.410015	0.926919	0.485984	0.596609	0.989656	-0.00486964	-0.00372366	-0.000752355	-0.942395	-0.823924	-0.0917369	0.0051673	0.00451943	0.00820122	Other
ENSG00000018280	SLC11A1	NK	0.112234	0.00547581	0.331912	0.31516	0.03283	0.898269	-0.0229734	-0.0280744	-0.0187423	-1.5897	-2.78026	-0.971752	0.0144515	0.0100978	0.0192872	Other
ENSG00000018408	WWTR1	Myeloid	0.621951	0.750146	0.415415	0.742963	0.875973	0.684304	0.00154761	0.000382801	-0.00238911	0.493352	0.318472	-0.815858	0.00313694	0.00120199	0.00292834	Other
ENSG00000018408	WWTR1	B	0.858613	0.912309	0.143037	0.940201	0.96466	0.795378	-0.000565919	-0.000476156	-0.0112648	-0.178173	-0.110147	-1.46815	0.00317623	0.00432292	0.00767279	Other
ENSG00000018408	WWTR1	T.CD4	0.563845	0.471769	0.370685	0.655425	0.615867	0.645461	0.00083912	-0.00135679	0.00314145	0.577161	-0.719635	0.895325	0.00145388	0.00188538	0.00350873	Other
ENSG00000018408	WWTR1	T.CD8	0.0851692	0.0350964	0.683577	0.16548	0.104452	0.905111	-0.00558293	-0.00703303	-0.00186526	-1.72183	-2.10771	-0.407663	0.00324243	0.00333681	0.0045755	Other
ENSG00000018408	WWTR1	NK	0.0945612	0.962365	1	0.283294	0.989276	1	0.0138188	0.000347151	0	1.67347	0.0471917	1	0.00825753	0.00735619	1	Other
ENSG00000018510	AGPS	Myeloid	0.0425763	0.345873	0.0668675	0.0976959	0.5766	0.275436	-0.0700989	-0.0145496	-0.0942573	-2.03234	-0.942755	-1.84117	0.0344918	0.0154331	0.0511941	Other
ENSG00000018510	AGPS	B	0.853046	0.406843	0.941501	0.937546	0.635247	1	-0.00364302	0.0160811	-0.00326069	-0.185267	0.829719	-0.073441	0.0196636	0.0193814	0.0443988	Other
ENSG00000018510	AGPS	T.CD4	0.0969664	0.21607	0.000661046	0.15388	0.353051	0.00707562	0.0122688	0.00905912	0.0464313	1.65991	1.23713	3.40879	0.00739126	0.00732267	0.0136211	Other
ENSG00000018510	AGPS	T.CD8	0.472349	0.00590361	0.605207	0.608063	0.0253807	0.873441	-0.00850307	0.0289019	0.0109486	-0.718724	2.75404	0.517032	0.0118308	0.0104944	0.0211759	Other
ENSG00000018510	AGPS	NK	0.255392	0.132757	0.221836	0.507626	0.324145	0.843955	-0.036357	0.0302417	0.0685424	-1.13803	1.50385	1.22406	0.0319473	0.0201095	0.055996	Other
ENSG00000018610	CXorf56	Myeloid	0.0155657	0.884528	0.935978	0.0422793	0.947746	1	-0.0497355	0.00128665	-0.0020719	-2.42613	0.145243	-0.0804128	0.0204999	0.00885862	0.0257658	Other
ENSG00000018610	CXorf56	B	0.00659066	0.687089	0.772759	0.0311223	0.843313	1	-0.0482458	0.00705291	0.0103756	-2.72091	0.402894	0.289011	0.0177315	0.0175056	0.0359004	Other
ENSG00000018610	CXorf56	T.CD4	0.359524	0.874822	0.170303	0.458082	0.923278	0.423666	-0.00579246	-0.0010041	0.0156407	-0.916318	-0.157541	1.37156	0.00632145	0.00637354	0.0114036	Other
ENSG00000018610	CXorf56	T.CD8	0.14734	0.148359	0.93132	0.255947	0.301671	0.990012	-0.0125337	-0.0118034	0.00136311	-1.44924	-1.44553	0.0861985	0.00864842	0.00816544	0.0158136	Other
ENSG00000018610	CXorf56	NK	0.364334	0.995483	0.0316971	0.615858	1	0.621015	-0.0197925	-8.53269e-05	-0.0913225	-0.907571	-0.00566226	-2.15773	0.0218082	0.0150694	0.0423233	Other
ENSG00000018699	TTC27	Myeloid	0.975643	0.252364	0.0460415	1	0.476232	0.214747	0.000438101	0.00662981	-0.0402354	0.0305452	1.14482	-2.00573	0.0143427	0.00579112	0.0200602	Other
ENSG00000018699	TTC27	B	0.116958	0.804388	0.169137	0.280349	0.910252	0.80896	-0.0298425	-0.00407677	-0.0456613	-1.56864	-0.24772	-1.37806	0.0190245	0.0164572	0.0331344	Other
ENSG00000018699	TTC27	T.CD4	0.00314876	6.96319e-05	0.265654	0.00729185	0.000350126	0.5442	0.0187905	0.0250735	0.0132827	2.95359	3.97939	1.11333	0.00636193	0.00630083	0.0119305	Other
ENSG00000018699	TTC27	T.CD8	0.00304958	0.844657	0.158947	0.0100778	0.916461	0.542237	0.0261338	0.0014538	0.0230329	2.96433	0.195948	1.4093	0.00881611	0.00741931	0.0163435	Other
ENSG00000018699	TTC27	NK	0.398416	0.051165	0.417062	0.644871	0.171419	0.898269	0.0156393	0.0238079	0.0240798	0.844833	1.95111	0.812588	0.0185117	0.0122022	0.0296335	Other
ENSG00000018869	ZNF582	Myeloid	0.181348	0.218758	0.812867	0.30675	0.437366	0.948378	-0.0104476	-0.00430566	-0.00177193	-1.33823	-1.23006	-0.236997	0.00780705	0.00350035	0.00747658	Other
ENSG00000018869	ZNF582	B	0.209726	0.550191	0.788571	0.41112	0.752031	1	0.0127258	-0.00475387	0.00519871	1.25489	-0.597622	0.26839	0.0101409	0.00795465	0.01937	Other
ENSG00000018869	ZNF582	T.CD4	0.111218	0.00777432	0.229695	0.172675	0.0237255	0.502077	-0.00603544	-0.00977865	0.00838121	-1.59289	-2.66231	1.20139	0.00378898	0.00367299	0.00697628	Other
ENSG00000018869	ZNF582	T.CD8	0.677804	0.531476	0.10217	0.782929	0.705774	0.446587	0.00255596	0.00320468	0.0164825	0.415489	0.62579	1.63538	0.00615169	0.00512101	0.0100787	Other
ENSG00000018869	ZNF582	NK	0.185256	0.483306	0.00722979	0.426974	0.693151	0.320866	0.0224256	0.0061248	0.0718858	1.3257	0.70111	2.70352	0.0169161	0.00873586	0.0265897	Other
ENSG00000019144	PHLDB1	Myeloid	0.181789	0.000545746	0.257333	0.307351	0.00469251	0.553895	-0.0238939	-0.0389303	0.0462824	-1.33688	-3.46054	1.1355	0.0178729	0.0112498	0.0407595	Other
ENSG00000019144	PHLDB1	B	0.214313	0.530891	0.300724	0.417247	0.736648	0.833103	-0.00588324	-0.00381107	-0.00306425	-1.24235	-0.626807	-1.03654	0.00473556	0.00608013	0.00295621	Other
ENSG00000019144	PHLDB1	T.CD4	0.579749	0.927754	0.346229	0.669582	0.957205	0.623908	-0.00142789	-0.000296582	-0.00391111	-0.55377	-0.0906739	-0.942076	0.00257848	0.00327087	0.00415159	Other
ENSG00000019144	PHLDB1	T.CD8	0.331473	0.61498	0.260348	0.470436	0.767389	0.655456	-0.00410903	-0.00191993	0.00937718	-0.971257	-0.503003	1.12598	0.00423063	0.00381694	0.00832802	Other
ENSG00000019144	PHLDB1	NK	0.506594	0.0518948	0.639309	0.737228	0.173304	0.984202	0.00617007	-0.0107685	0.00594784	0.664401	-1.94502	0.469114	0.00928667	0.00553648	0.0126789	Other
ENSG00000019485	PRDM11	Myeloid	0.0245994	0.895937	0.541489	0.0620936	0.953234	0.784402	-0.0123446	-0.000358624	0.0056598	-2.25353	-0.130805	0.611463	0.00547788	0.00274166	0.00925616	Other
ENSG00000019485	PRDM11	B	0.501706	0.413001	0.291649	0.697497	0.640398	0.833103	0.00864445	-0.00814725	-0.0264429	0.671981	-0.818875	-1.05624	0.0128641	0.00994933	0.025035	Other
ENSG00000019485	PRDM11	T.CD4	0.247997	0.121079	0.65585	0.339396	0.22649	0.852312	-0.00259853	0.00353933	0.00167126	-1.1553	1.55041	0.445694	0.00224922	0.00228284	0.00374979	Other
ENSG00000019485	PRDM11	T.CD8	0.00429973	0.234406	0.128755	0.0136068	0.414776	0.501126	-0.0140084	-0.00497879	-0.0123541	-2.85676	-1.1892	-1.51984	0.00490359	0.00418667	0.0081286	Other
ENSG00000019485	PRDM11	NK	0.689815	0.822812	0.549145	0.863238	0.921147	0.958907	-0.00540746	0.00209931	-0.0215097	-0.399227	0.223955	-0.599683	0.0135448	0.0093738	0.0358684	Other
ENSG00000019582	CD74	Myeloid	2.3089e-15	1.59387e-05	6.50276e-07	4.96465e-14	0.000213058	2.10826e-05	-0.960036	-0.288884	-0.831096	-8.14731	-4.32154	-5.11653	0.117835	0.0668476	0.162433	IFN response
ENSG00000019582	CD74	B	0.000262107	0.0770742	0.928526	0.00200815	0.233209	1	-0.201277	-0.0875616	0.0102141	-3.65945	-1.76926	0.0897694	0.055002	0.0494905	0.113781	IFN response
ENSG00000019582	CD74	T.CD4	3.21157e-74	7.43864e-17	0.0001414	8.83758e-73	1.12679e-15	0.00194368	0.272851	0.127891	0.102211	18.3877	8.35613	3.81057	0.0148388	0.0153051	0.0268229	IFN response
ENSG00000019582	CD74	T.CD8	3.12944e-35	5.00653e-10	5.59002e-05	9.00302e-34	8.84467e-09	0.00215275	0.293036	0.146451	0.163578	12.494	6.22889	4.04064	0.0234541	0.0235116	0.0404832	IFN response
ENSG00000019582	CD74	NK	0.0224106	0.150116	0.911942	0.106716	0.349688	1	0.154927	0.0653305	0.0127714	2.28705	1.4396	0.110677	0.0677408	0.0453809	0.115394	IFN response
ENSG00000019995	ZRANB1	Myeloid	0.464522	0.347672	0.101176	0.605538	0.57854	0.353278	-0.0229688	-0.012822	0.0665908	-0.731907	-0.939244	1.64569	0.0313821	0.0136514	0.0404638	Other
ENSG00000019995	ZRANB1	B	0.849587	0.614377	0.491523	0.935104	0.79437	0.920995	-0.00453423	0.0117523	0.0382975	-0.18968	0.503952	0.688674	0.0239047	0.0233203	0.0556105	Other
ENSG00000019995	ZRANB1	T.CD4	2.32022e-05	0.13322	0.124593	7.69023e-05	0.244028	0.35238	-0.0411652	-0.0144563	-0.0266928	-4.23373	-1.50166	-1.5362	0.00972315	0.0096269	0.0173758	Other
ENSG00000019995	ZRANB1	T.CD8	0.0119334	0.0216789	0.461748	0.0326409	0.0719118	0.793719	-0.0358449	-0.0285499	0.0181729	-2.51514	-2.29653	0.736153	0.0142516	0.0124318	0.0246863	Other
ENSG00000019995	ZRANB1	NK	0.0371635	0.000888856	0.744349	0.152822	0.0073643	1	-0.0818713	-0.0795634	0.0235146	-2.08688	-3.32789	0.326383	0.0392314	0.0239081	0.072046	Other
ENSG00000020129	NCDN	Myeloid	0.186862	0.191979	0.880131	0.31392	0.404035	0.982288	0.0144772	0.00672293	0.00256366	1.32149	1.30501	0.150968	0.0109552	0.00515164	0.0169814	Other
ENSG00000020129	NCDN	B	0.043215	0.833534	0.696406	0.135724	0.927313	0.981373	-0.0209801	-0.00220051	-0.0071803	-2.02346	-0.210212	-0.390525	0.0103685	0.0104681	0.0183863	Other
ENSG00000020129	NCDN	T.CD4	0.707086	0.918048	0.0201434	0.779342	0.951244	0.103944	0.0020349	-0.000635357	0.0248243	0.375784	-0.102895	2.32489	0.00541508	0.00617478	0.0106776	Other
ENSG00000020129	NCDN	T.CD8	0.473893	0.411501	0.0373533	0.609243	0.597767	0.267726	0.00613313	-0.00716044	0.0410736	0.716221	-0.82131	2.08366	0.00856319	0.00871832	0.0197122	Other
ENSG00000020129	NCDN	NK	0.0833795	0.510131	0.972345	0.261023	0.714586	1	-0.0298398	-0.00729718	0.00133272	-1.73322	-0.658736	0.0346945	0.0172164	0.0110776	0.0384131	Other
ENSG00000020256	ZFP64	Myeloid	0.296434	0.0180503	0.718553	0.44165	0.077259	0.896915	-0.0104154	-0.00717359	0.0046112	-1.04506	-2.36573	0.36083	0.00996634	0.00303229	0.0127794	Other
ENSG00000020256	ZFP64	B	0.00966022	0.01909	0.0814953	0.0419479	0.0880803	0.705307	-0.0268614	-0.0267241	-0.0462715	-2.59131	-2.34656	-1.74753	0.0103659	0.0113886	0.0264782	Other
ENSG00000020256	ZFP64	T.CD4	1.36753e-05	0.000288223	0.0493708	4.67413e-05	0.0012745	0.194609	-0.0186254	-0.0166949	-0.0166672	-4.3513	-3.62708	-1.96616	0.00428041	0.00460285	0.008477	Other
ENSG00000020256	ZFP64	T.CD8	0.0235712	0.0205391	0.867594	0.0581076	0.0690982	0.969616	-0.0150626	-0.0144583	0.00194147	-2.26483	-2.31695	0.166743	0.00665065	0.00624022	0.0116435	Other
ENSG00000020256	ZFP64	NK	0.29082	0.00329742	0.696597	0.546113	0.0218067	0.999144	-0.0193434	-0.0347788	-0.00868252	-1.05691	-2.94164	-0.390272	0.0183019	0.0118229	0.0222474	Other
ENSG00000020426	MNAT1	Myeloid	0.00824086	0.233757	0.911901	0.0244605	0.456078	0.997262	-0.0523968	0.00937137	-0.00392676	-2.65119	1.19095	-0.110761	0.0197635	0.00786882	0.0354526	Other
ENSG00000020426	MNAT1	B	0.38735	0.182932	0.878397	0.596619	0.402683	1	-0.019692	0.0326547	0.00687815	-0.864702	1.33246	0.153123	0.0227732	0.0245071	0.0449191	Other
ENSG00000020426	MNAT1	T.CD4	0.259512	0.0186566	0.0763432	0.352432	0.0496382	0.258749	-0.00891962	0.0196044	0.0272599	-1.12761	2.35275	1.77292	0.00791017	0.00833257	0.0153758	Other
ENSG00000020426	MNAT1	T.CD8	0.218402	0.0182493	0.526667	0.346338	0.0630111	0.830481	-0.0183438	-0.0337811	-0.0148594	-1.23096	-2.36115	-0.633245	0.014902	0.0143071	0.0234655	Other
ENSG00000020426	MNAT1	NK	0.685459	0.120454	0.186245	0.860414	0.305426	0.84386	-0.0197868	-0.0496314	-0.117339	-0.405149	-1.55345	-1.32463	0.0488384	0.0319492	0.0885827	Other
ENSG00000020577	SAMD4A	Myeloid	0.00245613	0.984353	0.473755	0.00856379	0.994118	0.73429	0.103194	-0.000154656	0.0179872	3.04208	-0.0196139	0.717548	0.0339224	0.00788504	0.0250675	Other
ENSG00000020577	SAMD4A	B	3.4084e-37	5.22418e-30	0.984787	2.65327e-35	6.18279e-28	1	0.431105	0.378735	-0.000860187	13.1227	11.6584	-0.0190826	0.0328519	0.032486	0.0450771	Other
ENSG00000020577	SAMD4A	T.CD4	8.78275e-10	0.0018301	0.793385	4.59233e-09	0.00667354	0.921512	0.0180764	0.00856998	0.000899393	6.13635	3.11743	0.261941	0.00294579	0.00274906	0.00343358	Other
ENSG00000020577	SAMD4A	T.CD8	1.80343e-10	9.82405e-05	0.489125	1.73169e-09	0.000744837	0.808378	0.0235325	0.0107424	0.00281237	6.3922	3.89744	0.691865	0.00368144	0.00275627	0.00406491	Other
ENSG00000020577	SAMD4A	NK	0.837686	0.310022	1	0.947858	0.539573	1	0.00188267	0.00691472	0	0.20491	1.0154	1	0.00918779	0.00680984	1	Other
ENSG00000020633	RUNX3	Myeloid	2.72695e-05	0.417899	0.667236	0.000153386	0.644098	0.867538	0.210863	-0.0222413	0.0308721	4.22914	-0.810171	0.430492	0.0498596	0.0274526	0.0717136	Other
ENSG00000020633	RUNX3	B	2.69493e-37	3.12433e-07	0.0212921	2.12055e-35	7.64385e-06	0.477579	0.562433	0.24395	0.206402	13.1427	5.14138	2.31405	0.0427944	0.0474484	0.089195	Other
ENSG00000020633	RUNX3	T.CD4	9.73082e-75	2.26356e-36	6.83681e-06	2.68789e-73	6.83625e-35	0.000133589	0.275996	0.206226	0.119566	18.4546	12.6503	4.5066	0.0149554	0.0163021	0.0265313	Other
ENSG00000020633	RUNX3	T.CD8	1.77147e-39	1.46579e-05	0.00252893	5.76896e-38	0.000134114	0.0481715	0.373378	0.109373	0.139738	13.2767	4.33724	3.02476	0.0281228	0.0252173	0.0461981	Other
ENSG00000020633	RUNX3	NK	0.030685	0.0693404	0.160636	0.134179	0.212458	0.84386	0.153311	-0.0843412	0.179889	2.16434	-1.81704	1.40622	0.0708347	0.0464167	0.127925	Other
ENSG00000020922	MRE11	Myeloid	2.97237e-05	0.011676	0.0641298	0.000166035	0.0556723	0.268644	-0.108556	-0.0288406	-0.0705691	-4.2091	-2.52316	-1.86011	0.0257907	0.0114304	0.0379381	Other
ENSG00000020922	MRE11	B	0.00515136	0.00315006	0.90384	0.0253682	0.0226446	1	-0.0907137	-0.0936739	-0.00708396	-2.80181	-2.95797	-0.120907	0.0323768	0.0316683	0.0585901	Other
ENSG00000020922	MRE11	T.CD4	8.91164e-06	0.0189138	0.0651956	3.12821e-05	0.0500869	0.233987	-0.0516593	-0.0278222	0.0370858	-4.44446	-2.34765	1.84458	0.0116233	0.0118511	0.0201052	Other
ENSG00000020922	MRE11	T.CD8	6.88739e-06	0.000235758	0.838704	3.92099e-05	0.00161503	0.960055	-0.0813566	-0.0583053	-0.0057937	-4.50252	-3.67941	-0.203585	0.0180691	0.0158464	0.0284584	Other
ENSG00000020922	MRE11	NK	0.000112237	0.0207368	0.843807	0.00150862	0.0909508	1	-0.178059	-0.0733095	-0.0152565	-3.87863	-2.31434	-0.197187	0.0459076	0.0316762	0.0773706	Other
ENSG00000021300	PLEKHB1	Myeloid	0.703208	0.60875	0.497783	0.810114	0.789942	0.752542	-0.00147125	-0.000805709	-0.00367245	-0.381182	-0.511906	-0.679045	0.0038597	0.00157394	0.00540825	Other
ENSG00000021300	PLEKHB1	B	0.0351028	0.989386	0.569459	0.115661	1	0.945716	-0.0139817	-7.47932e-05	0.00846588	-2.10921	-0.013306	0.569432	0.00662886	0.00562099	0.0148672	Other
ENSG00000021300	PLEKHB1	T.CD4	6.81527e-06	8.70623e-05	0.03511	2.42804e-05	0.000429616	0.153482	-0.0228624	-0.0227436	-0.0214613	-4.50191	-3.92586	-2.10803	0.00507838	0.00579328	0.0101807	Other
ENSG00000021300	PLEKHB1	T.CD8	0.01333	0.0419131	0.909151	0.0358811	0.119422	0.983394	-0.0172548	-0.0122691	-0.00151462	-2.47582	-2.0348	-0.114128	0.00696933	0.0060296	0.0132712	Other
ENSG00000021300	PLEKHB1	NK	0.271776	0.0345638	0.219621	0.524029	0.1305	0.84386	0.00363402	-0.0123563	0.00771432	1.09962	-2.11469	1.22996	0.00330481	0.00584307	0.006272	Other
ENSG00000021355	SERPINB1	Myeloid	7.05702e-37	0.00012005	8.62305e-10	6.46095e-35	0.00123503	5.31888e-08	0.800143	0.123389	0.553218	13.6293	3.8505	6.39639	0.0587077	0.032045	0.0864892	Other
ENSG00000021355	SERPINB1	B	3.30828e-15	7.96628e-05	0.462427	1.0075e-13	0.00107177	0.907593	0.332738	0.156347	0.0617113	7.96796	3.95742	0.735734	0.0417595	0.0395073	0.0838773	Other
ENSG00000021355	SERPINB1	T.CD4	4.32645e-117	5.44813e-48	4.71233e-08	1.79943e-115	2.06532e-46	1.39995e-06	0.373807	0.226356	0.148452	23.3294	14.6408	5.47576	0.016023	0.0154606	0.0271108	Other
ENSG00000021355	SERPINB1	T.CD8	1.65087e-41	1.84741e-14	0.00649108	5.64124e-40	4.8543e-13	0.094302	0.322434	0.152025	0.103193	13.6364	7.67935	2.72556	0.0236451	0.0197966	0.0378612	Other
ENSG00000021355	SERPINB1	NK	0.000727273	0.000409169	0.626232	0.00726624	0.00383533	0.98349	0.219415	0.131965	0.0520053	3.39009	3.53929	0.487511	0.0647225	0.0372858	0.106675	Other
ENSG00000021574	SPAST	Myeloid	0.00217807	0.923711	0.635037	0.00769009	0.966676	0.845999	-0.103295	0.00152701	-0.0209321	-3.07865	0.0957676	-0.475274	0.033552	0.015945	0.0440421	Other
ENSG00000021574	SPAST	B	0.00012796	0.00858646	0.201233	0.00107361	0.0486923	0.827617	-0.097546	-0.0673138	-0.0613966	-3.84106	-2.63191	-1.28066	0.0253956	0.025576	0.0479414	Other
ENSG00000021574	SPAST	T.CD4	5.29226e-09	3.24924e-06	0.549624	2.60532e-08	2.05024e-05	0.781888	-0.0589398	-0.0465471	0.01087	-5.84313	-4.65732	0.59839	0.010087	0.00999439	0.0181655	Other
ENSG00000021574	SPAST	T.CD8	0.00155737	0.238851	0.573608	0.00556334	0.419927	0.855224	-0.047005	-0.0154972	-0.0142953	-3.16574	-1.17798	-0.562864	0.014848	0.0131558	0.0253974	Other
ENSG00000021574	SPAST	NK	0.00150723	0.291252	0.423554	0.0132894	0.520663	0.901679	-0.118172	-0.0255497	-0.0578592	-3.1825	-1.05562	-0.801304	0.0371318	0.0242035	0.0722063	Other
ENSG00000021762	OSBPL5	Myeloid	0.868864	0.0376248	0.690662	0.939397	0.134077	0.880691	0.00210792	-0.00664783	-0.00448845	0.165176	-2.07973	-0.398451	0.0127617	0.00319648	0.0112647	Other
ENSG00000021762	OSBPL5	B	0.286225	0.0987789	0.300724	0.497146	0.273369	0.833103	-0.000762876	0.00366824	-0.00242636	-1.06684	1.65193	-1.03654	0.000715077	0.00222058	0.00234082	Other
ENSG00000021762	OSBPL5	T.CD4	0.0524298	0.306612	0.122606	0.0903326	0.455259	0.349233	0.00538346	0.00213535	0.00831727	1.93983	1.02241	1.54436	0.00277522	0.00208854	0.00538559	Other
ENSG00000021762	OSBPL5	T.CD8	0.784603	0.477063	0.0831317	0.861723	0.658256	0.40319	0.00168399	-0.00441746	0.0149762	0.273342	-0.711078	1.73391	0.00616075	0.00621234	0.00863726	Other
ENSG00000021762	OSBPL5	NK	0.0384539	0.723399	0.315113	0.156274	0.863084	0.891738	-0.0515523	-0.0065536	-0.0527969	-2.07285	-0.353963	-1.00614	0.0248703	0.0185149	0.0524747	Other
ENSG00000021776	AQR	Myeloid	2.24494e-07	0.0121799	0.881963	1.8568e-06	0.0576409	0.983258	-0.187086	-0.040753	0.00754202	-5.24076	-2.50823	0.148644	0.0356982	0.0162477	0.050739	Other
ENSG00000021776	AQR	B	0.397963	0.759481	0.735807	0.605915	0.884957	0.995282	-0.0281718	-0.00943372	0.0219934	-0.845522	-0.306224	0.337702	0.0333188	0.0308066	0.0651267	Other
ENSG00000021776	AQR	T.CD4	0.000115132	0.00489086	0.224313	0.000343437	0.015986	0.499437	-0.0504436	-0.0368012	-0.0282674	-3.85789	-2.81483	-1.21539	0.0130755	0.0130741	0.0232579	Other
ENSG00000021776	AQR	T.CD8	0.16689	0.505987	0.196126	0.282393	0.683715	0.587853	-0.0262695	0.0112319	0.0427734	-1.38249	0.665138	1.29322	0.0190016	0.0168865	0.0330751	Other
ENSG00000021776	AQR	NK	0.0468341	0.0418106	0.213078	0.177913	0.149726	0.84386	-0.0916945	-0.0599077	0.107897	-1.99037	-2.03654	1.24765	0.046069	0.0294164	0.0864806	Other
ENSG00000022267	FHL1	Myeloid	0.557367	0.499205	0.684868	0.689991	0.708567	0.877378	-0.00151397	-0.00171842	0.00652666	-0.587097	-0.675813	0.406337	0.00257874	0.00254274	0.0160622	Other
ENSG00000022267	FHL1	B	0.407162	0.33287	0.18776	0.614521	0.570874	0.818181	-0.00432286	-0.00817672	-0.0154992	-0.829147	-0.968694	-1.32003	0.00521363	0.00844097	0.0117416	Other
ENSG00000022267	FHL1	T.CD4	6.41239e-05	0.000279272	0.371804	0.000198945	0.00124019	0.646251	-0.0162138	-0.019942	-0.00870106	-3.99889	-3.63523	-0.893232	0.00405457	0.00548575	0.00974111	Other
ENSG00000022267	FHL1	T.CD8	0.0267205	0.986789	0.503474	0.064699	0.994509	0.818134	-0.0091437	-7.33105e-05	-0.00849689	-2.21631	-0.0165591	-0.669189	0.00412563	0.00442721	0.0126973	Other
ENSG00000022267	FHL1	NK	0.612227	0.454011	0.623304	0.809095	0.6709	0.98349	0.00331964	-0.00344121	0.0132509	0.507064	-0.748872	0.491653	0.00654678	0.00459519	0.0269517	Other
ENSG00000022277	RTF2	Myeloid	8.06817e-13	0.916575	0.0244525	1.35622e-11	0.963294	0.140361	-0.324853	-0.00220859	-0.144959	-7.32501	-0.104756	-2.26467	0.0443485	0.0210831	0.0640089	Other
ENSG00000022277	RTF2	B	0.894953	0.960034	0.320396	0.961038	0.988626	0.833103	0.00465786	-0.00163181	0.0675697	0.132063	-0.0501203	0.995174	0.03527	0.0325579	0.0678974	Other
ENSG00000022277	RTF2	T.CD4	0.0518171	0.465793	0.105834	0.0893934	0.61031	0.318508	-0.025312	-0.00907282	0.0371526	-1.9449	-0.729372	1.61769	0.0130146	0.0124392	0.0229665	Other
ENSG00000022277	RTF2	T.CD8	0.0937686	0.0785942	0.176108	0.178617	0.191288	0.564428	-0.0317533	-0.0286136	-0.0440098	-1.6762	-1.75919	-1.35345	0.0189436	0.0162652	0.0325168	Other
ENSG00000022277	RTF2	NK	0.160697	0.373544	0.664741	0.392692	0.59997	0.991865	-0.0664424	-0.0272129	0.0365484	-1.40382	-0.890027	0.433782	0.0473297	0.0305753	0.0842553	Other
ENSG00000022556	NLRP2	Myeloid	0.885411	0.994818	0.508763	0.950161	0.999004	0.761311	0.00166596	-1.90156e-05	-0.0137936	0.144177	-0.00649565	-0.661785	0.011555	0.00292743	0.020843	Other
ENSG00000022556	NLRP2	B	0.00717732	0.10554	0.842542	0.033274	0.284674	1	-0.0268286	-0.0131677	-0.00397233	-2.69244	-1.61964	-0.198803	0.0099644	0.00813002	0.0199812	Other
ENSG00000022556	NLRP2	T.CD4	0.0137323	0.0293948	0.977672	0.0274666	0.0728216	0.999015	-0.00566213	0.00424897	-0.000155586	-2.46465	2.1785	-0.0279899	0.00229734	0.00195041	0.00555863	Other
ENSG00000022556	NLRP2	T.CD8	0.747677	0.55428	0.817866	0.835234	0.722222	0.955648	0.00165437	0.00234759	-0.00248291	0.321724	0.591391	-0.230329	0.00514219	0.00396962	0.0107798	Other
ENSG00000022556	NLRP2	NK	0.316705	0.443697	0.627161	0.573631	0.663877	0.983577	0.0226043	-0.0093813	-0.0212667	1.00178	-0.766097	-0.486198	0.0225643	0.0122456	0.0437408	Other
ENSG00000022567	SLC45A4	Myeloid	3.96554e-08	0.0514233	0.392906	3.70041e-07	0.166868	0.684304	-0.159084	-0.0118213	-0.0213466	-5.56729	-1.94862	-0.855948	0.0285749	0.00606648	0.0249391	Other
ENSG00000022567	SLC45A4	B	0.260681	0.73521	0.782525	0.474282	0.870634	1	-0.00715727	-0.00220869	-0.00585739	-1.12524	-0.338273	-0.276261	0.00636068	0.00652931	0.0212024	Other
ENSG00000022567	SLC45A4	T.CD4	0.63849	0.0368342	0.83129	0.721343	0.0880886	0.937333	-0.00194254	0.00982568	-0.00166095	-0.469826	2.08791	-0.213066	0.0041346	0.004706	0.00779546	Other
ENSG00000022567	SLC45A4	T.CD8	0.156671	0.49968	0.277909	0.268598	0.678656	0.671016	-0.00886132	0.0040342	-0.00993436	-1.4166	0.675034	-1.08541	0.00625536	0.00597629	0.00915265	Other
ENSG00000022567	SLC45A4	NK	0.752866	0.761248	0.949178	0.901771	0.88574	1	-0.0059709	0.00333218	-0.00221249	-0.314953	0.303878	-0.0637895	0.018958	0.0109655	0.0346843	Other
ENSG00000022840	RNF10	Myeloid	0.00160871	0.94169	0.687384	0.0059047	0.975072	0.878642	-0.117188	-0.00130304	0.0213072	-3.16933	-0.0731508	0.40291	0.0369758	0.0178131	0.0528832	Other
ENSG00000022840	RNF10	B	0.147761	0.0361992	0.735502	0.32744	0.140559	0.995232	-0.0431362	-0.0566261	-0.0195323	-1.44828	-2.09675	-0.338107	0.0297843	0.0270066	0.0577696	Other
ENSG00000022840	RNF10	T.CD4	0.53866	0.00584976	0.380258	0.632399	0.0185806	0.654149	-0.00716017	-0.0318589	-0.0184226	-0.614863	-2.75674	-0.87755	0.0116451	0.0115567	0.0209932	Other
ENSG00000022840	RNF10	T.CD8	0.0857092	0.13638	0.910766	0.166134	0.283895	0.983983	-0.0298034	-0.0223627	0.00330997	-1.71886	-1.4896	0.112091	0.0173391	0.0150125	0.0295292	Other
ENSG00000022840	RNF10	NK	0.0834263	0.00220856	0.106594	0.261057	0.0157367	0.780826	-0.0770798	-0.0852091	0.128001	-1.73295	-3.06411	1.61828	0.0444789	0.0278088	0.0790968	Other
ENSG00000022976	ZNF839	Myeloid	0.224449	0.727206	0.846841	0.35865	0.863383	0.966626	-0.0100822	-0.00121091	-0.00295864	-1.21608	-0.348873	-0.193366	0.00829073	0.00347092	0.0153007	Other
ENSG00000022976	ZNF839	B	0.00353708	0.576734	0.755409	0.0185815	0.768749	1	-0.0330301	-0.00693324	0.00825485	-2.92168	-0.558296	0.31178	0.0113052	0.0124186	0.0264765	Other
ENSG00000022976	ZNF839	T.CD4	0.656944	0.453365	0.304158	0.736987	0.599477	0.585916	-0.00219693	0.00371561	0.00968657	-0.44415	0.749849	1.02773	0.00494637	0.00495515	0.0094252	Other
ENSG00000022976	ZNF839	T.CD8	0.128127	0.915935	0.195873	0.229302	0.956475	0.587539	-0.0114935	-0.000698765	0.0179448	-1.52181	-0.10556	1.29395	0.0075525	0.00661957	0.0138682	Other
ENSG00000022976	ZNF839	NK	0.744676	0.221065	0.790383	0.896224	0.446145	1	-0.00631584	-0.0144416	-0.0106789	-0.325762	-1.22403	-0.266037	0.0193879	0.0117983	0.0401407	Other
ENSG00000023041	ZDHHC6	Myeloid	0.0467887	0.448165	0.0113691	0.105434	0.669013	0.0806529	-0.0536826	0.0102138	-0.107045	-1.99248	0.758566	-2.55141	0.0269427	0.0134647	0.0419551	Other
ENSG00000023041	ZDHHC6	B	0.0160228	0.279158	0.222106	0.0630782	0.518859	0.833103	-0.0534345	-0.0252474	0.0521753	-2.41131	-1.08264	1.22331	0.0221599	0.0233201	0.042651	Other
ENSG00000023041	ZDHHC6	T.CD4	0.807602	0.621915	0.41993	0.860823	0.743102	0.684079	-0.00196337	-0.00394917	0.0119145	-0.243528	-0.493156	0.806652	0.00806222	0.00800795	0.0147704	Other
ENSG00000023041	ZDHHC6	T.CD8	0.488237	0.303105	0.781019	0.622522	0.490473	0.943214	-0.00859902	-0.0110399	-0.00594502	-0.693174	-1.02988	-0.27804	0.0124053	0.0107195	0.0213819	Other
ENSG00000023041	ZDHHC6	NK	0.65428	0.974589	0.692917	0.840705	0.995865	0.999144	0.0134635	-0.000644296	0.0186853	0.447965	-0.0318563	0.395259	0.0300548	0.0202251	0.0472736	Other
ENSG00000023171	GRAMD1B	Myeloid	0.497854	0.701587	0.470152	0.636134	0.848811	0.732381	0.00679365	0.00154205	0.00593912	0.678298	0.383211	0.723413	0.0100157	0.00402402	0.00820986	Other
ENSG00000023171	GRAMD1B	B	0.217678	0.886553	0.741405	0.421898	0.95144	0.9975	0.00598307	-0.000550823	-0.00281145	1.23328	-0.142694	-0.330277	0.00485135	0.00386017	0.00851241	Other
ENSG00000023171	GRAMD1B	T.CD4	0.202115	0.00200543	0.00467585	0.286847	0.00725835	0.0342164	0.00526473	-0.0158921	0.0262165	1.27564	-3.09033	2.83066	0.00412714	0.00514252	0.00926161	Other
ENSG00000023171	GRAMD1B	T.CD8	0.720369	0.0539804	0.0590545	0.815264	0.145544	0.34345	-0.00256475	-0.015472	0.0313038	-0.357989	-1.92736	1.88917	0.00716433	0.00802753	0.0165702	Other
ENSG00000023171	GRAMD1B	NK	0.00133601	5.03304e-05	0.0575303	0.0120349	0.000618872	0.720093	0.0868563	0.059678	0.121841	3.21763	4.06179	1.90616	0.0269939	0.0146925	0.0639193	Other
ENSG00000023191	RNH1	Myeloid	1.23368e-10	0.286796	0.010239	1.60345e-09	0.514403	0.0746737	-0.311224	-0.0252716	-0.165613	-6.55505	-1.06534	-2.58873	0.0474785	0.0237216	0.0639746	Other
ENSG00000023191	RNH1	B	0.00847257	0.596557	0.0430929	0.0377982	0.782632	0.610725	0.0854799	-0.0159326	0.132166	2.63635	-0.529482	2.03081	0.0324235	0.0300909	0.0650803	Other
ENSG00000023191	RNH1	T.CD4	5.56134e-07	0.00295333	1.65268e-08	2.24194e-06	0.0102118	5.34623e-07	0.0644293	0.0384379	0.132341	5.00931	2.97336	5.66025	0.0128619	0.0129274	0.0233807	Other
ENSG00000023191	RNH1	T.CD8	0.000601004	0.94708	0.666013	0.0023531	0.973633	0.899672	0.0634517	0.00103033	0.0134077	3.43363	0.0663765	0.431708	0.0184795	0.0155225	0.0310573	Other
ENSG00000023191	RNH1	NK	0.486993	0.122311	0.12719	0.720848	0.308201	0.816359	-0.0277891	-0.0392762	-0.108127	-0.695368	-1.54572	-1.52928	0.0399632	0.0254097	0.0707047	Other
ENSG00000023228	NDUFS1	Myeloid	1.08238e-08	6.33374e-05	1.56607e-06	1.09647e-07	0.000710873	4.70048e-05	-0.213695	-0.0695232	-0.256385	-5.80165	-4.00503	-4.92946	0.0368334	0.017359	0.0520107	Other
ENSG00000023228	NDUFS1	B	0.00079765	0.0186723	0.405693	0.00531171	0.0866344	0.879949	-0.0946867	-0.0653295	-0.0462722	-3.36093	-2.35483	-0.832587	0.0281727	0.0277428	0.0555764	Other
ENSG00000023228	NDUFS1	T.CD4	1.38871e-05	0.159865	0.376015	4.74431e-05	0.281875	0.649978	-0.0538629	-0.0170927	0.0189974	-4.34792	-1.40564	0.885392	0.0123882	0.0121601	0.0214565	Other
ENSG00000023228	NDUFS1	T.CD8	0.0585167	5.17104e-05	0.930671	0.123017	0.00042053	0.98969	-0.0354756	-0.0660243	-0.00278638	-1.89229	-4.0506	-0.0870141	0.0187474	0.0162999	0.0320222	Other
ENSG00000023228	NDUFS1	NK	0.966445	0.0700624	0.0994811	1	0.213989	0.779466	0.00204536	-0.0561277	-0.134199	0.0420789	-1.81235	-1.6522	0.0486078	0.0309695	0.0812248	Other
ENSG00000023287	RB1CC1	Myeloid	8.27601e-05	0.0244173	0.0400682	0.000420356	0.0971155	0.196454	-0.217816	-0.060931	0.151802	-3.96452	-2.2515	2.0646	0.0549413	0.0270624	0.0735264	Other
ENSG00000023287	RB1CC1	B	0.000190847	0.000148636	0.377724	0.00152479	0.00184458	0.863554	-0.169074	-0.156151	0.072021	-3.74076	-3.80406	0.883313	0.0451978	0.0410485	0.081535	Other
ENSG00000023287	RB1CC1	T.CD4	3.23916e-09	0.860247	0.585514	1.62539e-08	0.914063	0.806675	-0.106129	-0.0031147	-0.0171494	-5.92464	-0.176065	-0.545406	0.0179131	0.0176907	0.0314434	Other
ENSG00000023287	RB1CC1	T.CD8	5.07576e-07	0.430219	0.796366	3.37387e-06	0.615196	0.948279	-0.131524	-0.0179882	-0.0114971	-5.03086	-0.788869	-0.258097	0.0261434	0.0228026	0.0445456	Other
ENSG00000023287	RB1CC1	NK	0.000588786	0.00239764	0.566601	0.00616173	0.016853	0.963338	-0.230946	-0.131441	-0.0625595	-3.44828	-3.03935	-0.573663	0.0669742	0.0432463	0.109053	Other
ENSG00000023318	ERP44	Myeloid	0.682849	0.296529	0.0911182	0.793315	0.525878	0.331519	0.0176175	-0.0218549	-0.108166	0.408785	-1.04407	-1.69655	0.0430973	0.0209325	0.0637565	Other
ENSG00000023318	ERP44	B	0.307214	0.805897	0.0636428	0.51953	0.910782	0.672493	0.0355173	-0.00800497	0.120746	1.02146	-0.245771	1.86107	0.0347713	0.0325709	0.0648797	Other
ENSG00000023318	ERP44	T.CD4	8.65234e-11	0.00862199	0.00172815	4.87431e-10	0.0259426	0.0154423	0.0812974	0.0330295	0.0693036	6.4962	2.62726	3.13616	0.0125146	0.0125718	0.0220982	Other
ENSG00000023318	ERP44	T.CD8	6.08365e-05	0.586161	0.0794679	0.000292953	0.745934	0.395492	0.0738446	0.00887697	0.0534223	4.0134	0.544437	1.75493	0.0183995	0.0163049	0.0304413	Other
ENSG00000023318	ERP44	NK	0.00573413	0.0172678	0.0804849	0.0385372	0.0793661	0.751148	0.136767	0.0725353	0.144811	2.76886	2.38268	1.75347	0.0493948	0.0304427	0.0825852	Other
ENSG00000023330	ALAS1	Myeloid	2.42017e-05	0.00633838	0.000179617	0.000137726	0.0342367	0.00285446	-0.16673	-0.0560925	-0.311248	-4.25675	-2.73144	-3.80739	0.0391683	0.0205359	0.0817484	Other
ENSG00000023330	ALAS1	B	0.431159	0.00799638	0.144559	0.63655	0.0461003	0.795378	-0.0141039	-0.046062	0.0602444	-0.787437	-2.65613	1.46256	0.0179111	0.0173418	0.0411909	Other
ENSG00000023330	ALAS1	T.CD4	0.0145165	1.12641e-06	0.665909	0.0288764	7.532e-06	0.857086	-0.0165732	-0.0355992	-0.00591194	-2.44467	-4.87149	-0.431812	0.0067793	0.00730766	0.013691	Other
ENSG00000023330	ALAS1	T.CD8	0.0208955	0.0254832	0.618981	0.0523087	0.0815832	0.880276	-0.0255361	-0.0207479	0.0102684	-2.31069	-2.23454	0.497395	0.0110513	0.0092851	0.0206443	Other
ENSG00000023330	ALAS1	NK	0.203384	0.00827866	0.496005	0.448057	0.0454421	0.935864	-0.034654	-0.0471459	-0.0374239	-1.27284	-2.64278	-0.681574	0.0272257	0.0178395	0.0549081	Other
ENSG00000023445	BIRC3	Myeloid	0.979897	0.390464	0.0003222	1	0.617623	0.00466693	0.00240699	-0.0406078	0.631872	0.0252094	-0.858886	3.65128	0.0954799	0.0472796	0.173055	Other
ENSG00000023445	BIRC3	B	1.04298e-22	3.10429e-16	0.0665757	4.70051e-21	1.86732e-14	0.681217	-0.638835	-0.500207	0.230653	-9.97983	-8.2717	1.84075	0.0640125	0.0604721	0.125304	Other
ENSG00000023445	BIRC3	T.CD4	3.22298e-42	1.34028e-10	0.79141	5.5523e-41	1.37108e-09	0.920453	-0.319986	-0.152305	0.0113395	-13.6832	-6.43003	0.264503	0.0233853	0.0236865	0.0428708	Other
ENSG00000023445	BIRC3	T.CD8	0.786323	4.95325e-11	1.84599e-09	0.862651	9.77024e-10	1.86612e-07	0.00818616	0.188387	0.332493	0.271105	6.58409	6.04676	0.0301956	0.0286125	0.054987	Other
ENSG00000023445	BIRC3	NK	2.56316e-10	7.79774e-11	0.00216151	9.4222e-09	2.37472e-09	0.158647	0.492379	0.323267	0.388161	6.39152	6.53521	3.09238	0.0770362	0.0494655	0.125522	Other
ENSG00000023516	AKAP11	Myeloid	1.0668e-07	0.000249112	0.000683826	9.3326e-07	0.00236088	0.00868626	-0.201837	-0.0571584	-0.147862	-5.38294	-3.66706	-3.44221	0.0374956	0.015587	0.0429556	Other
ENSG00000023516	AKAP11	B	0.00143343	0.154142	0.702769	0.00874906	0.363133	0.983958	0.124313	0.0543645	0.0286083	3.19418	1.42584	0.381924	0.0389185	0.038128	0.0749057	Other
ENSG00000023516	AKAP11	T.CD4	2.00522e-05	0.0279644	0.557269	6.70264e-05	0.0698246	0.78713	-0.0538206	-0.0272814	0.0131838	-4.26647	-2.19814	0.586968	0.0126148	0.0124111	0.0224609	Other
ENSG00000023516	AKAP11	T.CD8	0.038492	0.245979	0.509146	0.0875513	0.427854	0.821125	-0.0356886	-0.0179167	0.0205796	-2.07019	-1.16028	0.66032	0.0172393	0.0154417	0.0311661	Other
ENSG00000023516	AKAP11	NK	0.113034	0.877704	0.844995	0.316429	0.950999	1	-0.0625622	0.00411167	0.0150329	-1.58616	0.153898	0.195668	0.0394425	0.0267168	0.0768285	Other
ENSG00000023572	GLRX2	Myeloid	2.09829e-06	0.849964	0.269545	1.4559e-05	0.930754	0.566854	-0.149687	-0.00267568	-0.0545813	-4.79237	-0.189179	-1.10675	0.0312344	0.0141436	0.0493169	Other
ENSG00000023572	GLRX2	B	0.0105015	0.0793603	0.314207	0.0448688	0.238175	0.833103	-0.0606288	-0.0378498	0.0431216	-2.5623	-1.75572	1.008	0.0236618	0.021558	0.0427793	Other
ENSG00000023572	GLRX2	T.CD4	2.79135e-08	0.0183871	0.0572539	1.2871e-07	0.0490754	0.215138	-0.0475853	-0.0209165	-0.0306578	-5.55872	-2.35816	-1.90209	0.00856047	0.00886985	0.016118	Other
ENSG00000023572	GLRX2	T.CD8	0.00769452	0.000493711	0.0581208	0.0225461	0.00306088	0.341568	-0.0358095	-0.0415509	0.0450472	-2.66641	-3.486	1.89618	0.0134299	0.0119194	0.0237568	Other
ENSG00000023572	GLRX2	NK	0.00339236	0.000323183	0.126508	0.0258379	0.00314057	0.816359	-0.0972149	-0.0815288	-0.096629	-2.93711	-3.60143	-1.53203	0.0330989	0.0226379	0.0630724	Other
ENSG00000023608	SNAPC1	Myeloid	0.000209642	0.938526	0.00182001	0.000967891	0.97371	0.0194209	0.0903496	0.00102864	0.134406	3.73088	0.0771277	3.15439	0.0242167	0.0133368	0.0426093	Other
ENSG00000023608	SNAPC1	B	0.20408	0.0625831	0.701359	0.405071	0.204327	0.9828	0.0324434	0.0407716	-0.0197252	1.2706	1.86367	-0.383827	0.0255338	0.0218771	0.0513909	Other
ENSG00000023608	SNAPC1	T.CD4	0.364194	0.00016797	0.0333437	0.462899	0.000780694	0.148076	0.00728933	0.0296746	0.028556	0.907446	3.76445	2.12889	0.00803281	0.00788285	0.0134136	Other
ENSG00000023608	SNAPC1	T.CD8	0.000109005	0.00603063	0.0147295	0.000498206	0.0258124	0.157462	0.0403658	0.025315	0.0448749	3.8731	2.74706	2.44168	0.0104221	0.0092153	0.0183787	Other
ENSG00000023608	SNAPC1	NK	0.0615658	1.21143e-07	0.200158	0.213029	2.39928e-06	0.84386	0.0521547	0.0862154	-0.0721549	1.87161	5.3085	-1.28377	0.0278662	0.016241	0.0562056	Other
ENSG00000023697	DERA	Myeloid	4.05496e-07	0.000406029	0.504092	3.2063e-06	0.00363655	0.757815	-0.109711	-0.0339731	-0.0207631	-5.12539	-3.53965	-0.669104	0.0214055	0.00959787	0.0310312	Other
ENSG00000023697	DERA	B	0.637771	0.344034	0.767836	0.800824	0.577537	1	0.0101364	-0.0181406	0.0137656	0.47092	-0.946554	0.295455	0.0215246	0.0191649	0.0465911	Other
ENSG00000023697	DERA	T.CD4	0.6721	0.945732	0.28064	0.749829	0.968622	0.560087	0.00289208	0.000427615	0.0130525	0.42328	0.0680687	1.07908	0.00683254	0.00628211	0.012096	Other
ENSG00000023697	DERA	T.CD8	0.908831	0.180521	0.0449073	0.945394	0.347048	0.297549	0.00116958	-0.0108496	-0.034012	0.11452	-1.3393	-2.00714	0.0102129	0.00810094	0.0169455	Other
ENSG00000023697	DERA	NK	0.626478	0.0459184	0.197701	0.82015	0.159288	0.84386	0.0124249	-0.0345177	0.0703825	0.486847	-1.99723	1.29083	0.0255212	0.0172828	0.0545251	Other
ENSG00000023734	STRAP	Myeloid	0.0016514	0.0183208	0.607866	0.00603855	0.0781641	0.829681	-0.107915	0.0380944	-0.0260341	-3.16157	2.36021	-0.513818	0.0341335	0.0161402	0.0506679	Other
ENSG00000023734	STRAP	B	0.454028	0.681093	0.248704	0.658164	0.839102	0.833103	-0.0239274	0.0119921	0.0843828	-0.748925	0.41106	1.15559	0.031949	0.0291735	0.0730216	Other
ENSG00000023734	STRAP	T.CD4	0.0791788	0.129997	0.00531138	0.128985	0.239662	0.0376242	0.0204011	0.0173795	0.0583042	1.75566	1.51425	2.78953	0.0116202	0.0114773	0.0209011	Other
ENSG00000023734	STRAP	T.CD8	0.151541	0.633707	0.019245	0.261489	0.781006	0.184776	0.0246588	-0.00695113	0.0700383	1.43436	-0.47654	2.34318	0.0171916	0.0145867	0.0298902	Other
ENSG00000023734	STRAP	NK	0.150167	0.0124981	0.365745	0.375597	0.0623401	0.898269	0.0599816	-0.0651597	0.0644358	1.4401	-2.49973	0.905768	0.041651	0.0260667	0.0711394	Other
ENSG00000023839	ABCC2	Myeloid	0.883473	0.0413269	0.927543	0.9492	0.143408	1	-0.000918352	0.00261477	0.000545546	-0.146633	2.04101	0.091035	0.00626291	0.00128112	0.0059927	Other
ENSG00000023839	ABCC2	B	0.90339	0.104084	0.248983	0.965823	0.281941	0.833103	0.000680094	0.0062594	0.0162836	0.121402	1.62645	1.1549	0.005602	0.00384849	0.0140995	Other
ENSG00000023839	ABCC2	T.CD4	0.106219	0.150472	0.964045	0.16628	0.26916	0.994374	0.00407821	-0.00383376	0.000180443	1.61558	-1.43799	0.0450819	0.00252431	0.00266606	0.00400257	Other
ENSG00000023839	ABCC2	T.CD8	0.226266	0.273413	0.797068	0.354934	0.45901	0.948415	0.00385209	-0.00306155	0.00167901	1.2102	-1.09533	0.257188	0.00318301	0.00279508	0.00652833	Other
ENSG00000023839	ABCC2	NK	0.318614	0.450876	0.829721	0.575489	0.668725	1	-0.0076175	0.00433041	-0.00305989	-0.99783	0.754084	-0.215236	0.00763406	0.00574262	0.0142164	Other
ENSG00000023892	DEF6	Myeloid	1.12775e-10	2.04692e-08	0.116971	1.47235e-09	5.01634e-07	0.382814	-0.104462	-0.0390533	-0.0393877	-6.56943	-5.62141	-1.57345	0.0159012	0.00694723	0.0250326	Other
ENSG00000023892	DEF6	B	0.0678807	0.103971	0.0712465	0.19043	0.281941	0.696683	-0.0390068	-0.0388752	0.082947	-1.82721	-1.62699	1.80986	0.0213477	0.023894	0.0458306	Other
ENSG00000023892	DEF6	T.CD4	1.40666e-22	8.15303e-09	0.840824	1.44917e-21	7.04354e-08	0.942472	-0.109762	-0.065858	-0.00416819	-9.8025	-5.77072	-0.200856	0.0111973	0.0114124	0.0207521	Other
ENSG00000023892	DEF6	T.CD8	1.84294e-11	0.10525	0.753228	1.91016e-10	0.236512	0.933178	-0.114714	-0.0246829	0.0094287	-6.73544	-1.62016	0.314442	0.0170314	0.0152349	0.0299855	Other
ENSG00000023892	DEF6	NK	0.00611023	0.806948	0.735097	0.0404303	0.912618	1	-0.11951	0.00650588	0.0249781	-2.74793	0.244394	0.338649	0.0434908	0.0266205	0.073758	Other
ENSG00000023902	PLEKHO1	Myeloid	0.0163831	0.000690966	2.11995e-06	0.0440667	0.00565078	6.08681e-05	-0.155094	-0.108893	-0.38348	-2.40731	-3.39627	-4.86379	0.0644265	0.0320624	0.0788439	Other
ENSG00000023902	PLEKHO1	B	0.000208737	0.0940485	0.434469	0.00164782	0.265284	0.893175	0.172825	0.0764434	-0.0660633	3.71796	1.67559	-0.782542	0.0464838	0.0456219	0.0844214	Other
ENSG00000023902	PLEKHO1	T.CD4	2.60008e-07	3.42235e-05	0.588314	1.08919e-06	0.000181095	0.808234	-0.0731076	-0.0616517	0.0145412	-5.15409	-4.14545	0.541339	0.0141844	0.0148721	0.0268615	Other
ENSG00000023902	PLEKHO1	T.CD8	0.73872	0.0376214	0.807192	0.828325	0.11017	0.951654	-0.00734809	0.0390488	-0.00937351	-0.33357	2.0794	-0.244092	0.0220287	0.0187789	0.0384016	Other
ENSG00000023902	PLEKHO1	NK	0.00116512	0.697517	0.349062	0.0107056	0.846887	0.898269	-0.18177	0.0118219	0.092489	-3.25711	0.388723	0.937793	0.0558071	0.0304122	0.0986241	Other
ENSG00000023909	GCLM	Myeloid	0.515799	0.00944498	0.848362	0.651835	0.0472152	0.967202	0.0390745	0.071255	-0.0165218	0.650235	2.59699	-0.191422	0.060093	0.0274375	0.0863108	Other
ENSG00000023909	GCLM	B	0.320832	0.301347	0.0110164	0.533633	0.539747	0.34862	-0.0219272	-0.0216379	0.118686	-0.9931	-1.03394	2.55694	0.0220796	0.0209276	0.0464171	Other
ENSG00000023909	GCLM	T.CD4	0.587287	0.551912	0.294553	0.676163	0.68892	0.575931	0.00519313	-0.00599337	0.0198054	0.54279	-0.594919	1.04837	0.00956748	0.0100743	0.0188917	Other
ENSG00000023909	GCLM	T.CD8	0.173118	0.000166159	0.796338	0.290231	0.00118567	0.948279	-0.0228345	-0.0551861	-0.00730786	-1.36247	-3.7679	-0.258134	0.0167596	0.0146464	0.0283104	Other
ENSG00000023909	GCLM	NK	0.000994623	0.00319441	0.437561	0.0094447	0.021243	0.908901	-0.138816	-0.0779604	-0.0558365	-3.30226	-2.95149	-0.777297	0.0420367	0.0264139	0.0718342	Other
ENSG00000024048	UBR2	Myeloid	7.45284e-06	0.0111408	0.0518035	4.64232e-05	0.0537722	0.233758	-0.191922	-0.054742	-0.118975	-4.52149	-2.53964	-1.95479	0.0424466	0.021555	0.0608632	Other
ENSG00000024048	UBR2	B	0.243392	0.323602	0.162465	0.453897	0.561791	0.80896	-0.0428776	0.0364793	0.100183	-1.16704	0.987441	1.40003	0.0367404	0.0369433	0.0715581	Other
ENSG00000024048	UBR2	T.CD4	0.0446001	0.203018	0.0725696	0.078241	0.336708	0.250668	0.0293587	0.0184334	0.0451049	2.00867	1.27309	1.79615	0.014616	0.0144793	0.0251119	Other
ENSG00000024048	UBR2	T.CD8	0.017482	0.000712216	0.181133	0.0451534	0.00420256	0.566921	0.0555646	0.0713285	0.0497248	2.3773	3.38654	1.33787	0.023373	0.0210624	0.037167	Other
ENSG00000024048	UBR2	NK	0.000983541	7.69435e-05	0.173632	0.0093639	0.000904739	0.84386	0.20676	0.156559	0.137494	3.30544	3.96089	1.36368	0.0625514	0.0395263	0.100825	Other
ENSG00000024862	CCDC28A	Myeloid	3.24208e-08	7.59128e-05	0.721241	3.0766e-07	0.000829626	0.898423	-0.131415	-0.048668	-0.0127207	-5.60418	-3.96181	-0.357232	0.0234495	0.0122843	0.035609	Other
ENSG00000024862	CCDC28A	B	0.00662314	0.383123	0.573975	0.0312222	0.615916	0.946156	-0.0678691	-0.0233979	-0.0290987	-2.71927	-0.872439	-0.56278	0.0249585	0.0268189	0.0517052	Other
ENSG00000024862	CCDC28A	T.CD4	1.20471e-16	1.47298e-06	0.000950556	9.70504e-16	9.73559e-06	0.00951013	-0.0895825	-0.0518958	-0.063213	-8.2979	-4.81809	-3.30802	0.0107958	0.010771	0.019109	Other
ENSG00000024862	CCDC28A	T.CD8	7.38097e-07	1.59516e-10	0.244899	4.77957e-06	2.97321e-09	0.642861	-0.0801001	-0.0920219	0.0315042	-4.95818	-6.40683	1.16327	0.0161551	0.0143631	0.0270825	Other
ENSG00000024862	CCDC28A	NK	0.00511928	1.7338e-06	0.770278	0.0356103	2.86806e-05	1	-0.11674	-0.132446	0.0225799	-2.80591	-4.79465	0.29226	0.0416049	0.0276238	0.0772596	Other
ENSG00000025039	RRAGD	Myeloid	0.0449342	0.562752	0.747493	0.102093	0.756975	0.912704	-0.0641319	-0.00815549	0.0156099	-2.00963	-0.578816	0.322328	0.0319122	0.01409	0.0484287	Other
ENSG00000025039	RRAGD	B	0.0455027	0.680433	0.237511	0.140903	0.839102	0.833103	-0.012258	-0.00278111	0.020054	-2.00176	-0.411961	1.18343	0.00612362	0.00675091	0.0169458	Other
ENSG00000025039	RRAGD	T.CD4	0.528127	0.00702055	0.664279	0.622153	0.0217027	0.856123	0.00234548	-0.0113338	0.00286453	0.630891	-2.69648	0.434056	0.00371773	0.00420317	0.00659945	Other
ENSG00000025039	RRAGD	T.CD8	0.0112504	0.0743789	0.0553792	0.0310585	0.183447	0.333812	-0.00990949	-0.00663805	0.0148672	-2.53589	-1.78458	1.91732	0.0039077	0.00371968	0.00775414	Other
ENSG00000025039	RRAGD	NK	0.344469	0.506534	0.219621	0.595164	0.711876	0.84386	-0.0048483	0.00191258	0.00744447	-0.94584	0.664349	1.22996	0.00512592	0.00287888	0.0060526	Other
ENSG00000025156	HSF2	Myeloid	0.646593	0.184917	0.530497	0.762698	0.394581	0.776881	-0.00518859	-0.00615573	-0.00865178	-0.458741	-1.32604	-0.628187	0.0113105	0.0046422	0.0137726	Other
ENSG00000025156	HSF2	B	0.103567	0.469005	0.544896	0.256094	0.687557	0.93915	-0.029069	-0.0108558	-0.0194908	-1.62886	-0.724301	-0.606066	0.0178462	0.014988	0.0321595	Other
ENSG00000025156	HSF2	T.CD4	1.15184e-13	1.24291e-05	0.00384882	7.88678e-13	7.13164e-05	0.0293798	-0.0644004	-0.0352706	-0.0439976	-7.43322	-4.37235	-2.89253	0.00866386	0.00806673	0.0152108	Other
ENSG00000025156	HSF2	T.CD8	0.000282569	0.0969937	0.208984	0.00119124	0.223028	0.603519	-0.047421	-0.0164946	-0.0266829	-3.63368	-1.65986	-1.25688	0.0130504	0.00993736	0.0212294	Other
ENSG00000025156	HSF2	NK	0.390097	0.764806	0.589495	0.638025	0.888253	0.971493	-0.0245866	0.00491463	0.0235308	-0.859833	0.299211	0.540116	0.0285946	0.0164253	0.0435663	Other
ENSG00000025293	PHF20	Myeloid	3.51778e-09	0.0124639	0.785573	3.81298e-08	0.0584529	0.932678	-0.204063	-0.0431173	0.0152022	-5.99827	-2.50006	0.272377	0.0340202	0.0172465	0.0558132	Other
ENSG00000025293	PHF20	B	9.55936e-05	9.04126e-08	0.0538782	0.000827391	2.41937e-06	0.64741	-0.141609	-0.186268	-0.137201	-3.9128	-5.37411	-1.93488	0.0361912	0.0346603	0.0709096	Other
ENSG00000025293	PHF20	T.CD4	1.45821e-30	1.72594e-09	0.917107	1.90892e-29	1.6054e-08	0.974476	-0.158461	-0.0869763	-0.00263574	-11.5319	-6.0279	-0.104087	0.0137411	0.0144289	0.0253224	Other
ENSG00000025293	PHF20	T.CD8	4.35665e-12	1.46085e-09	0.635239	4.76482e-11	2.45277e-08	0.887988	-0.143675	-0.110142	0.0179882	-6.94424	-6.05783	0.474459	0.0206898	0.0181818	0.0379131	Other
ENSG00000025293	PHF20	NK	6.04317e-05	6.28363e-11	0.824039	0.000874457	1.92976e-09	1	-0.188578	-0.211978	0.0205028	-4.02912	-6.56804	0.222537	0.0468039	0.0322742	0.0921321	Other
ENSG00000025434	NR1H3	Myeloid	0.148859	0.709052	0.309558	0.264228	0.853807	0.607802	0.0813478	-0.00645046	-0.057038	1.4455	-0.373161	-1.01837	0.0562765	0.017286	0.0560092	Other
ENSG00000025434	NR1H3	B	0.583197	0.15482	0.786188	0.760998	0.364031	1	0.00323369	0.00881949	-0.00468324	0.548848	1.4235	-0.271489	0.00589177	0.00619564	0.0172502	Other
ENSG00000025434	NR1H3	T.CD4	0.100239	0.970637	0.0441459	0.158125	0.983816	0.178906	-0.00541169	-0.000118352	-0.0105373	-1.64386	-0.0368107	-2.01354	0.00329206	0.00321516	0.00523324	Other
ENSG00000025434	NR1H3	T.CD8	0.198691	0.411878	0.403577	0.32313	0.598016	0.764778	-0.00662353	-0.0036276	-0.00588509	-1.28548	-0.820648	-0.835477	0.00515256	0.00442041	0.00704398	Other
ENSG00000025434	NR1H3	NK	0.0730141	0.00267095	0.668337	0.238632	0.0183853	0.992801	-0.0238352	-0.0258843	-0.0105555	-1.79472	-3.00655	-0.42883	0.0132807	0.00860931	0.0246146	Other
ENSG00000025708	TYMP	Myeloid	0.024091	6.66726e-11	0.00041543	0.0610172	2.4886e-09	0.00575774	-0.141483	0.200665	-0.341451	-2.26163	6.54897	-3.58174	0.0625581	0.0306407	0.095331	Other
ENSG00000025708	TYMP	B	1.54898e-40	0.0124133	1.25677e-05	1.35834e-38	0.0644666	0.0024393	0.650836	0.113926	0.406857	13.7654	2.5035	4.4363	0.0472807	0.0455067	0.0917108	Other
ENSG00000025708	TYMP	T.CD4	2.68693e-160	8.20285e-40	0.299222	1.46493e-158	2.75771e-38	0.580752	0.353529	0.165206	0.018068	27.506	13.2693	1.03828	0.0128528	0.0124502	0.0174019	Other
ENSG00000025708	TYMP	T.CD8	1.00239e-84	1.91503e-26	0.00463497	6.34424e-83	8.82188e-25	0.0731	0.404696	0.190007	0.0785961	19.9312	10.6906	2.83546	0.0203047	0.0177733	0.027719	Other
ENSG00000025708	TYMP	NK	1.88694e-28	6.6279e-10	0.000185882	2.11294e-26	1.82386e-08	0.0243773	0.692646	0.236757	0.277505	11.4304	6.20109	3.78192	0.0605971	0.03818	0.0733767	Other
ENSG00000025770	NCAPH2	Myeloid	0.00520387	0.00376477	0.486648	0.0164287	0.0225995	0.744519	-0.0431568	-0.020524	-0.0161672	-2.80482	-2.89923	-0.696759	0.0153867	0.00707912	0.0232034	Other
ENSG00000025770	NCAPH2	B	0.84272	0.0938573	0.514048	0.931895	0.264937	0.930907	-0.00308438	-0.0264311	0.0229257	-0.198452	-1.67656	0.653268	0.0155422	0.0157651	0.0350938	Other
ENSG00000025770	NCAPH2	T.CD4	0.715797	0.904753	0.92277	0.786523	0.943175	0.976789	0.00211704	-0.000705289	0.000884655	0.364093	-0.119663	0.0969536	0.00581456	0.00589396	0.00912452	Other
ENSG00000025770	NCAPH2	T.CD8	0.0811247	0.380435	0.296535	0.159349	0.568992	0.687695	0.0138619	-0.00653337	-0.0143516	1.74459	-0.877157	-1.04424	0.00794562	0.00744834	0.0137436	Other
ENSG00000025770	NCAPH2	NK	0.0285685	0.0781681	0.437358	0.127685	0.230355	0.908901	-0.0427937	-0.0232287	0.0305339	-2.19271	-1.7622	0.777643	0.0195163	0.0131817	0.0392647	Other
ENSG00000025772	TOMM34	Myeloid	0.841151	0.0229826	0.249802	0.918578	0.0930102	0.548471	0.00310622	0.0184684	0.0338946	0.200511	2.27476	1.15371	0.0154915	0.00811884	0.0293788	Other
ENSG00000025772	TOMM34	B	0.243157	0.268305	0.461254	0.453683	0.505865	0.906911	-0.0185093	-0.0149578	0.0232288	-1.16762	-1.10743	0.737664	0.0158521	0.0135069	0.0314896	Other
ENSG00000025772	TOMM34	T.CD4	0.821925	0.93755	0.285327	0.872334	0.96404	0.565025	-0.00103908	-0.000333483	0.00771431	-0.225076	-0.0783522	1.06862	0.00461656	0.00425621	0.00721895	Other
ENSG00000025772	TOMM34	T.CD8	0.524707	0.722064	0.839694	0.654906	0.84129	0.960583	-0.00452042	-0.00196414	0.00220683	-0.636156	-0.355718	0.202319	0.00710583	0.00552162	0.0109077	Other
ENSG00000025772	TOMM34	NK	0.37347	0.837532	0.86421	0.622535	0.930044	1	0.0157287	-0.0019278	-0.00525143	0.89041	-0.205075	-0.171156	0.0176646	0.00940047	0.0306822	Other
ENSG00000025796	SEC63	Myeloid	0.0570764	0.00527898	0.923613	0.12425	0.0295108	1	-0.0816691	-0.0582128	0.0060587	-1.90654	-2.7913	0.0959879	0.0428364	0.0208551	0.0631194	Other
ENSG00000025796	SEC63	B	0.00865016	0.453289	0.477326	0.0384607	0.674647	0.914027	-0.0934492	-0.024131	0.0508695	-2.62927	-0.750157	0.711439	0.0355419	0.0321679	0.0715022	Other
ENSG00000025796	SEC63	T.CD4	6.35791e-09	0.00174671	0.236165	3.10714e-08	0.00641445	0.509613	-0.0802187	-0.0426185	0.0300881	-5.81239	-3.13116	1.18486	0.0138013	0.0136111	0.0253938	Other
ENSG00000025796	SEC63	T.CD8	0.0854794	0.328536	0.872877	0.165844	0.516185	0.970746	-0.0336096	-0.0167194	0.00555163	-1.72012	-0.977145	0.160032	0.0195391	0.0171105	0.0346908	Other
ENSG00000025796	SEC63	NK	0.00989247	0.0681802	0.644851	0.0588558	0.210343	0.985426	-0.120362	-0.0548515	0.0404521	-2.58474	-1.82467	0.461366	0.0465665	0.030061	0.087679	Other
ENSG00000025800	KPNA6	Myeloid	0.000717821	0.13597	0.910263	0.00289776	0.32416	0.996443	-0.123214	-0.0253328	-0.00561921	-3.40097	-1.49132	-0.112829	0.036229	0.0169868	0.0498029	Other
ENSG00000025800	KPNA6	B	0.0211881	0.00208482	0.439431	0.0783626	0.0163693	0.89548	-0.0697286	-0.091401	0.0485514	-2.30721	-3.08379	0.774111	0.0302221	0.0296391	0.0627189	Other
ENSG00000025800	KPNA6	T.CD4	0.657734	0.000533779	0.7187	0.737646	0.00222324	0.883535	-0.00564168	-0.04495	-0.00799089	-0.443057	-3.46445	-0.36023	0.0127335	0.0129746	0.0221827	Other
ENSG00000025800	KPNA6	T.CD8	0.0512009	0.0585894	0.379815	0.110616	0.154536	0.751341	-0.0369996	-0.0320582	-0.0273802	-1.95032	-1.89161	-0.878486	0.018971	0.0169476	0.0311675	Other
ENSG00000025800	KPNA6	NK	0.270455	0.158073	0.970918	0.524029	0.360952	1	-0.054215	-0.042547	-0.00301024	-1.10265	-1.41204	-0.0364853	0.0491677	0.0301315	0.0825056	Other
ENSG00000026025	VIM	Myeloid	4.15725e-10	4.30232e-05	0.0612848	5.06419e-09	0.000508764	0.260322	0.512193	0.153462	0.196043	6.35783	4.09596	1.88052	0.0805609	0.0374667	0.104249	Other
ENSG00000026025	VIM	B	0.998516	0.000285551	0.274638	1	0.00320738	0.833103	0.000125008	-0.262801	0.141819	0.00186073	-3.63751	1.0943	0.0671825	0.0722475	0.129598	Other
ENSG00000026025	VIM	T.CD4	7.6979e-218	2.99363e-71	0.0179766	5.46626e-216	1.67608e-69	0.0954601	-0.781331	-0.454154	-0.115169	-32.3495	-18.0068	-2.36739	0.0241528	0.0252213	0.0486483	Other
ENSG00000026025	VIM	T.CD8	7.71253e-57	3.79596e-12	0.000269751	3.35138e-55	8.28452e-11	0.00821499	-0.558108	-0.210581	0.219874	-16.1171	-6.95842	3.65109	0.0346283	0.0302627	0.0602214	Other
ENSG00000026025	VIM	NK	0.0152757	0.0696551	0.0363942	0.0804518	0.213243	0.633721	-0.232459	-0.102232	0.354579	-2.43015	-1.81499	2.10138	0.095656	0.0563265	0.168736	Other
ENSG00000026103	FAS	Myeloid	0.0181229	0.42499	0.32171	0.0479839	0.650055	0.619544	0.059009	0.00773322	0.0375051	2.36984	0.797891	0.993062	0.0248999	0.00969208	0.0377671	IFN response
ENSG00000026103	FAS	B	1.21378e-39	9.34937e-25	0.0450529	1.03936e-37	9.01316e-23	0.614653	0.464108	0.2921	0.112998	13.5957	10.4767	2.01197	0.0341363	0.027881	0.0561628	IFN response
ENSG00000026103	FAS	T.CD4	4.54344e-189	1.67659e-85	9.10635e-08	2.9265e-187	1.08956e-83	2.54925e-06	0.317041	0.207054	0.087731	30.0085	19.8062	5.35677	0.010565	0.010454	0.0163776	IFN response
ENSG00000026103	FAS	T.CD8	5.69656e-91	1.98158e-30	4.49458e-06	3.87499e-89	1.05277e-28	0.000240543	0.293203	0.145886	0.0959722	20.7029	11.5265	4.60335	0.0141624	0.0126566	0.0208483	IFN response
ENSG00000026103	FAS	NK	8.84334e-16	3.59119e-17	0.884024	5.79876e-14	1.74839e-15	1	0.310561	0.205511	0.00661474	8.18208	8.49193	0.145988	0.0379563	0.0242008	0.0453102	IFN response
ENSG00000026297	RNASET2	Myeloid	8.44133e-11	1.4882e-05	0.0519259	1.11406e-09	0.000200962	0.234021	-0.23346	-0.0788939	-0.0886092	-6.61566	-4.33673	-1.95376	0.035289	0.018192	0.0453531	Other
ENSG00000026297	RNASET2	B	0.977988	0.0218401	0.506112	1	0.0975233	0.925393	-0.00116116	0.0985178	-0.0539717	-0.0275969	2.29577	-0.665647	0.0420757	0.0429127	0.0810815	Other
ENSG00000026297	RNASET2	T.CD4	4.30318e-11	1.44335e-15	0.0142599	2.47693e-10	2.03989e-14	0.0808195	-0.113121	-0.13969	0.0779617	-6.601	-7.99599	2.45207	0.0171369	0.01747	0.0317943	Other
ENSG00000026297	RNASET2	T.CD8	1.12115e-10	4.96326e-09	0.713199	1.09241e-09	7.78558e-08	0.918525	-0.119496	-0.0965091	-0.0125281	-6.46514	-5.85673	-0.36763	0.0184832	0.0164783	0.0340781	Other
ENSG00000026297	RNASET2	NK	0.00567309	0.304056	0.226063	0.0382153	0.534107	0.844454	-0.100174	-0.0252285	-0.0763742	-2.77237	-1.028	-1.21291	0.0361329	0.0245413	0.0629676	Other
ENSG00000026508	CD44	Myeloid	2.88383e-36	0.0553626	0.00320372	2.55976e-34	0.17555	0.030402	0.937085	0.0713203	0.330455	13.4932	1.91668	2.97842	0.0694489	0.0372104	0.11095	Other
ENSG00000026508	CD44	B	4.75512e-31	1.95977e-20	0.697874	3.00958e-29	1.55045e-18	0.982289	-0.589246	-0.448112	0.0388422	-11.8724	-9.41395	0.388538	0.0496316	0.0476009	0.0999703	Other
ENSG00000026508	CD44	T.CD4	8.64267e-250	2.23549e-88	2.34663e-14	6.83757e-248	1.5278e-86	1.62666e-12	-0.650508	-0.381454	-0.253269	-34.7999	-20.1513	-7.66748	0.0186928	0.0189295	0.0330316	Other
ENSG00000026508	CD44	T.CD8	1.56483e-54	1.34579e-05	1.00444e-06	6.54575e-53	0.000123913	6.38501e-05	-0.435437	-0.107969	-0.239404	-15.7662	-4.35604	-4.91037	0.0276184	0.0247861	0.0487548	Other
ENSG00000026508	CD44	NK	0.0101087	0.242917	0.928807	0.0597692	0.470518	1	-0.197534	0.0564213	0.0113354	-2.57722	1.16803	0.0894172	0.0766462	0.0483048	0.12677	Other
ENSG00000026559	KCNG1	Myeloid	0.237086	0.227336	1	0.373716	0.447692	1	-0.00396082	-0.00197566	0	-1.18353	-1.20747	1	0.00334662	0.0016362	1	Other
ENSG00000026559	KCNG1	B	4.11613e-12	0.0113118	0.59686	1.00934e-10	0.0602948	0.952163	-0.159284	-0.0477797	0.0195573	-6.99412	-2.53636	0.529446	0.0227739	0.0188378	0.0369391	Other
ENSG00000026559	KCNG1	T.CD4	0.323532	0.788527	0.228202	0.420844	0.865426	0.500744	-0.00105632	0.000194631	0.00121275	-0.987276	0.268232	1.20525	0.00106994	0.000725606	0.00100622	Other
ENSG00000026559	KCNG1	T.CD8	0.682704	0.981956	0.774653	0.786356	0.992013	0.941312	0.000222202	2.35361e-05	0.000633023	0.408803	0.0226182	0.286344	0.000543542	0.00104058	0.00221071	Other
ENSG00000026559	KCNG1	NK	1	0.718978	0.535936	1	0.860337	0.952771	0	0.000567668	0.00708413	1	0.359869	0.619644	1	0.00157743	0.0114326	Other
ENSG00000026652	AGPAT4	Myeloid	0.00287756	5.63077e-11	0.0102722	0.0098238	2.12902e-09	0.0747688	0.0988533	-0.132956	0.125375	2.99332	-6.57448	2.58758	0.0330247	0.020223	0.0484525	Other
ENSG00000026652	AGPAT4	B	0.360075	0.7285	0.451077	0.57177	0.866675	0.901102	0.0137829	0.00491593	-0.0209259	0.915521	0.347193	-0.754536	0.0150547	0.0141591	0.0277334	Other
ENSG00000026652	AGPAT4	T.CD4	4.7385e-05	9.97286e-05	0.177962	0.000149985	0.000486185	0.434889	-0.0187416	-0.0204189	-0.0118251	-4.07005	-3.89299	-1.34737	0.00460475	0.00524505	0.00877641	Other
ENSG00000026652	AGPAT4	T.CD8	1.00278e-05	0.000215439	0.714306	5.50708e-05	0.00149626	0.918762	-0.0490865	-0.0429286	-0.00682874	-4.42168	-3.70239	-0.366145	0.0111013	0.0115948	0.0186504	Other
ENSG00000026652	AGPAT4	NK	4.35937e-08	0.000843862	0.482452	1.14341e-06	0.00706905	0.931565	-0.247033	-0.102521	0.059864	-5.52031	-3.3424	0.703189	0.0447498	0.0306729	0.0851321	Other
ENSG00000026751	SLAMF7	Myeloid	4.98461e-75	0.000275966	1.22874e-05	3.02337e-72	0.00259177	0.000286647	2.21942	0.206582	0.730218	21.3543	3.64069	4.46863	0.103933	0.0567426	0.16341	IFN response
ENSG00000026751	SLAMF7	B	0.662365	0.784403	0.023633	0.817314	0.898895	0.500387	0.0153426	-0.00899585	-0.149778	0.436743	-0.273639	-2.27381	0.0351296	0.0328749	0.0658709	IFN response
ENSG00000026751	SLAMF7	T.CD4	4.41023e-05	0.0787883	0.0651188	0.000140358	0.161447	0.233885	0.02463	-0.0130396	0.0186042	4.08678	-1.75796	1.84511	0.00602675	0.00741746	0.010083	IFN response
ENSG00000026751	SLAMF7	T.CD8	6.05814e-12	0.199177	0.843093	6.54702e-11	0.370674	0.9612	0.134598	0.0259967	0.00583092	6.89703	1.28404	0.197971	0.0195153	0.0202461	0.0294533	IFN response
ENSG00000026751	SLAMF7	NK	4.0229e-15	1.34489e-11	0.332642	2.41989e-13	4.45957e-10	0.898269	0.591443	0.320101	-0.111741	7.98478	6.79826	-0.970284	0.0740712	0.0470857	0.115163	IFN response
ENSG00000026950	BTN3A1	Myeloid	0.429332	0.0203444	0.0661173	0.571727	0.0844463	0.273515	-0.0178086	-0.0258122	-0.0600457	-0.790892	-2.32103	-1.8463	0.0225171	0.011121	0.0325222	Other
ENSG00000026950	BTN3A1	B	0.0831347	0.817034	0.042824	0.218984	0.917527	0.610552	-0.0535816	0.00782973	-0.120504	-1.73402	0.231407	-2.03345	0.0309003	0.0338354	0.059261	Other
ENSG00000026950	BTN3A1	T.CD4	0.00467205	0.0898474	3.08094e-06	0.0104327	0.17945	6.60191e-05	-0.039476	-0.0245079	-0.116884	-2.82949	-1.69638	-4.67413	0.0139516	0.0144472	0.0250065	Other
ENSG00000026950	BTN3A1	T.CD8	0.000666026	5.32991e-06	0.000672896	0.00257649	5.36937e-05	0.0173369	-0.0807101	-0.10103	-0.128757	-3.40561	-4.55536	-3.40725	0.0236992	0.0221783	0.0377891	Other
ENSG00000026950	BTN3A1	NK	0.0136346	0.190666	0.204056	0.0744481	0.407746	0.84386	-0.154708	-0.0547124	0.131966	-2.47133	-1.309	1.27269	0.0626013	0.0417972	0.10369	Other
ENSG00000027001	MIPEP	Myeloid	0.00795543	0.0197899	0.031966	0.0237358	0.0827109	0.168923	-0.0209277	-0.00952922	-0.0259403	-2.66322	-2.33141	-2.1578	0.00785804	0.00408732	0.0120216	Other
ENSG00000027001	MIPEP	B	0.0677176	0.201466	0.828135	0.190055	0.427762	1	-0.0238916	-0.0132522	0.0056413	-1.82829	-1.278	0.21727	0.0130677	0.0103695	0.0259644	Other
ENSG00000027001	MIPEP	T.CD4	0.546042	0.0394701	0.404597	0.639274	0.093002	0.671499	0.00236285	0.008166	0.00672785	0.603723	2.05955	0.833556	0.0039138	0.00396495	0.00807126	Other
ENSG00000027001	MIPEP	T.CD8	0.403303	0.286168	0.0137473	0.544003	0.47295	0.151033	0.00465274	0.00517955	0.0236281	0.835816	1.06666	2.46659	0.0055667	0.00485586	0.00957926	Other
ENSG00000027001	MIPEP	NK	0.865421	0.216141	0.0810696	0.962935	0.439131	0.751148	-0.00205106	0.0102937	-0.049418	-0.169523	1.23719	-1.75008	0.0120989	0.0083202	0.0282376	Other
ENSG00000027075	PRKCH	Myeloid	0.000223619	0.206764	0.0277896	0.00102398	0.422921	0.153581	0.0764903	-0.0147875	0.0992617	3.71419	-1.26275	2.21412	0.0205941	0.0117105	0.0448313	Other
ENSG00000027075	PRKCH	B	0.570997	0.77012	0.581743	0.752205	0.890581	0.947949	0.00588445	0.00339993	-0.0119145	0.566717	0.292276	-0.551397	0.0103834	0.0116326	0.0216079	Other
ENSG00000027075	PRKCH	T.CD4	5.52144e-28	2.56542e-09	0.580749	6.74292e-27	2.35169e-08	0.803762	-0.168656	-0.0922386	-0.0150622	-11.002	-5.96324	-0.55235	0.0153295	0.0154679	0.0272693	Other
ENSG00000027075	PRKCH	T.CD8	7.77103e-23	2.36216e-10	0.0892731	1.51234e-21	4.33073e-09	0.417446	-0.242661	-0.137854	-0.0707219	-9.89179	-6.34628	-1.7003	0.0245316	0.0217219	0.0415937	Other
ENSG00000027075	PRKCH	NK	1.06235e-11	2.73262e-07	0.125256	4.63013e-10	5.06736e-06	0.81326	-0.460838	-0.213836	-0.170817	-6.88261	-5.15639	-1.53713	0.0669569	0.0414702	0.111127	Other
ENSG00000027697	IFNGR1	Myeloid	7.16592e-20	0.0568028	0.0128681	2.30274e-18	0.178467	0.0882341	-0.483985	-0.0480507	-0.149869	-9.46819	-1.90547	-2.50672	0.051117	0.0252172	0.0597868	Other
ENSG00000027697	IFNGR1	B	0.0460746	0.834028	0.745661	0.142371	0.927427	0.998953	-0.0708835	-0.0062932	-0.0235775	-1.99648	-0.209579	-0.324643	0.0355043	0.0300279	0.0726258	Other
ENSG00000027697	IFNGR1	T.CD4	8.35623e-06	0.280997	0.00288442	2.94603e-05	0.427963	0.0234835	0.0411378	0.0105309	0.0499395	4.4583	1.07815	2.98223	0.00922723	0.00976761	0.0167457	Other
ENSG00000027697	IFNGR1	T.CD8	0.363578	0.0137441	0.0707514	0.504058	0.0502949	0.37348	0.0138771	-0.0366483	0.0502039	0.908662	-2.46459	1.80831	0.015272	0.01487	0.027763	Other
ENSG00000027697	IFNGR1	NK	1.35011e-05	0.00132959	0.177533	0.000232863	0.0103336	0.84386	-0.185781	-0.0890238	-0.110684	-4.37462	-3.21346	-1.35138	0.0424679	0.0277034	0.0819044	Other
ENSG00000027847	B4GALT7	Myeloid	0.425707	0.744439	0.486056	0.568428	0.872809	0.744495	-0.016123	0.00253064	0.0190021	-0.797124	0.326007	0.697707	0.0202264	0.00776252	0.027235	Other
ENSG00000027847	B4GALT7	B	0.0250958	0.988508	0.142184	0.0891023	1	0.795378	0.0371447	-0.000206178	-0.0462339	2.24233	-0.0144058	-1.4713	0.0165653	0.0143121	0.0314238	Other
ENSG00000027847	B4GALT7	T.CD4	0.362848	0.323102	0.252194	0.461348	0.472941	0.528608	0.00426682	-0.00456571	0.0102462	0.909996	-0.988158	1.14526	0.00468883	0.00462043	0.00894668	Other
ENSG00000027847	B4GALT7	T.CD8	0.0944402	0.510687	0.906365	0.179731	0.68764	0.98198	0.0111903	0.00390822	-0.00133695	1.67278	0.657806	-0.117644	0.0066896	0.0059413	0.0113644	Other
ENSG00000027847	B4GALT7	NK	0.945721	0.917781	0.998539	0.999236	0.969179	1	-0.000906796	-0.00110477	6.39724e-05	-0.0680985	-0.103241	0.00183276	0.013316	0.0107009	0.0349049	Other
ENSG00000027869	SH2D2A	Myeloid	0.302835	0.797198	0.303394	0.442278	0.901205	0.601209	0.00738206	-0.000943602	0.0101467	1.03129	-0.256995	1.03146	0.00715806	0.00367168	0.00983722	Other
ENSG00000027869	SH2D2A	B	0.830538	0.0876191	0.663709	0.924393	0.253703	0.973064	0.00150203	-0.0165788	0.00479248	0.214052	-1.70932	0.435199	0.00701715	0.00969907	0.0110122	Other
ENSG00000027869	SH2D2A	T.CD4	0.0261037	0.000382337	0.0382399	0.0489364	0.00164276	0.162671	-0.0117136	-0.026044	0.025462	-2.22502	-3.55332	2.07318	0.00526451	0.00732948	0.0122816	Other
ENSG00000027869	SH2D2A	T.CD8	0.00320237	8.75481e-10	0.0493875	0.0105151	1.50643e-08	0.31477	-0.0406826	-0.0994182	0.0544379	-2.94922	-6.14017	1.96676	0.0137943	0.0161914	0.0276789	Other
ENSG00000027869	SH2D2A	NK	2.98109e-07	1.69557e-07	0.0690429	6.93224e-06	3.29537e-06	0.739981	-0.280705	-0.190124	0.197812	-5.1614	-5.24612	1.82431	0.0543855	0.0362408	0.108431	Other
ENSG00000028116	VRK2	Myeloid	0.071175	0.0537076	0.00673713	0.148565	0.172207	0.0542736	0.0763695	-0.0369835	-0.138797	1.80769	-1.92986	-2.73402	0.0422471	0.0191639	0.0507665	Other
ENSG00000028116	VRK2	B	6.85041e-05	0.0440955	0.164342	0.000615184	0.160998	0.80896	0.125597	0.0602563	0.0810402	3.99339	2.01505	1.39378	0.0314513	0.0299031	0.0581441	Other
ENSG00000028116	VRK2	T.CD4	0.000908739	9.17711e-07	0.285038	0.00234174	6.19338e-06	0.564684	0.0202678	0.0301306	-0.010588	3.31841	4.91191	-1.06926	0.0061077	0.00613419	0.00990214	Other
ENSG00000028116	VRK2	T.CD8	0.016636	0.119373	0.422633	0.043353	0.259128	0.77556	0.0227857	0.0149399	-0.010961	2.39556	1.55763	-0.802072	0.00951162	0.00959147	0.0136659	Other
ENSG00000028116	VRK2	NK	0.0151368	0.794135	0.377669	0.0798934	0.905924	0.898269	0.0692725	0.00575324	-0.0393285	2.43348	0.260975	-0.883434	0.0284664	0.0220452	0.0445178	Other
ENSG00000028137	TNFRSF1B	Myeloid	1.28606e-44	0.000294202	2.84037e-28	1.85358e-42	0.00274708	2.75648e-25	1.37457	0.163582	1.38362	15.3003	3.62412	12.6513	0.0898397	0.045137	0.109366	Inflammatory
ENSG00000028137	TNFRSF1B	B	0.00061429	3.64018e-09	0.224062	0.00423802	1.19079e-07	0.833103	-0.0822114	-0.171594	-0.059221	-3.433	-5.9387	-1.21813	0.0239474	0.0288942	0.0486162	Inflammatory
ENSG00000028137	TNFRSF1B	T.CD4	1.18588e-09	4.22805e-22	0.00941689	6.14115e-09	8.3398e-21	0.0585819	-0.0604355	-0.117901	0.0557698	-6.08825	-9.6907	2.5982	0.00992657	0.0121664	0.0214648	Inflammatory
ENSG00000028137	TNFRSF1B	T.CD8	3.86718e-07	8.18037e-20	0.0868154	2.60864e-06	2.86254e-18	0.411791	-0.0863528	-0.164051	-0.0480359	-5.08304	-9.14179	-1.71352	0.0169884	0.0179452	0.0280335	Inflammatory
ENSG00000028137	TNFRSF1B	NK	7.19821e-06	5.62407e-11	0.719075	0.00013098	1.74191e-09	1	-0.234158	-0.230579	0.0306272	-4.51267	-6.58485	0.360015	0.0518889	0.0350166	0.085072	Inflammatory
ENSG00000028203	VEZT	Myeloid	0.511015	0.697175	0.781063	0.647532	0.846611	0.930208	-0.0214393	-0.00590327	0.013724	-0.657665	-0.389169	0.278256	0.0325991	0.0151689	0.0493215	Other
ENSG00000028203	VEZT	B	0.115065	0.0270562	0.312326	0.277593	0.113799	0.833103	-0.0424777	-0.0589717	0.0601277	-1.57681	-2.21309	1.01194	0.0269391	0.0266467	0.0594185	Other
ENSG00000028203	VEZT	T.CD4	1.66642e-05	0.0150691	0.82451	5.6388e-05	0.0415456	0.934693	-0.0435546	-0.0246523	-0.00403307	-4.30768	-2.43118	-0.221767	0.0101109	0.01014	0.0181861	Other
ENSG00000028203	VEZT	T.CD8	0.00354008	0.019248	0.802588	0.0114866	0.0656498	0.950424	-0.0437	-0.0313296	-0.00649831	-2.91804	-2.34131	-0.250041	0.0149758	0.0133812	0.0259889	Other
ENSG00000028203	VEZT	NK	0.151491	0.439498	0.85296	0.378164	0.660443	1	-0.0501589	0.0176051	-0.0122067	-1.43543	0.773176	-0.185494	0.0349434	0.0227699	0.0658067	Other
ENSG00000028277	POU2F2	Myeloid	6.54697e-09	1.30867e-13	1.38719e-10	6.84166e-08	6.85264e-12	9.99671e-09	0.445972	0.290189	0.764669	5.89028	7.43583	6.71932	0.0757133	0.0390257	0.113802	Other
ENSG00000028277	POU2F2	B	5.21177e-05	0.000207891	9.48185e-08	0.00048591	0.00243661	3.38108e-05	-0.240313	-0.231546	0.59632	-4.05846	-3.71929	5.46057	0.0592128	0.0622555	0.109205	Other
ENSG00000028277	POU2F2	T.CD4	4.20302e-183	8.00709e-103	1.38831e-15	2.63722e-181	6.10258e-101	1.07498e-13	-0.529259	-0.414014	-0.28034	-29.5042	-21.8101	-8.02938	0.0179385	0.0189826	0.0349143	Other
ENSG00000028277	POU2F2	T.CD8	6.37912e-93	3.57178e-38	0.00433942	4.48603e-91	2.38506e-36	0.0693401	-0.55905	-0.286635	-0.143526	-20.9392	-13.006	-2.85655	0.0266987	0.0220388	0.0502443	Other
ENSG00000028277	POU2F2	NK	7.84125e-09	1.42283e-13	0.476	2.31063e-07	5.40788e-12	0.926524	-0.247188	-0.248885	-0.0773744	-5.82403	-7.43918	-0.713596	0.0424428	0.0334559	0.108429	Other
ENSG00000028310	BRD9	Myeloid	0.00180855	0.0866194	0.238614	0.00654458	0.240679	0.538247	-0.0894768	-0.0237141	-0.0439449	-3.13454	-1.714	-1.18149	0.0285454	0.0138355	0.0371946	Other
ENSG00000028310	BRD9	B	0.000333489	0.00401483	0.161149	0.0024921	0.027387	0.808404	-0.099814	-0.0752699	-0.0782104	-3.59667	-2.88189	-1.40444	0.0277518	0.0261182	0.055688	Other
ENSG00000028310	BRD9	T.CD4	1.65021e-10	0.0584561	0.00195985	9.12e-10	0.127387	0.0172488	-0.0771517	-0.0235574	-0.0652425	-6.39787	-1.8925	-3.09896	0.012059	0.0124478	0.0210531	Other
ENSG00000028310	BRD9	T.CD8	1.62966e-06	0.14624	0.0216731	1.00436e-05	0.298655	0.197062	-0.0815024	-0.0227048	-0.0673414	-4.80113	-1.45313	-2.29836	0.0169757	0.0156248	0.0292998	Other
ENSG00000028310	BRD9	NK	0.000331083	0.0607626	0.247113	0.00381285	0.194637	0.844454	-0.152936	-0.0530455	-0.0869643	-3.60276	-1.87614	-1.15952	0.0424496	0.0282737	0.0750001	Other
ENSG00000028528	SNX1	Myeloid	1.54846e-21	1.14146e-05	0.00796145	5.56565e-20	0.000159007	0.0618435	-0.390785	-0.0837752	-0.147113	-9.92331	-4.39503	-2.67679	0.0393805	0.0190613	0.0549588	Other
ENSG00000028528	SNX1	B	0.134069	0.170663	0.189406	0.307603	0.386755	0.819776	-0.050184	-0.0435437	-0.0939501	-1.49911	-1.3708	-1.31511	0.0334758	0.0317652	0.071439	Other
ENSG00000028528	SNX1	T.CD4	0.000286051	0.521512	0.0538974	0.000801703	0.663257	0.206361	-0.046132	-0.00812309	0.0423046	-3.62897	-0.641042	1.92841	0.0127121	0.0126717	0.0219375	Other
ENSG00000028528	SNX1	T.CD8	0.895246	0.200055	0.219978	0.936349	0.371977	0.617695	-0.00246941	0.0209845	-0.0382195	-0.131676	1.28153	-1.22708	0.0187537	0.0163745	0.0311468	Other
ENSG00000028528	SNX1	NK	0.0102062	0.876504	0.428101	0.0601506	0.950528	0.90413	-0.119426	0.00480358	-0.0656374	-2.57388	0.15542	-0.793462	0.0463992	0.0309071	0.0827229	Other
ENSG00000028839	TBPL1	Myeloid	0.217682	0.850836	0.5108	0.34995	0.93125	0.763107	0.0261049	-0.00191313	0.0199592	1.23406	-0.188066	0.658604	0.0211537	0.0101726	0.0303053	Other
ENSG00000028839	TBPL1	B	0.188791	0.212106	0.0179125	0.386432	0.441341	0.432645	0.0297056	0.0271676	0.119217	1.3148	1.24838	2.37958	0.0225932	0.0217623	0.0500998	Other
ENSG00000028839	TBPL1	T.CD4	0.220775	0.0239303	0.230904	0.308488	0.0613299	0.503409	-0.0104301	-0.0198849	0.0179559	-1.22455	-2.25863	1.19828	0.00851746	0.00880396	0.0149848	Other
ENSG00000028839	TBPL1	T.CD8	0.787092	0.278677	0.0202334	0.863103	0.464526	0.18917	0.00366981	-0.0134323	0.0540111	0.270105	-1.08339	2.32437	0.0135866	0.0123984	0.0232368	Other
ENSG00000028839	TBPL1	NK	0.518379	0.169557	0.697953	0.746019	0.378415	0.999288	-0.0228514	0.0325335	0.0246293	-0.646086	1.37406	0.388437	0.0353689	0.0236769	0.0634063	Other
ENSG00000029153	ARNTL2	Myeloid	0.374923	0.995274	0.474964	0.520853	0.99923	0.735381	0.032138	0.000107739	0.0368246	0.887976	0.00592421	0.715585	0.0361924	0.0181862	0.0514609	Other
ENSG00000029153	ARNTL2	B	0.00600751	0.415296	0.796219	0.0288428	0.642546	1	0.0322459	0.00885893	0.008699	2.75156	0.814858	0.258457	0.0117191	0.0108718	0.0336575	Other
ENSG00000029153	ARNTL2	T.CD4	0.156319	0.646522	0.872237	0.229632	0.762123	0.957192	0.00165576	0.000726698	-0.000380391	1.41767	0.458615	-0.160832	0.00116794	0.00158455	0.00236515	Other
ENSG00000029153	ARNTL2	T.CD8	0.569936	0.330095	0.417479	0.695923	0.517745	0.773302	-0.00118713	-0.00173073	-0.00193595	-0.568187	-0.974	-0.811018	0.00208932	0.00177693	0.00238706	Other
ENSG00000029153	ARNTL2	NK	0.701813	0.606778	0.418533	0.868493	0.785833	0.898269	0.00324622	0.00200361	-0.00449885	0.382989	0.514749	-0.810022	0.00847601	0.00389241	0.00555399	Other
ENSG00000029363	BCLAF1	Myeloid	0.00020466	0.459063	0.713743	0.000946692	0.678427	0.894298	-0.184916	-0.0179305	0.0243023	-3.73708	-0.740475	0.367281	0.0494814	0.0242149	0.0661682	Other
ENSG00000029363	BCLAF1	B	0.130981	0.111759	0.623	0.302812	0.296496	0.960377	0.0756261	0.0755689	-0.0494056	1.51113	1.59137	-0.492075	0.0500461	0.0474868	0.100402	Other
ENSG00000029363	BCLAF1	T.CD4	2.16357e-16	3.2062e-08	0.0953209	1.71729e-15	2.60595e-07	0.297957	0.159554	0.105761	0.0562405	8.22753	5.53461	1.66849	0.0193927	0.019109	0.0337074	Other
ENSG00000029363	BCLAF1	T.CD8	1.28336e-07	0.0217206	0.993244	9.22104e-07	0.0719915	1	0.147103	0.0558715	-0.000400896	5.28981	2.2958	-0.00846943	0.0278088	0.0243364	0.0473345	Other
ENSG00000029363	BCLAF1	NK	0.340202	0.123171	0.741337	0.595164	0.309457	1	0.063431	0.0662756	0.0389384	0.954244	1.54217	0.330371	0.0664725	0.0429756	0.117863	Other
ENSG00000029364	SLC39A9	Myeloid	0.0294504	0.0223533	0.772898	0.0719916	0.09102	0.926366	-0.0554769	-0.0295454	-0.0115166	-2.18282	-2.28536	-0.288922	0.0254152	0.0129281	0.0398604	Other
ENSG00000029364	SLC39A9	B	0.0247096	0.262711	0.690532	0.0882366	0.49971	0.979245	0.0394893	-0.019484	-0.0164559	2.24833	-1.12047	-0.398491	0.0175638	0.0173891	0.0412956	Other
ENSG00000029364	SLC39A9	T.CD4	0.00862439	0.393593	0.0652955	0.0180908	0.544878	0.23423	0.016666	-0.00545743	0.0200041	2.62714	-0.853161	1.8439	0.00634379	0.00639672	0.0108488	Other
ENSG00000029364	SLC39A9	T.CD8	0.429912	0.744096	0.432796	0.570256	0.853772	0.782794	0.00787656	0.00281464	0.013487	0.789414	0.326449	0.784619	0.00997773	0.00862198	0.0171892	Other
ENSG00000029364	SLC39A9	NK	0.677783	0.387279	0.854049	0.855241	0.61432	1	-0.00991591	-0.0142882	0.0069424	-0.415618	-0.864727	0.184105	0.0238582	0.0165234	0.037709	Other
ENSG00000029534	ANK1	Myeloid	0.049805	0.52393	0.743806	0.111205	0.728787	0.910493	-0.00693104	0.00078971	-0.00107871	-1.96576	0.637364	-0.327206	0.00352589	0.00123902	0.00329672	Other
ENSG00000029534	ANK1	B	0.169033	0.946193	0.300724	0.358296	0.982213	0.833103	-0.0140755	0.000440066	-0.00214874	-1.37602	0.0675007	-1.03654	0.0102291	0.00651943	0.00207299	Other
ENSG00000029534	ANK1	T.CD4	4.57222e-06	1.17534e-06	0.288685	1.66021e-05	7.84839e-06	0.568562	-0.0146229	-0.0205257	-0.00809638	-4.58618	-4.86306	-1.0612	0.00318847	0.00422075	0.00762949	Other
ENSG00000029534	ANK1	T.CD8	3.90036e-05	0.208216	0.144753	0.000194893	0.383137	0.521511	-0.0218994	-0.00406354	-0.0147031	-4.11746	-1.25862	-1.45905	0.00531866	0.00322858	0.0100772	Other
ENSG00000029534	ANK1	NK	0.271776	1	1	0.524029	1	1	0.00328373	0	0	1.09962	1	1	0.00298624	1	1	Other
ENSG00000029639	TFB1M	Myeloid	0.187441	0.576571	0.784615	0.314461	0.766834	0.932212	-0.015166	-0.00259184	0.00542604	-1.31975	-0.558454	0.273625	0.0114916	0.0046411	0.0198302	Other
ENSG00000029639	TFB1M	B	0.00160385	0.232934	0.824629	0.00961186	0.464104	1	-0.0622539	-0.0203212	0.00758999	-3.16137	-1.19336	0.221776	0.0196921	0.0170285	0.0342238	Other
ENSG00000029639	TFB1M	T.CD4	0.0170492	0.0814386	0.562011	0.0333726	0.165735	0.790606	-0.0182747	-0.013281	0.0078446	-2.38607	-1.74259	0.579922	0.00765891	0.0076214	0.013527	Other
ENSG00000029639	TFB1M	T.CD8	0.355274	0.0134196	0.955334	0.495661	0.0493585	0.996949	-0.010254	-0.0238094	0.00106201	-0.924504	-2.47315	0.0560182	0.0110914	0.00962715	0.0189583	Other
ENSG00000029639	TFB1M	NK	0.280831	0.188535	0.330661	0.534596	0.405321	0.898269	-0.0270586	-0.0197539	-0.0337337	-1.07907	-1.31531	-0.974274	0.025076	0.0150184	0.0346244	Other
ENSG00000029725	RABEP1	Myeloid	0.000621574	0.0291407	0.182595	0.00254594	0.111632	0.486642	-0.145479	-0.0411412	-0.0771384	-3.44093	-2.1825	-1.33679	0.0422791	0.0188505	0.0577042	Other
ENSG00000029725	RABEP1	B	7.19327e-12	0.0215094	0.343205	1.69438e-10	0.0963438	0.840021	-0.275394	-0.0881913	-0.0711561	-6.9127	-2.30157	-0.949246	0.0398388	0.0383178	0.0749606	Other
ENSG00000029725	RABEP1	T.CD4	8.9406e-05	0.0181051	0.246299	0.000271425	0.0485103	0.52265	-0.0540143	-0.0306834	-0.0277625	-3.91937	-2.36389	-1.15961	0.0137814	0.01298	0.0239413	Other
ENSG00000029725	RABEP1	T.CD8	0.000313714	0.00068999	0.71058	0.00130927	0.0040946	0.917551	-0.0744094	-0.061426	-0.0130833	-3.60654	-3.39524	-0.371145	0.0206318	0.0180918	0.0352513	Other
ENSG00000029725	RABEP1	NK	0.0157487	0.0742496	0.0679195	0.082406	0.222902	0.739981	-0.128508	-0.0596712	-0.163634	-2.41901	-1.78589	-1.83178	0.0531242	0.0334127	0.0893308	Other
ENSG00000029993	HMGB3	Myeloid	0.108613	0.134161	0.391602	0.207845	0.321788	0.684304	-0.0218137	0.00949907	0.0175582	-1.60694	1.49825	0.858313	0.0135747	0.0063401	0.0204567	Other
ENSG00000029993	HMGB3	B	0.663391	0.915112	0.144021	0.817916	0.965521	0.795378	0.00292457	-0.000550612	-0.015946	0.435328	-0.106612	-1.46453	0.00671808	0.00516462	0.0108881	Other
ENSG00000029993	HMGB3	T.CD4	0.556489	0.0557785	0.200196	0.64874	0.122858	0.465908	0.00138517	0.00483756	-0.00495499	0.588085	1.91301	-1.28127	0.0023554	0.00252877	0.00386724	Other
ENSG00000029993	HMGB3	T.CD8	0.714742	0.887286	0.467951	0.811203	0.940798	0.796628	0.001106	-0.000455955	0.00378748	0.365519	-0.141745	0.725994	0.00302585	0.00321672	0.00521696	Other
ENSG00000029993	HMGB3	NK	0.682514	0.319767	0.418533	0.858816	0.548338	0.898269	-0.00353954	0.00528533	-0.0109192	-0.40916	0.995153	-0.810022	0.00865074	0.00531108	0.0134801	Other
ENSG00000030066	NUP160	Myeloid	0.17513	0.512809	0.00415277	0.298835	0.720208	0.0375335	0.041124	0.00724934	-0.105573	1.35757	0.654539	-2.89492	0.0302923	0.0110755	0.0364684	Other
ENSG00000030066	NUP160	B	0.00320473	0.224713	0.525917	0.0171349	0.455656	0.934087	0.0798403	0.0307538	0.0320152	2.95247	1.21464	0.63494	0.0270418	0.0253193	0.0504225	Other
ENSG00000030066	NUP160	T.CD4	9.00021e-05	0.0873324	0.623749	0.000272893	0.175497	0.832923	0.0405898	0.0167441	0.00833509	3.91777	1.70983	0.490594	0.0103605	0.00979286	0.0169898	Other
ENSG00000030066	NUP160	T.CD8	0.132226	0.0280908	0.133912	0.235049	0.0878637	0.509603	0.0215884	0.0271758	0.0373843	1.50566	2.19653	1.49963	0.0143382	0.0123721	0.024929	Other
ENSG00000030066	NUP160	NK	0.111699	0.14427	0.760452	0.314023	0.341213	1	0.0568897	0.0332936	0.0187195	1.59207	1.46057	0.30515	0.0357332	0.0227949	0.0613454	Other
ENSG00000030110	BAK1	Myeloid	0.406384	0.580525	0.302393	0.553285	0.770065	0.600373	0.0175512	0.00491211	-0.02547	0.830881	0.552672	-1.0336	0.0211236	0.00888794	0.0246419	Other
ENSG00000030110	BAK1	B	0.057556	0.166087	0.321621	0.168039	0.380865	0.833103	0.0253912	0.0215888	0.0306577	1.90062	1.38563	0.992656	0.0133594	0.0155805	0.0308845	Other
ENSG00000030110	BAK1	T.CD4	6.59745e-20	1.2227e-08	0.00387531	6.06308e-19	1.03784e-07	0.0295201	0.0628431	0.0414934	0.0326939	9.15449	5.7018	2.89036	0.00686473	0.00727725	0.0113113	Other
ENSG00000030110	BAK1	T.CD8	1.11731e-11	0.00044319	0.690736	1.17945e-10	0.00278563	0.908819	0.0729847	0.0332961	0.00675809	6.80857	3.51483	0.39793	0.0107195	0.00947305	0.0169831	Other
ENSG00000030110	BAK1	NK	0.0210887	0.0160958	0.974207	0.102159	0.0750261	1	0.0642469	0.0456683	-0.00113756	2.31021	2.40851	-0.0323579	0.02781	0.0189612	0.0351557	Other
ENSG00000030419	IKZF2	Myeloid	0.319431	0.00535791	0.462376	0.460255	0.0298795	0.725762	-0.018802	0.017668	-0.0208513	-0.996486	2.78648	-0.736157	0.0188683	0.00634062	0.0283246	Other
ENSG00000030419	IKZF2	B	1.07783e-07	5.2577e-06	0.307194	1.67807e-06	9.97866e-05	0.833103	-0.179892	-0.131435	0.0867019	-5.34085	-4.57244	1.02274	0.0336823	0.0287451	0.0847737	Other
ENSG00000030419	IKZF2	T.CD4	0.00909991	0.000400408	0.0268052	0.0190088	0.00171182	0.12706	-0.0297448	-0.0350453	-0.0438168	-2.60882	-3.54114	-2.21542	0.0114016	0.00989663	0.0197781	Other
ENSG00000030419	IKZF2	T.CD8	2.81123e-16	2.13571e-14	0.112122	4.00159e-15	5.57161e-13	0.467	-0.2201	-0.162277	-0.0779544	-8.21255	-7.66057	-1.58962	0.0268004	0.0211834	0.0490395	Other
ENSG00000030419	IKZF2	NK	0.0307625	0.287321	0.342538	0.134437	0.516553	0.898269	-0.130779	-0.0378759	-0.103103	-2.16334	-1.06426	-0.950583	0.0604524	0.0355889	0.108463	Other
ENSG00000030582	GRN	Myeloid	1.1316e-17	4.84216e-10	4.02036e-09	3.0225e-16	1.57338e-08	2.09016e-07	-0.523146	-0.187505	-0.509544	-8.84229	-6.24239	-6.11574	0.0591641	0.0300374	0.0833168	Other
ENSG00000030582	GRN	B	0.0263969	0.251425	0.992878	0.092794	0.486055	1	0.0664937	0.0382467	0.000492812	2.22267	1.14738	0.00893268	0.0299162	0.0333339	0.0551696	Other
ENSG00000030582	GRN	T.CD4	0.943797	0.771346	0.490607	0.962375	0.852692	0.742696	0.000439613	0.00189162	-0.00683822	0.0704997	0.290623	-0.689428	0.00623568	0.00650883	0.00991869	Other
ENSG00000030582	GRN	T.CD8	2.7042e-05	0.878499	0.205423	0.00013905	0.93466	0.598621	0.037929	0.00120762	0.0194233	4.20145	0.152879	1.26678	0.00902761	0.00789917	0.0153328	Other
ENSG00000030582	GRN	NK	0.0148044	0.00153304	0.242773	0.0788201	0.0116171	0.844454	0.0523086	0.0495012	-0.0386293	2.44156	3.17216	-1.17026	0.0214243	0.0156049	0.0330092	Other
ENSG00000031003	FAM13B	Myeloid	1.76674e-12	1.39357e-09	0.0200349	2.86078e-11	4.25286e-08	0.121876	-0.253685	-0.117547	-0.132784	-7.20941	-6.07306	-2.34179	0.035188	0.0193555	0.0567017	Other
ENSG00000031003	FAM13B	B	0.258648	0.0328584	0.892205	0.472118	0.130831	1	-0.0409864	-0.0760955	-0.00974893	-1.13005	-2.13598	-0.135622	0.0362695	0.0356255	0.0718832	Other
ENSG00000031003	FAM13B	T.CD4	6.27344e-09	0.000992302	0.816454	3.06966e-08	0.00387368	0.930295	-0.0692918	-0.0398101	-0.00482033	-5.81464	-3.29378	-0.232129	0.0119168	0.0120865	0.0207658	Other
ENSG00000031003	FAM13B	T.CD8	4.11268e-05	0.30987	0.273545	0.000204015	0.497988	0.667853	-0.0794605	-0.0172185	0.0334532	-4.10517	-1.01558	1.09532	0.0193562	0.0169543	0.0305419	Other
ENSG00000031003	FAM13B	NK	0.00363917	0.899942	0.214724	0.0272929	0.962173	0.84386	-0.140861	-0.00399233	-0.108638	-2.91506	-0.125748	-1.24316	0.0483219	0.0317487	0.0873886	Other
ENSG00000031081	ARHGAP31	Myeloid	0.375883	0.13435	0.0575876	0.521763	0.322055	0.250016	-0.0442242	0.0332078	-0.138295	-0.886192	1.49752	-1.90825	0.0499036	0.0221752	0.0724719	Other
ENSG00000031081	ARHGAP31	B	0.351158	0.41092	0.551984	0.565591	0.638608	0.941461	0.0118486	0.0121763	-0.0176296	0.932655	0.822529	-0.595413	0.0127041	0.0148035	0.029609	Other
ENSG00000031081	ARHGAP31	T.CD4	0.651092	0.038183	0.000959758	0.731944	0.0906588	0.00958244	0.00122727	0.00640055	0.0194813	0.45226	2.07319	3.30531	0.00271364	0.0030873	0.00589394	Other
ENSG00000031081	ARHGAP31	T.CD8	0.0248262	0.000583808	0.223522	0.0607794	0.00354843	0.620957	0.0105238	0.0163856	0.0113337	2.24486	3.44081	1.2177	0.00468797	0.00476214	0.00930747	Other
ENSG00000031081	ARHGAP31	NK	0.123128	0.000283756	0.0398054	0.332907	0.00281571	0.651064	0.0277665	0.0447118	0.0835375	1.54314	3.6353	2.06424	0.0179935	0.0122993	0.0404688	Other
ENSG00000031691	CENPQ	Myeloid	0.0556343	0.00219708	0.737029	0.121895	0.0146041	0.907345	-0.0257704	-0.0202727	0.00675123	-1.91776	-3.06455	0.336192	0.0134378	0.00661522	0.0200815	Other
ENSG00000031691	CENPQ	B	0.00723918	0.521046	0.419563	0.0334755	0.727984	0.886528	-0.04118	0.0107242	-0.0240554	-2.68957	0.6419	-0.808212	0.015311	0.0167069	0.0297637	Other
ENSG00000031691	CENPQ	T.CD4	0.525074	0.46496	0.211827	0.619358	0.609713	0.482561	-0.00358032	-0.00438902	-0.0129711	-0.635567	-0.730735	-1.24882	0.00563326	0.0060063	0.0103867	Other
ENSG00000031691	CENPQ	T.CD8	0.00678089	0.474806	0.189484	0.0202356	0.656698	0.578992	-0.0224656	-0.00574893	-0.020819	-2.70869	-0.714725	-1.31268	0.00829391	0.00804355	0.0158599	Other
ENSG00000031691	CENPQ	NK	0.0373343	0.0492118	0.520241	0.153264	0.167038	0.94688	-0.046606	-0.0284753	-0.0221556	-2.085	-1.96779	-0.643689	0.022353	0.0144707	0.0344198	Other
ENSG00000031698	SARS	Myeloid	0.000106144	0.0602472	0.75957	0.000526092	0.186085	0.919583	-0.150723	-0.0332787	-0.0173179	-3.90313	-1.87961	-0.306404	0.0386158	0.0177051	0.0565199	Other
ENSG00000031698	SARS	B	0.000178811	3.3396e-06	0.154639	0.00143889	6.55183e-05	0.800437	-0.130585	-0.155582	-0.10447	-3.75727	-4.66808	-1.42668	0.0347552	0.0333289	0.0732258	Other
ENSG00000031698	SARS	T.CD4	0.431759	0.694225	0.269368	0.530434	0.798501	0.548123	-0.0111359	-0.00561512	-0.0284745	-0.786219	-0.393141	-1.10472	0.0141639	0.0142827	0.0257753	Other
ENSG00000031698	SARS	T.CD8	0.175742	0.0173167	0.0898536	0.293583	0.0603928	0.418828	0.0277269	-0.0429474	-0.0607415	1.3542	-2.38055	-1.69723	0.0204748	0.0180409	0.0357887	Other
ENSG00000031698	SARS	NK	0.238519	0.656907	0.864673	0.4891	0.818289	1	-0.0551834	-0.0140765	-0.0145755	-1.17943	-0.444245	-0.170567	0.0467881	0.0316863	0.0854531	Other
ENSG00000031823	RANBP3	Myeloid	0.00214267	0.0660826	0.872937	0.00757981	0.198712	0.979221	-0.071419	-0.0186831	0.00458257	-3.08361	-1.83846	0.160105	0.0231609	0.0101624	0.0286223	Other
ENSG00000031823	RANBP3	B	0.285627	0.0505956	0.135954	0.497055	0.177048	0.795378	-0.0210958	-0.0396546	-0.0590055	-1.06817	-1.95662	-1.49476	0.0197495	0.0202669	0.039475	Other
ENSG00000031823	RANBP3	T.CD4	9.43021e-06	0.168894	0.93819	3.29723e-05	0.293531	0.983304	-0.0379855	-0.0118566	0.00114821	-4.43226	-1.37588	0.0775515	0.00857023	0.00861749	0.0148058	Other
ENSG00000031823	RANBP3	T.CD8	1.80644e-05	0.00284023	0.900282	9.50701e-05	0.0138929	0.980197	-0.0543887	-0.0321835	-0.00286667	-4.29225	-2.98572	-0.125325	0.0126714	0.0107792	0.0228739	Other
ENSG00000031823	RANBP3	NK	0.602318	0.398878	0.725821	0.802287	0.624082	1	-0.015679	-0.0166301	-0.0186074	-0.521244	-0.843785	-0.351	0.03008	0.019709	0.0530127	Other
ENSG00000032219	ARID4A	Myeloid	1.50788e-10	6.45632e-08	0.641152	1.93565e-09	1.4437e-06	0.849657	-0.265725	-0.121102	-0.031843	-6.52281	-5.41773	-0.466698	0.0407379	0.0223529	0.0682305	Other
ENSG00000032219	ARID4A	B	2.21938e-07	4.6132e-09	0.0995846	3.28328e-06	1.48571e-07	0.731409	-0.204673	-0.231179	-0.128754	-5.20572	-5.89874	-1.65162	0.0393169	0.0391912	0.0779564	Other
ENSG00000032219	ARID4A	T.CD4	5.48481e-57	1.52756e-23	0.748836	1.21526e-55	3.20413e-22	0.901117	-0.253199	-0.160141	-0.00908523	-16.0165	-10.0277	-0.320203	0.0158086	0.0159698	0.0283733	Other
ENSG00000032219	ARID4A	T.CD8	6.4505e-25	1.02174e-20	0.86411	1.36087e-23	3.74645e-19	0.969163	-0.237855	-0.192549	-0.00674945	-10.3711	-9.36711	-0.171173	0.0229344	0.0205559	0.0394305	Other
ENSG00000032219	ARID4A	NK	5.71829e-08	0.000978073	0.944158	1.47853e-06	0.00800748	1	-0.316765	-0.124496	-0.00767564	-5.47092	-3.30102	-0.0701004	0.0578997	0.0377145	0.109495	Other
ENSG00000032389	EIPR1	Myeloid	0.859206	0.815984	0.175604	0.931652	0.911478	0.476382	-0.00295536	-0.00152851	-0.0326013	-0.177464	-0.232731	-1.35855	0.0166533	0.0065677	0.0239972	Other
ENSG00000032389	EIPR1	B	0.102991	0.768921	0.570974	0.255232	0.889973	0.945716	-0.0275743	0.00508337	-0.0186868	-1.63159	0.293845	-0.567197	0.0169003	0.0172995	0.0329459	Other
ENSG00000032389	EIPR1	T.CD4	0.0390268	0.064558	0.97973	0.0696986	0.137514	1	-0.0131027	-0.0118625	-0.000273159	-2.06419	-1.84853	-0.0254101	0.00634764	0.00641726	0.01075	Other
ENSG00000032389	EIPR1	T.CD8	0.253245	0.34649	0.479822	0.386521	0.535212	0.802717	0.0108223	-0.00807775	-0.0119297	1.14265	-0.941492	-0.706758	0.00947126	0.00857974	0.0168794	Other
ENSG00000032389	EIPR1	NK	0.122709	0.625374	0.805305	0.332257	0.798979	1	0.0320579	-0.00750989	-0.0104248	1.54487	-0.488314	-0.246693	0.0207512	0.0153792	0.042258	Other
ENSG00000032444	PNPLA6	Myeloid	1.19652e-23	0.158535	4.18272e-06	4.93419e-22	0.357133	0.000111516	-0.367405	-0.0201659	-0.242706	-10.4806	-1.41033	-4.71393	0.0350556	0.0142988	0.0514871	Other
ENSG00000032444	PNPLA6	B	0.432626	0.00627306	0.36729	0.638162	0.0382559	0.857537	-0.0130252	-0.0444757	-0.0301442	-0.784932	-2.73741	-0.902828	0.0165941	0.0162474	0.0333886	Other
ENSG00000032444	PNPLA6	T.CD4	0.104603	0.28899	0.65028	0.164084	0.436438	0.848752	-0.00996094	-0.00735858	0.0050232	-1.62309	-1.0604	0.453419	0.00613701	0.00693942	0.0110785	Other
ENSG00000032444	PNPLA6	T.CD8	0.0742836	0.746828	0.176226	0.149007	0.855165	0.564428	-0.0170607	-0.00295413	-0.0241335	-1.78528	-0.32284	-1.35308	0.00955629	0.00915045	0.017836	Other
ENSG00000032444	PNPLA6	NK	0.301173	0.546091	0.540087	0.556296	0.742384	0.954789	-0.0276238	-0.00979235	-0.0282704	-1.03448	-0.603718	-0.613345	0.0267031	0.0162201	0.0460922	Other
ENSG00000032742	IFT88	Myeloid	0.119263	0.666873	0.501222	0.223784	0.83009	0.755779	-0.0300462	-0.00496034	0.0225048	-1.56019	-0.430481	0.673617	0.0192581	0.0115228	0.0334088	Other
ENSG00000032742	IFT88	B	0.330461	0.0117401	0.841386	0.544238	0.0620103	1	-0.0201594	-0.0542517	-0.0110357	-0.973523	-2.52326	-0.200283	0.0207076	0.0215006	0.0551006	Other
ENSG00000032742	IFT88	T.CD4	4.3645e-10	0.0095409	0.466655	2.33839e-09	0.0282405	0.724091	-0.0453145	-0.0192865	-0.0095816	-6.24699	-2.59259	-0.728024	0.00725381	0.00743907	0.0131611	Other
ENSG00000032742	IFT88	T.CD8	1.13557e-05	0.00554739	0.885611	6.17732e-05	0.0240696	0.974836	-0.0493714	-0.0294286	0.00281529	-4.39462	-2.77437	0.143884	0.0112345	0.0106073	0.0195664	Other
ENSG00000032742	IFT88	NK	0.00948606	0.155442	0.406485	0.0568968	0.35707	0.898269	-0.0726488	-0.0260555	-0.0473989	-2.59927	-1.42104	-0.831199	0.0279496	0.0183356	0.0570247	Other
ENSG00000033011	ALG1	Myeloid	4.78015e-05	0.213395	0.246831	0.000256014	0.431104	0.546649	-0.0503886	-0.00675238	0.0201112	-4.09717	-1.24452	1.161	0.0122984	0.0054257	0.0173224	Other
ENSG00000033011	ALG1	B	0.0209642	0.340132	0.499619	0.0778515	0.573754	0.922812	-0.0307947	-0.0109861	0.015661	-2.31123	-0.954238	0.675851	0.0133239	0.011513	0.0231722	Other
ENSG00000033011	ALG1	T.CD4	0.261281	0.710604	0.987598	0.354339	0.809474	1	-0.00547474	0.00181182	-0.00014568	-1.12343	0.371056	-0.0155457	0.00487321	0.00488286	0.00937109	Other
ENSG00000033011	ALG1	T.CD8	0.404687	0.710553	0.254822	0.545385	0.833751	0.651716	0.00616713	-0.00238071	0.0146843	0.833359	-0.371131	1.13913	0.00740032	0.00641476	0.0128908	Other
ENSG00000033011	ALG1	NK	0.648141	0.640742	0.560918	0.835533	0.807986	0.962429	-0.0076526	-0.00483429	0.016928	-0.45649	-0.466724	0.582091	0.016764	0.0103579	0.0290814	Other
ENSG00000033030	ZCCHC8	Myeloid	0.00678775	0.0499422	0.87812	0.0207017	0.163373	0.981404	-0.0859339	-0.0309624	-0.00645195	-2.71687	-1.96116	-0.153521	0.0316298	0.0157878	0.0420264	Other
ENSG00000033030	ZCCHC8	B	0.0187677	0.000296264	0.150228	0.0713508	0.00331747	0.795378	-0.0694475	-0.103363	-0.0921266	-2.35284	-3.62791	-1.44215	0.0295164	0.0284911	0.0638814	Other
ENSG00000033030	ZCCHC8	T.CD4	5.1009e-05	0.0116933	0.615423	0.000160445	0.0336402	0.826831	-0.0454227	-0.0284548	-0.0102375	-4.05282	-2.52178	-0.502399	0.0112077	0.0112836	0.0203771	Other
ENSG00000033030	ZCCHC8	T.CD8	0.163196	0.0304729	0.125058	0.277333	0.0935259	0.49523	-0.0237642	-0.0317413	0.0425081	-1.39464	-2.16439	1.53471	0.0170397	0.0146653	0.0276978	Other
ENSG00000033030	ZCCHC8	NK	0.0481489	0.00273238	0.459148	0.181206	0.0187796	0.91752	-0.0874459	-0.0839809	-0.05074	-1.97859	-2.9996	-0.741152	0.0441961	0.0279974	0.0684611	Other
ENSG00000033050	ABCF2	Myeloid	0.0601881	0.213405	0.434458	0.129705	0.431104	0.701932	-0.0433307	-0.0127902	0.0261257	-1.8831	-1.24449	0.782938	0.0230103	0.0102774	0.0333688	Other
ENSG00000033050	ABCF2	B	0.211607	0.939199	0.582148	0.413694	0.979294	0.94823	0.0287377	-0.00172249	-0.0260902	1.24973	-0.0762909	-0.550805	0.0229952	0.022578	0.0473675	Other
ENSG00000033050	ABCF2	T.CD4	1.38604e-06	0.0115948	0.957607	5.33914e-06	0.0333899	0.991797	0.04129	0.0215452	0.000792197	4.8301	2.52475	0.0531612	0.00854847	0.00853359	0.0149018	Other
ENSG00000033050	ABCF2	T.CD8	0.0719694	0.107494	0.0767675	0.145206	0.240404	0.388529	0.0219278	0.0170349	0.0372961	1.79974	1.60979	1.77093	0.0121839	0.010582	0.0210602	Other
ENSG00000033050	ABCF2	NK	0.971076	0.910465	0.381014	1	0.965921	0.898269	-0.000993136	0.00205116	-0.0397749	-0.0362678	0.112464	-0.877249	0.0273834	0.0182384	0.0453404	Other
ENSG00000033100	CHPF2	Myeloid	0.00228533	0.876984	0.0251953	0.00802593	0.944529	0.143325	-0.0674657	0.00169414	0.0762022	-3.06406	0.154805	2.25292	0.0220184	0.0109437	0.0338237	Other
ENSG00000033100	CHPF2	B	0.248017	0.270861	0.564286	0.459863	0.508764	0.945555	-0.0182252	-0.014217	-0.0153594	-1.15566	-1.10153	-0.577083	0.0157704	0.0129066	0.0266156	Other
ENSG00000033100	CHPF2	T.CD4	0.0026677	0.039501	0.710855	0.00626451	0.0930458	0.879707	-0.0165816	-0.0115403	-0.00378844	-3.00444	-2.05923	-0.370742	0.00551905	0.0056042	0.0102185	Other
ENSG00000033100	CHPF2	T.CD8	0.119183	0.400932	0.80703	0.216236	0.587991	0.951654	-0.0133976	-0.00661848	-0.00400304	-1.55851	-0.840015	-0.244301	0.00859641	0.00787901	0.0163857	Other
ENSG00000033100	CHPF2	NK	0.871456	0.354663	0.845098	0.965346	0.583917	1	-0.00397408	0.0134411	0.00817428	-0.161853	0.925769	0.195536	0.0245536	0.0145189	0.0418045	Other
ENSG00000033122	LRRC7	Myeloid	0.293608	0.234376	0.676724	0.440314	0.456964	0.872703	0.00516153	-0.00275675	0.00354249	1.0512	-1.18937	0.417463	0.00491015	0.00231781	0.00848575	Other
ENSG00000033122	LRRC7	B	0.623097	0.207284	0.302078	0.790737	0.434976	0.833103	-0.00357661	-0.0096592	0.0147152	-0.491574	-1.26167	1.03364	0.00727584	0.00765589	0.0142363	Other
ENSG00000033122	LRRC7	T.CD4	0.000387208	0.728368	0.27034	0.0010623	0.822144	0.549244	-0.0114776	-0.00145688	0.00626943	-3.54993	-0.347308	1.10248	0.00323318	0.00419477	0.00568665	Other
ENSG00000033122	LRRC7	T.CD8	0.160458	0.827639	0.220083	0.273703	0.906201	0.617768	-0.0069227	0.0010965	-0.0114724	-1.40377	0.217739	-1.2268	0.00493151	0.00503585	0.00935149	Other
ENSG00000033122	LRRC7	NK	0.133717	0.270434	0.297862	0.350788	0.500668	0.875685	0.0145602	-0.00833696	-0.021867	1.50088	-1.10233	-1.04274	0.00970112	0.00756303	0.0209708	Other
ENSG00000033170	FUT8	Myeloid	0.767844	0.187053	0.69938	0.861266	0.39742	0.88514	0.00457393	0.0088851	-0.00686597	0.295335	1.31961	-0.386634	0.0154873	0.00673311	0.0177583	Other
ENSG00000033170	FUT8	B	2.53475e-05	0.134105	0.477719	0.000256595	0.334619	0.914298	-0.102016	-0.0417897	-0.0359032	-4.22577	-1.499	-0.710804	0.0241413	0.0278784	0.0505107	Other
ENSG00000033170	FUT8	T.CD4	3.45526e-13	6.46305e-05	0.775104	2.28732e-12	0.000326789	0.912925	-0.0706269	-0.0386596	0.00518664	-7.28573	-3.99711	0.285731	0.00969387	0.00967189	0.0181522	Other
ENSG00000033170	FUT8	T.CD8	2.20228e-07	0.0066223	0.423396	1.53244e-06	0.0278535	0.775852	-0.0743434	-0.0329723	-0.0209262	-5.18953	-2.71618	-0.800755	0.0143256	0.0121392	0.0261331	Other
ENSG00000033170	FUT8	NK	0.00455705	0.999983	0.289075	0.0324703	1	0.867885	-0.0798982	3.90655e-07	0.0690557	-2.84351	2.09591e-05	1.06193	0.0280984	0.0186389	0.0650288	Other
ENSG00000033178	UBA6	Myeloid	0.351734	0.708122	0.664542	0.496431	0.853181	0.865301	0.0384	-0.00731745	-0.0248162	0.931984	-0.374411	-0.434204	0.0412024	0.0195439	0.0571534	Other
ENSG00000033178	UBA6	B	0.0180263	0.945009	0.485915	0.0691665	0.982213	0.91984	0.0899147	-0.00236126	0.0522997	2.36786	-0.0689882	0.697623	0.037973	0.034227	0.0749684	Other
ENSG00000033178	UBA6	T.CD4	0.0216524	0.000769432	0.000226467	0.0412937	0.00309068	0.00288929	0.0282231	0.0404247	0.0804866	2.29679	3.36471	3.69195	0.0122881	0.0120143	0.0218006	Other
ENSG00000033178	UBA6	T.CD8	1.16729e-05	0.250105	0.455257	6.33568e-05	0.432306	0.788769	0.0816535	0.0185276	0.0228428	4.3886	1.1502	0.746865	0.0186058	0.0161081	0.0305849	Other
ENSG00000033178	UBA6	NK	0.225644	0.045105	0.0305638	0.474107	0.157295	0.616229	0.0586984	0.062733	0.165457	1.21244	2.00477	2.1724	0.0484135	0.0312919	0.0761632	Other
ENSG00000033327	GAB2	Myeloid	0.190291	0.161919	0.241166	0.317854	0.361955	0.540185	-0.0320106	-0.0161232	-0.0397821	-1.31126	-1.39895	-1.17507	0.0244121	0.0115252	0.0338551	Other
ENSG00000033327	GAB2	B	0.435018	0.142038	0.440092	0.639975	0.345609	0.895877	-0.0117817	-0.02786	-0.0230141	-0.780858	-1.46909	-0.772993	0.0150881	0.0189641	0.0297727	Other
ENSG00000033327	GAB2	T.CD4	0.000821847	0.0255912	0.650339	0.00213256	0.0649234	0.848752	-0.012174	-0.0106359	-0.00328128	-3.34641	-2.23273	-0.453337	0.00363794	0.00476365	0.00723806	Other
ENSG00000033327	GAB2	T.CD8	0.019912	0.319403	0.943659	0.0501921	0.507522	0.994101	-0.0141836	-0.00617965	0.000811177	-2.32884	-0.995767	0.0706825	0.00609041	0.00620593	0.0114763	Other
ENSG00000033327	GAB2	NK	0.577018	0.180698	0.357252	0.784471	0.394543	0.898269	-0.0068223	0.0130526	0.0275007	-0.557938	1.33902	0.921954	0.0122277	0.00974789	0.0298287	Other
ENSG00000033627	ATP6V0A1	Myeloid	2.33462e-21	2.68445e-09	0.000105879	8.32967e-20	7.84689e-08	0.00181541	-0.465733	-0.140689	-0.289417	-9.87528	-5.9658	-3.94441	0.0471615	0.0235826	0.0733739	Other
ENSG00000033627	ATP6V0A1	B	2.19984e-14	4.20319e-05	0.721042	6.43034e-13	0.00061929	0.990685	-0.179331	-0.0794439	-0.0171708	-7.71976	-4.1094	-0.357378	0.0232301	0.0193322	0.0480465	Other
ENSG00000033627	ATP6V0A1	T.CD4	9.59984e-06	0.00057082	0.530441	3.35119e-05	0.00236131	0.769393	-0.0178203	-0.0149295	-0.00521255	-4.42841	-3.44634	-0.627405	0.00402409	0.00433198	0.00830811	Other
ENSG00000033627	ATP6V0A1	T.CD8	0.050399	0.0436796	0.226334	0.109224	0.123297	0.623769	-0.0104724	-0.00763832	-0.0116653	-1.95709	-2.01757	-1.21033	0.00535101	0.00378591	0.00963812	Other
ENSG00000033627	ATP6V0A1	NK	0.522691	0.909182	0.252689	0.748457	0.965643	0.844454	-0.00577886	-0.000545367	-0.0129416	-0.639439	-0.114083	-1.14592	0.00903739	0.00478043	0.0112936	Other
ENSG00000033800	PIAS1	Myeloid	8.1098e-09	0.000358028	0.268693	8.38454e-08	0.00325942	0.565634	-0.26266	-0.075446	-0.0682226	-5.85268	-3.57285	-1.10872	0.0448787	0.0211165	0.0615326	Other
ENSG00000033800	PIAS1	B	0.072614	0.314241	0.997217	0.199622	0.552198	1	-0.0694525	-0.0373133	-0.000248174	-1.7966	-1.00673	-0.00349035	0.0386577	0.0370637	0.0711029	Other
ENSG00000033800	PIAS1	T.CD4	2.14758e-15	0.012159	0.952591	1.62486e-14	0.034733	0.989455	-0.12264	-0.0384788	-0.00158232	-7.94593	-2.508	-0.0594584	0.0154344	0.0153424	0.0266122	Other
ENSG00000033800	PIAS1	T.CD8	0.0057119	0.0226479	0.00539069	0.0174646	0.0744294	0.0823424	-0.0629469	-0.0452605	-0.10612	-2.76522	-2.27989	-2.78661	0.0227638	0.019852	0.0380821	Other
ENSG00000033800	PIAS1	NK	0.927353	0.00643864	0.237217	0.989852	0.0373415	0.844454	-0.00500432	-0.0962287	-0.117004	-0.0911992	-2.72706	-1.1842	0.0548724	0.0352866	0.0988042	Other
ENSG00000033867	SLC4A7	Myeloid	0.0925464	0.454474	0.621651	0.183367	0.674421	0.837672	-0.0607082	0.0134164	-0.0291563	-1.68491	0.748063	-0.494171	0.0360306	0.0179349	0.0590005	Other
ENSG00000033867	SLC4A7	B	0.021121	0.00451756	0.68488	0.0781739	0.0299736	0.976952	-0.0701384	-0.0849339	-0.0247885	-2.30841	-2.84429	-0.40618	0.0303838	0.0298612	0.0610284	Other
ENSG00000033867	SLC4A7	T.CD4	1.57918e-78	7.61837e-34	9.82348e-09	4.51632e-77	2.17027e-32	3.31787e-07	-0.253344	-0.166652	-0.145433	-18.9372	-12.1766	-5.74981	0.0133781	0.0136863	0.0252936	Other
ENSG00000033867	SLC4A7	T.CD8	2.73106e-19	1.30138e-12	0.000152093	4.58546e-18	2.93253e-11	0.00504331	-0.198836	-0.151283	-0.130727	-9.02048	-7.10891	-3.79696	0.0220428	0.0212808	0.0344292	Other
ENSG00000033867	SLC4A7	NK	0.0141445	0.0152687	0.716377	0.0764578	0.0722677	1	-0.125404	-0.08344	0.031315	-2.45809	-2.42776	0.363629	0.0510169	0.0343691	0.0861181	Other
ENSG00000034053	APBA2	Myeloid	0.788753	0.0581792	0.62277	0.878021	0.181552	0.837953	0.00138911	0.00487723	-0.00462442	0.268054	1.89499	-0.492585	0.00518221	0.00257376	0.00938806	Other
ENSG00000034053	APBA2	B	0.115994	0.21896	0.162661	0.27868	0.449309	0.80896	-0.00737088	0.00793658	0.0181594	-1.57278	1.22987	1.39937	0.00468652	0.00645321	0.0129768	Other
ENSG00000034053	APBA2	T.CD4	0.0068049	0.0640694	0.00769666	0.0146559	0.136814	0.0501377	-0.0311292	0.019803	0.0543219	-2.70684	1.85192	2.66688	0.0115002	0.0106932	0.0203691	Other
ENSG00000034053	APBA2	T.CD8	0.00593953	0.0250325	0.749161	0.0180467	0.0804233	0.932041	-0.0460531	-0.0285225	-0.00913847	-2.75243	-2.24145	-0.319802	0.0167318	0.012725	0.0285754	Other
ENSG00000034053	APBA2	NK	0.00771127	0.000152462	0.880419	0.0482808	0.00165626	1	-0.0685606	-0.0730431	-0.00759702	-2.67011	-3.79335	-0.150559	0.025677	0.0192555	0.0504588	Other
ENSG00000034152	MAP2K3	Myeloid	0.00398893	0.0026306	0.00672094	0.0130001	0.0168769	0.0541731	0.140415	-0.0740922	0.217599	2.89065	-3.01013	2.73484	0.0485756	0.0246143	0.0795654	Other
ENSG00000034152	MAP2K3	B	6.69537e-13	5.27747e-07	0.114625	1.75929e-11	1.24512e-05	0.763656	-0.177817	-0.121438	-0.0867887	-7.25335	-5.04009	-1.58202	0.0245151	0.0240944	0.0548595	Other
ENSG00000034152	MAP2K3	T.CD4	1.5413e-12	0.0153953	0.754221	9.76357e-12	0.0422849	0.903382	-0.0491164	-0.0196445	-0.00452229	-7.08026	-2.4234	-0.313107	0.00693708	0.00810618	0.0144433	Other
ENSG00000034152	MAP2K3	T.CD8	1.77653e-09	3.57461e-09	0.23704	1.55041e-08	5.73079e-08	0.635937	-0.0777627	-0.0726423	0.0295741	-6.02965	-5.91133	1.18287	0.0128967	0.0122887	0.025002	Other
ENSG00000034152	MAP2K3	NK	0.0019048	2.22674e-11	0.553415	0.0161117	7.25162e-10	0.959623	-0.130981	-0.183981	0.0451646	-3.11335	-6.72376	0.593281	0.0420709	0.0273628	0.0761268	Other
ENSG00000034510	TMSB10	Myeloid	4.04131e-13	0.4772	1.29737e-22	7.04543e-12	0.691755	6.74495e-20	-0.486459	-0.0247605	-1.0815	-7.42579	-0.710892	-10.8965	0.0655093	0.0348302	0.0992522	Other
ENSG00000034510	TMSB10	B	0.740186	0.514123	5.78161e-05	0.867823	0.722374	0.0084163	0.0161045	0.0318498	-0.411132	0.331672	0.652602	-4.07564	0.0485555	0.0488042	0.100875	Other
ENSG00000034510	TMSB10	T.CD4	1.15649e-05	0.0972154	5.32488e-41	3.99028e-05	0.190903	1.80266e-38	-0.0754713	0.0306785	-0.456455	-4.38798	1.65868	-13.612	0.0171996	0.0184958	0.0335332	Other
ENSG00000034510	TMSB10	T.CD8	0.73621	2.42077e-10	2.22535e-15	0.82642	4.41041e-09	4.37762e-13	0.00849149	0.147962	-0.38001	0.336897	6.34249	-8.00993	0.025205	0.0233288	0.0474424	Other
ENSG00000034510	TMSB10	NK	9.21718e-29	7.07656e-24	0.0058083	1.04824e-26	4.95257e-22	0.279972	0.707455	0.434931	-0.337491	11.5009	10.1891	-2.7772	0.061513	0.042686	0.121522	Other
ENSG00000034533	ASTE1	Myeloid	0.0905593	0.00201552	0.317833	0.180141	0.0136274	0.616235	-0.0214142	-0.0182227	-0.0209903	-1.69529	-3.09033	-1.00107	0.0126316	0.00589668	0.0209679	Other
ENSG00000034533	ASTE1	B	0.857961	0.125169	0.245586	0.940201	0.319881	0.833103	-0.00323095	-0.024488	0.0423299	-0.179003	-1.53437	1.16325	0.0180497	0.0159596	0.0363893	Other
ENSG00000034533	ASTE1	T.CD4	1.01509e-06	0.000491396	0.750844	3.98509e-06	0.00206324	0.901893	-0.0376637	-0.0270482	0.00457166	-4.89191	-3.48667	0.317556	0.00769919	0.00775761	0.0143964	Other
ENSG00000034533	ASTE1	T.CD8	1.63512e-09	0.230304	0.850453	1.43388e-08	0.409594	0.963577	-0.0709932	-0.0125389	-0.00375993	-6.04315	-1.1997	-0.188572	0.0117477	0.0104517	0.0199389	Other
ENSG00000034533	ASTE1	NK	0.189303	0.0364957	0.817895	0.43152	0.135839	1	-0.0392005	-0.041812	-0.0121779	-1.31358	-2.09258	-0.230443	0.0298425	0.019981	0.0528457	Other
ENSG00000034677	RNF19A	Myeloid	0.16051	0.030635	0.018668	0.280296	0.115592	0.115835	0.0748415	-0.0568501	-0.185685	1.40516	-2.16268	-2.36869	0.0532619	0.0262868	0.0783915	Other
ENSG00000034677	RNF19A	B	2.19029e-24	9.04679e-19	0.0633985	1.08819e-22	6.4556e-17	0.672493	0.502499	0.419153	0.184429	10.3835	8.9764	1.8628	0.0483942	0.046695	0.0990065	Other
ENSG00000034677	RNF19A	T.CD4	0.483671	0.0376712	0.510941	0.580493	0.0896631	0.754873	0.0104834	0.0336021	-0.0173538	0.700438	2.07872	-0.657451	0.0149669	0.0161648	0.0263955	Other
ENSG00000034677	RNF19A	T.CD8	0.365154	0.492244	0.640906	0.505857	0.671187	0.888774	0.0246688	-0.0173776	-0.020532	0.90568	-0.686786	-0.466524	0.0272379	0.0253027	0.0440105	Other
ENSG00000034677	RNF19A	NK	0.000814014	0.0240514	0.772642	0.00801732	0.100927	1	0.253088	0.103226	0.0367287	3.35871	2.2578	0.289167	0.0753528	0.0457198	0.127016	Other
ENSG00000034693	PEX3	Myeloid	0.164878	0.765035	0.685689	0.285872	0.88463	0.877809	-0.0172329	-0.00150004	-0.0068661	-1.39061	-0.2989	-0.405219	0.0123923	0.00501853	0.0169442	Other
ENSG00000034693	PEX3	B	0.419021	0.787143	0.0463461	0.625481	0.900467	0.61865	0.0147978	0.00494131	-0.063567	0.808359	0.270075	-1.99992	0.0183059	0.018296	0.0317848	Other
ENSG00000034693	PEX3	T.CD4	2.51073e-06	0.0536831	0.536804	9.41733e-06	0.119071	0.774431	0.0363654	0.0143644	0.0077899	4.71014	1.92964	0.617724	0.00772066	0.00744407	0.0126107	Other
ENSG00000034693	PEX3	T.CD8	0.402074	0.849974	0.764052	0.543074	0.920341	0.937097	0.00903073	-0.00185171	-0.00544003	0.838003	-0.18916	-0.300216	0.0107765	0.00978911	0.0181203	Other
ENSG00000034693	PEX3	NK	0.032561	0.242665	0.0543936	0.14007	0.470432	0.708406	0.0587118	0.0197443	0.0870853	2.14057	1.16865	1.93082	0.0274281	0.016895	0.0451027	Other
ENSG00000034713	GABARAPL2	Myeloid	6.16968e-06	0.277001	0.330961	3.90317e-05	0.503817	0.628206	-0.21324	-0.0239214	0.0678171	-4.56274	-1.08726	0.974213	0.0467351	0.0220016	0.0696122	Other
ENSG00000034713	GABARAPL2	B	1.94105e-06	0.000828432	0.015501	2.43376e-05	0.00784612	0.404312	-0.18474	-0.126168	0.202413	-4.77957	-3.35059	2.43337	0.038652	0.0376553	0.083182	Other
ENSG00000034713	GABARAPL2	T.CD4	2.90888e-11	1.22818e-10	0.263554	1.69688e-10	1.25906e-09	0.541428	-0.100193	-0.0983168	0.0297305	-6.65907	-6.44336	1.11824	0.0150461	0.0152586	0.026587	Other
ENSG00000034713	GABARAPL2	T.CD8	8.69881e-06	0.000868764	0.0691626	4.84054e-05	0.00502248	0.369433	-0.0984682	-0.0665467	0.0704402	-4.45243	-3.33153	1.81861	0.0221156	0.0199748	0.038733	Other
ENSG00000034713	GABARAPL2	NK	0.374652	0.20916	0.0446479	0.623507	0.43023	0.672816	-0.0476678	-0.0451816	0.185829	-0.888208	-1.25623	2.01593	0.0536674	0.035966	0.0921801	Other
ENSG00000035115	SH3YL1	Myeloid	0.296302	0.264147	0.882403	0.44165	0.489646	0.983374	-0.0130975	-0.0069368	0.00294329	-1.04534	-1.11683	0.148086	0.0125294	0.00621116	0.0198756	Other
ENSG00000035115	SH3YL1	B	0.371308	0.821901	0.773042	0.581834	0.921119	1	-0.0176552	-0.0050274	0.0144473	-0.894312	-0.225144	0.28864	0.0197417	0.0223297	0.0500529	Other
ENSG00000035115	SH3YL1	T.CD4	0.00090286	0.00572797	0.582643	0.00232783	0.0182455	0.805311	-0.035972	-0.0359239	-0.012256	-3.32022	-2.76362	-0.549587	0.0108342	0.0129988	0.0223003	Other
ENSG00000035115	SH3YL1	T.CD8	3.65924e-05	0.376485	0.121878	0.000184189	0.564941	0.487552	-0.0639347	-0.0124453	-0.0452084	-4.1322	-0.884455	-1.54778	0.0154723	0.0140712	0.0292085	Other
ENSG00000035115	SH3YL1	NK	0.554114	4.15712e-05	0.219853	0.768799	0.000524396	0.84386	-0.0146247	-0.0826582	-0.0806431	-0.591816	-4.10652	-1.22934	0.0247116	0.0201286	0.0655987	Other
ENSG00000035141	FAM136A	Myeloid	0.00116943	0.941715	0.619206	0.00448895	0.975072	0.837167	-0.0830719	0.000765399	-0.0201337	-3.26251	0.0731204	-0.497642	0.0254626	0.0104677	0.0404583	Other
ENSG00000035141	FAM136A	B	3.58675e-06	0.00030724	0.402278	4.2797e-05	0.00341412	0.876938	-0.139174	-0.0987658	-0.0534975	-4.65259	-3.61842	-0.838664	0.0299132	0.0272953	0.0637889	Other
ENSG00000035141	FAM136A	T.CD4	0.00102681	0.0644105	0.633162	0.00262003	0.13726	0.839369	-0.0364881	-0.0204547	0.00931758	-3.2841	-1.84955	0.477329	0.0111106	0.0110593	0.0195202	Other
ENSG00000035141	FAM136A	T.CD8	0.179136	0.732772	0.138166	0.297953	0.847903	0.515052	-0.0220377	-0.00478717	-0.0442586	-1.34363	-0.341456	-1.48342	0.0164016	0.0140199	0.0298356	Other
ENSG00000035141	FAM136A	NK	0.00228346	0.0780321	0.684565	0.0187905	0.230222	0.997457	-0.111375	-0.0414576	-0.0282067	-3.05889	-1.76301	-0.406613	0.0364104	0.0235153	0.0693698	Other
ENSG00000035403	VCL	Myeloid	2.56682e-10	0.000199898	0.000121461	3.21283e-09	0.00194384	0.00204169	-0.137432	-0.0397036	-0.192001	-6.4367	-3.72321	-3.90918	0.0213513	0.0106638	0.0491154	Other
ENSG00000035403	VCL	B	5.95387e-06	0.0170133	0.128367	6.75003e-05	0.0809618	0.791238	-0.0876268	-0.0527726	-0.0552842	-4.5454	-2.38935	-1.52448	0.0192781	0.0220866	0.0362643	Other
ENSG00000035403	VCL	T.CD4	2.7646e-07	5.49431e-05	0.279993	1.15512e-06	0.000281622	0.559676	-0.0351796	-0.031779	-0.0127994	-5.14255	-4.03546	-1.08053	0.00684088	0.00787494	0.0118455	Other
ENSG00000035403	VCL	T.CD8	0.0828122	3.94011e-06	0.246521	0.162073	4.05058e-05	0.643812	-0.0208453	-0.0575888	-0.0222577	-1.73499	-4.61868	-1.15928	0.0120147	0.0124687	0.0191997	Other
ENSG00000035403	VCL	NK	0.512311	0.817321	0.150054	0.741669	0.918461	0.84386	-0.0289546	-0.00655734	0.0800309	-0.655489	-0.231018	1.44282	0.0441726	0.0283845	0.0554682	Other
ENSG00000035664	DAPK2	Myeloid	0.29829	0.0590425	0.764341	0.44165	0.183518	0.922431	-0.00419985	-0.00441142	0.00203618	-1.04104	-1.88851	0.300137	0.00403427	0.00233592	0.00678417	Other
ENSG00000035664	DAPK2	B	0.104662	0.412657	0.698963	0.257968	0.640137	0.982289	-0.0159158	-0.0112044	0.00954987	-1.62371	-0.819479	0.387064	0.00980212	0.0136726	0.0246726	Other
ENSG00000035664	DAPK2	T.CD4	0.298544	0.192022	0.0176781	0.394505	0.322779	0.0945409	0.00169109	-0.00397337	0.00964431	1.03962	-1.30472	2.37359	0.00162665	0.00304538	0.00406317	Other
ENSG00000035664	DAPK2	T.CD8	0.0390691	0.0116438	0.70379	0.088656	0.0442015	0.914301	-0.0153343	-0.0225045	0.00478015	-2.06407	-2.52351	0.380279	0.00742915	0.00891795	0.0125701	Other
ENSG00000035664	DAPK2	NK	0.138243	0.109119	0.226582	0.35827	0.287087	0.844454	0.0354364	-0.0304741	-0.0325602	1.48361	-1.60279	-1.21155	0.0238853	0.0190132	0.0268747	Other
ENSG00000035681	NSMAF	Myeloid	0.0139648	0.82549	0.978897	0.0385887	0.916405	1	0.121857	-0.00484762	-0.00155341	2.46568	-0.220507	-0.0264807	0.0494212	0.021984	0.0586621	Other
ENSG00000035681	NSMAF	B	0.00613555	0.0256621	0.456744	0.0293704	0.109872	0.905143	-0.0552809	-0.0469031	-0.0338382	-2.7446	-2.23373	-0.745114	0.0201417	0.0209976	0.0454134	Other
ENSG00000035681	NSMAF	T.CD4	8.62458e-06	0.243468	0.892207	3.03476e-05	0.385403	0.965821	-0.0347547	-0.00913625	0.00203579	-4.45151	-1.16644	0.135524	0.00780739	0.00783261	0.0150217	Other
ENSG00000035681	NSMAF	T.CD8	2.04691e-05	0.505358	0.247397	0.000106837	0.683309	0.644777	-0.0528251	-0.00771938	-0.0239316	-4.26431	-0.666121	-1.15713	0.0123877	0.0115886	0.0206819	Other
ENSG00000035681	NSMAF	NK	0.0733355	0.576615	0.833901	0.23913	0.765435	1	-0.0517758	0.0102222	-0.0117866	-1.79271	0.558415	-0.209873	0.0288813	0.0183057	0.0561606	Other
ENSG00000035687	ADSS	Myeloid	0.000558859	0.00184606	0.00161138	0.00231775	0.0127294	0.0175575	0.184331	0.0770012	0.231982	3.4702	3.1164	3.19128	0.0531183	0.0247084	0.0726925	Other
ENSG00000035687	ADSS	B	0.502619	0.0102701	0.398345	0.69817	0.0559722	0.873991	0.0210818	-0.0767426	0.0590265	0.670547	-2.57017	0.845702	0.0314397	0.0298589	0.0697959	Other
ENSG00000035687	ADSS	T.CD4	1.05343e-08	5.30391e-06	0.126202	5.05432e-08	3.24817e-05	0.355047	0.0799231	0.065166	0.0380541	5.727	4.55513	1.52967	0.0139555	0.0143061	0.0248773	Other
ENSG00000035687	ADSS	T.CD8	0.524499	0.013814	0.571589	0.654814	0.0505127	0.855022	0.0136659	0.046004	-0.0211585	0.636476	2.46277	-0.565833	0.0214712	0.0186798	0.0373936	Other
ENSG00000035687	ADSS	NK	0.169137	0.0961603	0.97215	0.404944	0.265078	1	-0.0751324	0.0592059	-0.00350103	-1.37602	1.66444	-0.0349389	0.0546011	0.035571	0.100205	Other
ENSG00000035720	STAP1	Myeloid	0.0254324	0.00093851	0.249256	0.0638419	0.0072631	0.548016	0.0380994	0.00995985	0.0093139	2.24058	3.31125	1.15504	0.0170043	0.00300788	0.00806368	Other
ENSG00000035720	STAP1	B	8.49335e-34	1.35128e-33	0.298768	5.91568e-32	1.90977e-31	0.833103	0.585329	0.528205	-0.0751121	12.4438	12.4125	-1.04075	0.0470378	0.0425542	0.0721708	Other
ENSG00000035720	STAP1	T.CD4	2.94651e-26	2.72819e-08	0.193965	3.43138e-25	2.23365e-07	0.45755	0.0511866	0.0247045	-0.00529123	10.6329	5.56294	-1.29923	0.00481398	0.00444091	0.0040726	Other
ENSG00000035720	STAP1	T.CD8	5.91985e-14	2.07088e-05	0.76104	7.43531e-13	0.000184265	0.935997	0.0318087	0.0127375	0.00127265	7.53418	4.2604	0.304168	0.00422191	0.00298974	0.00418405	Other
ENSG00000035720	STAP1	NK	1.27696e-07	5.25621e-11	0.148584	3.1645e-06	1.63843e-09	0.84386	0.143301	0.10275	-0.051845	5.32231	6.59508	-1.44806	0.0269246	0.0155798	0.035803	Other
ENSG00000035862	TIMP2	Myeloid	1.12609e-77	1.19593e-10	1.63079e-18	9.10691e-75	4.29856e-09	4.89989e-16	-1.09806	-0.192782	-0.787601	-21.863	-6.46004	-9.57092	0.0502247	0.0298422	0.082291	Other
ENSG00000035862	TIMP2	B	0.601054	0.157774	0.767987	0.773885	0.368778	1	0.00688753	0.0163032	-0.00392964	0.523004	1.41337	-0.295257	0.0131692	0.0115349	0.0133092	Other
ENSG00000035862	TIMP2	T.CD4	0.0092621	0.123139	0.0836293	0.0192943	0.229606	0.27321	-0.0122968	-0.00646676	-0.0118291	-2.60276	-1.54188	-1.73058	0.00472454	0.00419409	0.00683538	Other
ENSG00000035862	TIMP2	T.CD8	0.220624	0.224123	0.496977	0.348862	0.402288	0.814419	-0.0082218	-0.00598278	-0.00653741	-1.22504	-1.21576	-0.679414	0.00671144	0.00492103	0.00962214	Other
ENSG00000035862	TIMP2	NK	0.0385626	0.195512	0.235101	0.156585	0.413673	0.844454	-0.0280684	-0.00975143	0.026879	-2.07168	-1.29482	1.18957	0.0135486	0.0075311	0.0225955	Other
ENSG00000035928	RFC1	Myeloid	8.24463e-05	0.0494962	0.384705	0.000419054	0.162315	0.679462	-0.128437	-0.0298075	-0.0437778	-3.96546	-1.96499	-0.8709	0.032389	0.0151693	0.0502673	Other
ENSG00000035928	RFC1	B	0.0732213	0.706519	0.580127	0.200731	0.85435	0.947812	0.0773029	-0.0159721	-0.04336	1.79279	-0.376614	-0.55376	0.0431187	0.0424097	0.0783012	Other
ENSG00000035928	RFC1	T.CD4	1.34843e-21	7.74829e-06	0.820884	1.33441e-20	4.61316e-05	0.933198	0.158061	0.073732	0.0065171	9.56926	4.47462	0.226428	0.0165176	0.0164778	0.0287822	Other
ENSG00000035928	RFC1	T.CD8	7.79133e-05	0.0941628	0.106496	0.000367747	0.218339	0.454902	0.0934007	0.0352826	-0.0628058	3.95443	1.67409	-1.61508	0.0236193	0.0210756	0.0388871	Other
ENSG00000035928	RFC1	NK	0.384127	0.552208	0.535925	0.633122	0.746863	0.952771	-0.0534784	0.0227174	0.0625294	-0.870718	0.594542	0.619661	0.0614187	0.0382099	0.100909	Other
ENSG00000036054	TBC1D23	Myeloid	0.02126	0.592574	0.00485166	0.0547272	0.778291	0.0420038	-0.0798891	-0.00942461	-0.151645	-2.30963	-0.535161	-2.84396	0.0345895	0.0176108	0.0533216	Other
ENSG00000036054	TBC1D23	B	0.866199	0.109179	0.866693	0.944443	0.291825	1	-0.0043191	-0.0375955	0.00773016	-0.168519	-1.60294	0.167994	0.0256297	0.0234541	0.0460146	Other
ENSG00000036054	TBC1D23	T.CD4	0.575079	0.503095	0.505232	0.665455	0.647129	0.751465	0.00527191	0.00609712	0.0105845	0.560607	0.669655	0.666359	0.00940394	0.00910488	0.0158841	Other
ENSG00000036054	TBC1D23	T.CD8	0.655269	0.0453036	0.605207	0.765142	0.127019	0.873441	0.00587024	-0.0242121	0.0123845	0.446484	-2.00223	0.517033	0.0131477	0.0120926	0.0239529	Other
ENSG00000036054	TBC1D23	NK	0.0169667	0.642113	0.780222	0.0868743	0.808794	1	0.0825528	-0.0108996	-0.0185909	2.39162	-0.464808	-0.279266	0.0345175	0.0234496	0.0665706	Other
ENSG00000036257	CUL3	Myeloid	0.00564068	0.131104	0.542734	0.0176584	0.317277	0.785268	-0.119987	-0.0306751	0.0350886	-2.77838	-1.51013	0.60958	0.0431861	0.0203129	0.0575619	Other
ENSG00000036257	CUL3	B	0.000381327	0.0536728	0.96306	0.00278804	0.184446	1	-0.146816	-0.0751076	0.00381303	-3.56131	-1.93114	0.0463505	0.0412253	0.0388929	0.0822653	Other
ENSG00000036257	CUL3	T.CD4	0.000142002	0.673091	0.862191	0.000417937	0.782919	0.952595	-0.0589263	0.00635515	-0.00471358	-3.80621	0.421923	-0.173601	0.0154816	0.0150624	0.0271518	Other
ENSG00000036257	CUL3	T.CD8	0.024741	0.113049	0.835733	0.0606014	0.249228	0.959701	-0.052301	-0.0319093	-0.0082771	-2.24619	-1.58486	-0.20739	0.0232843	0.0201338	0.0399109	Other
ENSG00000036257	CUL3	NK	0.00938945	0.269022	0.807062	0.0564803	0.499127	1	-0.155215	-0.04214	0.0263107	-2.60281	-1.10559	0.244421	0.0596337	0.0381155	0.107645	Other
ENSG00000036448	MYOM2	Myeloid	0.406338	0.547572	0.490973	0.553285	0.747538	0.747643	0.00404788	-0.00124259	0.0052914	0.830963	-0.601463	0.689853	0.00487131	0.00206594	0.00767033	Other
ENSG00000036448	MYOM2	B	0.383734	0.118937	0.898224	0.593751	0.309006	1	0.00681524	0.00989298	0.00121331	0.87131	1.56023	0.128006	0.00782183	0.0063407	0.00947852	Other
ENSG00000036448	MYOM2	T.CD4	0.0579337	0.425938	0.350799	0.0983259	0.574748	0.628193	-0.00431655	-0.00218163	-0.00382667	-1.89643	-0.796198	-0.933185	0.00227614	0.00274006	0.00410066	Other
ENSG00000036448	MYOM2	T.CD8	0.10157	0.246302	0.35082	0.190658	0.428315	0.729378	-0.00514147	-0.00417198	0.00555828	-1.63763	-1.15949	0.933279	0.00313958	0.00359813	0.00595564	Other
ENSG00000036448	MYOM2	NK	0.230479	0.000397777	0.252532	0.479801	0.00374301	0.844454	-0.00885281	-0.0650382	-0.0149914	-1.19989	-3.54678	-1.1463	0.007378	0.0183373	0.0130781	Other
ENSG00000036530	CYP46A1	Myeloid	0.911037	0.396287	1	0.968522	0.623986	1	-0.000257273	-0.00176218	0	-0.111779	-0.848378	1	0.00230161	0.00207712	1	Other
ENSG00000036530	CYP46A1	B	0.685857	0.115069	0.142691	0.834644	0.302631	0.795378	-0.00229583	-0.00757854	-0.0112028	-0.404568	-1.57682	-1.46943	0.00567477	0.00480622	0.00762396	Other
ENSG00000036530	CYP46A1	T.CD4	0.344851	0.855241	0.411076	0.443306	0.910602	0.677311	0.00190791	-0.00053447	-0.0032358	0.944671	-0.18244	-0.822115	0.00201966	0.00292956	0.00393595	Other
ENSG00000036530	CYP46A1	T.CD8	0.816102	0.782961	0.875584	0.883468	0.8789	0.971683	0.000896792	0.000976631	-0.000847532	0.232575	0.275474	-0.156596	0.00385593	0.00354528	0.00541223	Other
ENSG00000036530	CYP46A1	NK	0.654015	0.718779	0.219621	0.840514	0.860337	0.84386	-0.00313892	0.00226366	0.0227299	-0.448332	0.360135	1.22996	0.00700133	0.00628558	0.0184801	Other
ENSG00000036549	AC118549.1	Myeloid	0.005304	0.912536	0.195282	0.0167014	0.961617	0.504118	-0.0786541	-0.00136262	-0.0519607	-2.79858	-0.109849	-1.29884	0.028105	0.0124045	0.0400054	Other
ENSG00000036549	AC118549.1	B	0.4111	0.865788	0.797769	0.618157	0.941175	1	0.0246999	-0.00502409	0.013924	0.822205	-0.169043	0.256447	0.030041	0.0297207	0.0542959	Other
ENSG00000036549	AC118549.1	T.CD4	0.0109498	0.139774	0.000885064	0.0224092	0.253734	0.00895958	0.0322821	0.018053	0.0738499	2.5448	1.47676	3.32803	0.0126855	0.0122247	0.0221903	Other
[truncated: 70,787 more rows]
